# Supplementary material for: Human genes with relative synonymous codon usage analogous to that of polyomaviruses are involved in the mechanism of polyomavirus nephropathy
Source: Front Cell Infect Microbiol. 2022 Sep 8;12:992201. doi: 10.3389/fcimb.2022.992201 (PMC9492876; doi:10.3389/fcimb.2022.992201)
Supplement: Supplementary File S1 — List of human genes with CUB similar to that of HPyVs based on the Pearson correlation analysis. [file Table_1.xls]

## Sheet: BKPyV
row	column	cor	p
ABCD3	UTM61900.1 |agnoprotein [Betapolyomavirus hominis]	0.536333	4.92633e-06
ABCE1	UTM61900.1 |agnoprotein [Betapolyomavirus hominis]	0.53053	6.50616e-06
ABI3BP	UTM61900.1 |agnoprotein [Betapolyomavirus hominis]	0.515658	1.29683e-05
ACADL	UTM61900.1 |agnoprotein [Betapolyomavirus hominis]	0.508858	1.75893e-05
ACO1	UTM61900.1 |agnoprotein [Betapolyomavirus hominis]	0.551356	2.33992e-06
ADGRL3	UTM61900.1 |agnoprotein [Betapolyomavirus hominis]	0.578182	5.63696e-07
ADGRV1	UTM61900.1 |agnoprotein [Betapolyomavirus hominis]	0.539524	4.21841e-06
AGL	UTM61900.1 |agnoprotein [Betapolyomavirus hominis]	0.593302	2.38596e-07
AKAP11	UTM61900.1 |agnoprotein [Betapolyomavirus hominis]	0.517686	1.18268e-05
ALS2	UTM61900.1 |agnoprotein [Betapolyomavirus hominis]	0.506964	1.91253e-05
ANKRA2	UTM61900.1 |agnoprotein [Betapolyomavirus hominis]	0.531942	6.08332e-06
ANKRD12	UTM61900.1 |agnoprotein [Betapolyomavirus hominis]	0.542911	3.57163e-06
ANXA7	UTM61900.1 |agnoprotein [Betapolyomavirus hominis]	0.523847	8.90586e-06
AP4E1	UTM61900.1 |agnoprotein [Betapolyomavirus hominis]	0.589531	2.96871e-07
AQR	UTM61900.1 |agnoprotein [Betapolyomavirus hominis]	0.543559	3.45902e-06
ARHGEF12	UTM61900.1 |agnoprotein [Betapolyomavirus hominis]	0.555383	1.90466e-06
ASAH2B	UTM61900.1 |agnoprotein [Betapolyomavirus hominis]	0.517864	1.17314e-05
ASPA	UTM61900.1 |agnoprotein [Betapolyomavirus hominis]	0.595112	2.14627e-07
ATF6	UTM61900.1 |agnoprotein [Betapolyomavirus hominis]	0.551904	2.27565e-06
ATG4A	UTM61900.1 |agnoprotein [Betapolyomavirus hominis]	0.511539	1.561e-05
ATP10D	UTM61900.1 |agnoprotein [Betapolyomavirus hominis]	0.532104	6.03635e-06
ATP11B	UTM61900.1 |agnoprotein [Betapolyomavirus hominis]	0.5447	3.26871e-06
ATP6V1B2	UTM61900.1 |agnoprotein [Betapolyomavirus hominis]	0.61222	7.63303e-08
AURKA	UTM61900.1 |agnoprotein [Betapolyomavirus hominis]	0.564694	1.17124e-06
BAZ2B	UTM61900.1 |agnoprotein [Betapolyomavirus hominis]	0.5425	3.64495e-06
BCAS3	UTM61900.1 |agnoprotein [Betapolyomavirus hominis]	0.514273	1.38061e-05
BICC1	UTM61900.1 |agnoprotein [Betapolyomavirus hominis]	0.506394	1.96115e-05
BORA	UTM61900.1 |agnoprotein [Betapolyomavirus hominis]	0.570359	8.64932e-07
BRWD1	UTM61900.1 |agnoprotein [Betapolyomavirus hominis]	0.547163	2.89081e-06
C6	UTM61900.1 |agnoprotein [Betapolyomavirus hominis]	0.500268	2.56127e-05
C6orf62	UTM61900.1 |agnoprotein [Betapolyomavirus hominis]	0.500293	2.55847e-05
C7	UTM61900.1 |agnoprotein [Betapolyomavirus hominis]	0.616944	5.67535e-08
CA8	UTM61900.1 |agnoprotein [Betapolyomavirus hominis]	0.586111	3.61077e-07
CAMSAP2	UTM61900.1 |agnoprotein [Betapolyomavirus hominis]	0.529087	6.96625e-06
CAND1	UTM61900.1 |agnoprotein [Betapolyomavirus hominis]	0.589968	2.89485e-07
CASD1	UTM61900.1 |agnoprotein [Betapolyomavirus hominis]	0.515885	1.28357e-05
CASK	UTM61900.1 |agnoprotein [Betapolyomavirus hominis]	0.528646	7.11294e-06
CCDC148	UTM61900.1 |agnoprotein [Betapolyomavirus hominis]	0.515687	1.29514e-05
CCNG2	UTM61900.1 |agnoprotein [Betapolyomavirus hominis]	0.536535	4.87849e-06
CDC20B	UTM61900.1 |agnoprotein [Betapolyomavirus hominis]	0.513213	1.44814e-05
CDK12	UTM61900.1 |agnoprotein [Betapolyomavirus hominis]	0.522778	9.359e-06
CEMIP2	UTM61900.1 |agnoprotein [Betapolyomavirus hominis]	0.502033	2.37285e-05
CEP76	UTM61900.1 |agnoprotein [Betapolyomavirus hominis]	0.519366	1.09524e-05
CEP97	UTM61900.1 |agnoprotein [Betapolyomavirus hominis]	0.539299	4.26501e-06
CERT1	UTM61900.1 |agnoprotein [Betapolyomavirus hominis]	0.537321	4.6961e-06
CIP2A	UTM61900.1 |agnoprotein [Betapolyomavirus hominis]	0.552698	2.18549e-06
CLHC1	UTM61900.1 |agnoprotein [Betapolyomavirus hominis]	0.581401	4.71132e-07
CLK1	UTM61900.1 |agnoprotein [Betapolyomavirus hominis]	0.54871	2.67482e-06
CLOCK	UTM61900.1 |agnoprotein [Betapolyomavirus hominis]	0.551944	2.27104e-06
CNGA1	UTM61900.1 |agnoprotein [Betapolyomavirus hominis]	0.532504	5.92231e-06
CNN3	UTM61900.1 |agnoprotein [Betapolyomavirus hominis]	0.524358	8.69666e-06
CNOT1	UTM61900.1 |agnoprotein [Betapolyomavirus hominis]	0.549305	2.59574e-06
COL4A6	UTM61900.1 |agnoprotein [Betapolyomavirus hominis]	0.517472	1.19426e-05
CTTNBP2	UTM61900.1 |agnoprotein [Betapolyomavirus hominis]	0.543718	3.43202e-06
CUL4B	UTM61900.1 |agnoprotein [Betapolyomavirus hominis]	0.509156	1.73582e-05
CWC15	UTM61900.1 |agnoprotein [Betapolyomavirus hominis]	0.521988	9.70746e-06
DCUN1D5	UTM61900.1 |agnoprotein [Betapolyomavirus hominis]	0.537344	4.69087e-06
DDX46	UTM61900.1 |agnoprotein [Betapolyomavirus hominis]	0.612673	7.42097e-08
DIS3	UTM61900.1 |agnoprotein [Betapolyomavirus hominis]	0.525939	8.07791e-06
DMGDH	UTM61900.1 |agnoprotein [Betapolyomavirus hominis]	0.562968	1.28316e-06
DNAJB4	UTM61900.1 |agnoprotein [Betapolyomavirus hominis]	0.535592	5.106e-06
DST	UTM61900.1 |agnoprotein [Betapolyomavirus hominis]	0.545067	3.2097e-06
DYNC1I2	UTM61900.1 |agnoprotein [Betapolyomavirus hominis]	0.590087	2.87506e-07
DYNC2H1	UTM61900.1 |agnoprotein [Betapolyomavirus hominis]	0.568325	9.65022e-07
EFCAB13	UTM61900.1 |agnoprotein [Betapolyomavirus hominis]	0.623741	3.67305e-08
EFL1	UTM61900.1 |agnoprotein [Betapolyomavirus hominis]	0.536485	4.89022e-06
EHBP1	UTM61900.1 |agnoprotein [Betapolyomavirus hominis]	0.503005	2.27473e-05
EIF2AK3	UTM61900.1 |agnoprotein [Betapolyomavirus hominis]	0.556925	1.75911e-06
ELF1	UTM61900.1 |agnoprotein [Betapolyomavirus hominis]	0.522408	9.52062e-06
ELL2	UTM61900.1 |agnoprotein [Betapolyomavirus hominis]	0.603873	1.27366e-07
EPC1	UTM61900.1 |agnoprotein [Betapolyomavirus hominis]	0.5814	4.71143e-07
ETF1	UTM61900.1 |agnoprotein [Betapolyomavirus hominis]	0.516491	1.24875e-05
EVI2A	UTM61900.1 |agnoprotein [Betapolyomavirus hominis]	0.544612	3.28304e-06
EXOC6	UTM61900.1 |agnoprotein [Betapolyomavirus hominis]	0.580743	4.88814e-07
FAM135A	UTM61900.1 |agnoprotein [Betapolyomavirus hominis]	0.53735	4.68962e-06
FASTKD1	UTM61900.1 |agnoprotein [Betapolyomavirus hominis]	0.552526	2.20467e-06
FBXO9	UTM61900.1 |agnoprotein [Betapolyomavirus hominis]	0.523226	9.1666e-06
FER	UTM61900.1 |agnoprotein [Betapolyomavirus hominis]	0.567523	1.0074e-06
FGA	UTM61900.1 |agnoprotein [Betapolyomavirus hominis]	0.57675	6.10171e-07
FGD6	UTM61900.1 |agnoprotein [Betapolyomavirus hominis]	0.579417	5.26337e-07
FGG	UTM61900.1 |agnoprotein [Betapolyomavirus hominis]	0.548712	2.67457e-06
FKBP14	UTM61900.1 |agnoprotein [Betapolyomavirus hominis]	0.523952	8.86259e-06
FPGT	UTM61900.1 |agnoprotein [Betapolyomavirus hominis]	0.549591	2.5586e-06
GALNT4	UTM61900.1 |agnoprotein [Betapolyomavirus hominis]	0.536708	4.83786e-06
GALNT7	UTM61900.1 |agnoprotein [Betapolyomavirus hominis]	0.596286	2.00307e-07
GCC2	UTM61900.1 |agnoprotein [Betapolyomavirus hominis]	0.511979	1.53055e-05
GIN1	UTM61900.1 |agnoprotein [Betapolyomavirus hominis]	0.566603	1.05818e-06
GOLGB1	UTM61900.1 |agnoprotein [Betapolyomavirus hominis]	0.529092	6.96492e-06
GPAM	UTM61900.1 |agnoprotein [Betapolyomavirus hominis]	0.509884	1.68058e-05
GPATCH1	UTM61900.1 |agnoprotein [Betapolyomavirus hominis]	0.526706	7.79291e-06
GPBP1L1	UTM61900.1 |agnoprotein [Betapolyomavirus hominis]	0.522328	9.55602e-06
GPSM2	UTM61900.1 |agnoprotein [Betapolyomavirus hominis]	0.50017	2.57212e-05
GRAMD1C	UTM61900.1 |agnoprotein [Betapolyomavirus hominis]	0.500271	2.56099e-05
GRB14	UTM61900.1 |agnoprotein [Betapolyomavirus hominis]	0.504502	2.13087e-05
HPS5	UTM61900.1 |agnoprotein [Betapolyomavirus hominis]	0.507455	1.87158e-05
IARS1	UTM61900.1 |agnoprotein [Betapolyomavirus hominis]	0.552499	2.20772e-06
IARS2	UTM61900.1 |agnoprotein [Betapolyomavirus hominis]	0.536546	4.87587e-06
IBTK	UTM61900.1 |agnoprotein [Betapolyomavirus hominis]	0.52703	7.67544e-06
IL18	UTM61900.1 |agnoprotein [Betapolyomavirus hominis]	0.506485	1.95333e-05
IL1R1	UTM61900.1 |agnoprotein [Betapolyomavirus hominis]	0.515662	1.29665e-05
IL33	UTM61900.1 |agnoprotein [Betapolyomavirus hominis]	0.535777	5.06057e-06
INPP5F	UTM61900.1 |agnoprotein [Betapolyomavirus hominis]	0.605221	1.17375e-07
INTS6L	UTM61900.1 |agnoprotein [Betapolyomavirus hominis]	0.542746	3.60098e-06
INTU	UTM61900.1 |agnoprotein [Betapolyomavirus hominis]	0.558594	1.61333e-06
IQUB	UTM61900.1 |agnoprotein [Betapolyomavirus hominis]	0.511361	1.57349e-05
ITGA6	UTM61900.1 |agnoprotein [Betapolyomavirus hominis]	0.595987	2.03872e-07
ITGB6	UTM61900.1 |agnoprotein [Betapolyomavirus hominis]	0.522048	9.68049e-06
ITSN2	UTM61900.1 |agnoprotein [Betapolyomavirus hominis]	0.597699	1.84274e-07
JHY	UTM61900.1 |agnoprotein [Betapolyomavirus hominis]	0.572626	7.64899e-07
KBTBD2	UTM61900.1 |agnoprotein [Betapolyomavirus hominis]	0.549152	2.61583e-06
KDM5A	UTM61900.1 |agnoprotein [Betapolyomavirus hominis]	0.504505	2.13063e-05
KIAA0895	UTM61900.1 |agnoprotein [Betapolyomavirus hominis]	0.556574	1.79133e-06
KIF27	UTM61900.1 |agnoprotein [Betapolyomavirus hominis]	0.541926	3.74962e-06
KLHL9	UTM61900.1 |agnoprotein [Betapolyomavirus hominis]	0.504214	2.15789e-05
KPNA2	UTM61900.1 |agnoprotein [Betapolyomavirus hominis]	0.502814	2.29369e-05
LCOR	UTM61900.1 |agnoprotein [Betapolyomavirus hominis]	0.553168	2.13367e-06
LNPK	UTM61900.1 |agnoprotein [Betapolyomavirus hominis]	0.535482	5.13318e-06
LRP2	UTM61900.1 |agnoprotein [Betapolyomavirus hominis]	0.525429	8.27324e-06
LRRFIP2	UTM61900.1 |agnoprotein [Betapolyomavirus hominis]	0.50126	2.45378e-05
MACC1	UTM61900.1 |agnoprotein [Betapolyomavirus hominis]	0.576974	6.02678e-07
MAP3K1	UTM61900.1 |agnoprotein [Betapolyomavirus hominis]	0.558126	1.65299e-06
MASTL	UTM61900.1 |agnoprotein [Betapolyomavirus hominis]	0.517093	1.21504e-05
MED1	UTM61900.1 |agnoprotein [Betapolyomavirus hominis]	0.525322	8.3145e-06
MFF	UTM61900.1 |agnoprotein [Betapolyomavirus hominis]	0.501796	2.39743e-05
MFSD4B	UTM61900.1 |agnoprotein [Betapolyomavirus hominis]	0.683173	4.98297e-10
MIS18BP1	UTM61900.1 |agnoprotein [Betapolyomavirus hominis]	0.502089	2.36712e-05
MMADHC	UTM61900.1 |agnoprotein [Betapolyomavirus hominis]	0.555527	1.89065e-06
MRC1	UTM61900.1 |agnoprotein [Betapolyomavirus hominis]	0.556609	1.78807e-06
MRS2	UTM61900.1 |agnoprotein [Betapolyomavirus hominis]	0.590842	2.75239e-07
MSH6	UTM61900.1 |agnoprotein [Betapolyomavirus hominis]	0.519508	1.08813e-05
MTO1	UTM61900.1 |agnoprotein [Betapolyomavirus hominis]	0.530694	6.45566e-06
MTREX	UTM61900.1 |agnoprotein [Betapolyomavirus hominis]	0.523911	8.87959e-06
MTX2	UTM61900.1 |agnoprotein [Betapolyomavirus hominis]	0.50628	1.97104e-05
MUC13	UTM61900.1 |agnoprotein [Betapolyomavirus hominis]	0.550925	2.39164e-06
MYCBP2	UTM61900.1 |agnoprotein [Betapolyomavirus hominis]	0.555018	1.9408e-06
MYO6	UTM61900.1 |agnoprotein [Betapolyomavirus hominis]	0.544838	3.24638e-06
NAP1L2	UTM61900.1 |agnoprotein [Betapolyomavirus hominis]	0.503059	2.26937e-05
NARS2	UTM61900.1 |agnoprotein [Betapolyomavirus hominis]	0.552864	2.16701e-06
NAT1	UTM61900.1 |agnoprotein [Betapolyomavirus hominis]	0.505868	2.00704e-05
NAT2	UTM61900.1 |agnoprotein [Betapolyomavirus hominis]	0.586971	3.43818e-07
NBPF19	UTM61900.1 |agnoprotein [Betapolyomavirus hominis]	0.540488	4.024e-06
NCL	UTM61900.1 |agnoprotein [Betapolyomavirus hominis]	0.510986	1.60001e-05
NEMF	UTM61900.1 |agnoprotein [Betapolyomavirus hominis]	0.518269	1.15163e-05
NEPRO	UTM61900.1 |agnoprotein [Betapolyomavirus hominis]	0.560606	1.45265e-06
NME7	UTM61900.1 |agnoprotein [Betapolyomavirus hominis]	0.605185	1.17634e-07
NOC3L	UTM61900.1 |agnoprotein [Betapolyomavirus hominis]	0.561052	1.41909e-06
NSD1	UTM61900.1 |agnoprotein [Betapolyomavirus hominis]	0.551745	2.29415e-06
NUP107	UTM61900.1 |agnoprotein [Betapolyomavirus hominis]	0.572954	7.51356e-07
NUP35	UTM61900.1 |agnoprotein [Betapolyomavirus hominis]	0.546634	2.96843e-06
NUP43	UTM61900.1 |agnoprotein [Betapolyomavirus hominis]	0.507216	1.89141e-05
OLAH	UTM61900.1 |agnoprotein [Betapolyomavirus hominis]	0.533769	5.574e-06
PABPC4L	UTM61900.1 |agnoprotein [Betapolyomavirus hominis]	0.537069	4.75388e-06
PAPSS1	UTM61900.1 |agnoprotein [Betapolyomavirus hominis]	0.510517	1.63389e-05
PCGF5	UTM61900.1 |agnoprotein [Betapolyomavirus hominis]	0.594522	2.22175e-07
PCNX4	UTM61900.1 |agnoprotein [Betapolyomavirus hominis]	0.528233	7.25314e-06
PDGFC	UTM61900.1 |agnoprotein [Betapolyomavirus hominis]	0.530351	6.56152e-06
PDHB	UTM61900.1 |agnoprotein [Betapolyomavirus hominis]	0.514186	1.38606e-05
PDHX	UTM61900.1 |agnoprotein [Betapolyomavirus hominis]	0.55324	2.12581e-06
PDK3	UTM61900.1 |agnoprotein [Betapolyomavirus hominis]	0.513274	1.4442e-05
PEX2	UTM61900.1 |agnoprotein [Betapolyomavirus hominis]	0.643064	1.00504e-08
PGBD1	UTM61900.1 |agnoprotein [Betapolyomavirus hominis]	0.554635	1.97932e-06
PGM2L1	UTM61900.1 |agnoprotein [Betapolyomavirus hominis]	0.576164	6.30181e-07
PHF6	UTM61900.1 |agnoprotein [Betapolyomavirus hominis]	0.569596	9.01258e-07
PHKB	UTM61900.1 |agnoprotein [Betapolyomavirus hominis]	0.500582	2.52673e-05
PIBF1	UTM61900.1 |agnoprotein [Betapolyomavirus hominis]	0.554189	2.02506e-06
PIGK	UTM61900.1 |agnoprotein [Betapolyomavirus hominis]	0.602655	1.37076e-07
PLAA	UTM61900.1 |agnoprotein [Betapolyomavirus hominis]	0.513371	1.43787e-05
POLR1F	UTM61900.1 |agnoprotein [Betapolyomavirus hominis]	0.530299	6.57773e-06
POLR2B	UTM61900.1 |agnoprotein [Betapolyomavirus hominis]	0.504839	2.0997e-05
PPAT	UTM61900.1 |agnoprotein [Betapolyomavirus hominis]	0.542007	3.7346e-06
PPID	UTM61900.1 |agnoprotein [Betapolyomavirus hominis]	0.528402	7.19525e-06
PPP1R21	UTM61900.1 |agnoprotein [Betapolyomavirus hominis]	0.56175	1.36811e-06
PPP4R1	UTM61900.1 |agnoprotein [Betapolyomavirus hominis]	0.523851	8.90457e-06
PSME4	UTM61900.1 |agnoprotein [Betapolyomavirus hominis]	0.551828	2.28441e-06
PTGS2	UTM61900.1 |agnoprotein [Betapolyomavirus hominis]	0.502487	2.32659e-05
PTPRK	UTM61900.1 |agnoprotein [Betapolyomavirus hominis]	0.586324	3.56735e-07
PUS10	UTM61900.1 |agnoprotein [Betapolyomavirus hominis]	0.555735	1.87049e-06
QSER1	UTM61900.1 |agnoprotein [Betapolyomavirus hominis]	0.522684	9.39974e-06
RABGGTB	UTM61900.1 |agnoprotein [Betapolyomavirus hominis]	0.523059	9.23801e-06
RAD17	UTM61900.1 |agnoprotein [Betapolyomavirus hominis]	0.543451	3.47755e-06
RAE1	UTM61900.1 |agnoprotein [Betapolyomavirus hominis]	0.500425	2.54395e-05
RALGAPB	UTM61900.1 |agnoprotein [Betapolyomavirus hominis]	0.616547	5.81961e-08
RAPGEF6	UTM61900.1 |agnoprotein [Betapolyomavirus hominis]	0.58438	3.98361e-07
RASA2	UTM61900.1 |agnoprotein [Betapolyomavirus hominis]	0.604557	1.22202e-07
RASSF6	UTM61900.1 |agnoprotein [Betapolyomavirus hominis]	0.510325	1.64787e-05
RASSF9	UTM61900.1 |agnoprotein [Betapolyomavirus hominis]	0.524621	8.59078e-06
RBM12	UTM61900.1 |agnoprotein [Betapolyomavirus hominis]	0.521009	1.0156e-05
RBM12B	UTM61900.1 |agnoprotein [Betapolyomavirus hominis]	0.506548	1.94793e-05
RELCH	UTM61900.1 |agnoprotein [Betapolyomavirus hominis]	0.536558	4.87318e-06
RIF1	UTM61900.1 |agnoprotein [Betapolyomavirus hominis]	0.520175	1.05535e-05
RNF145	UTM61900.1 |agnoprotein [Betapolyomavirus hominis]	0.542962	3.56277e-06
RNF19A	UTM61900.1 |agnoprotein [Betapolyomavirus hominis]	0.576136	6.31186e-07
RTCB	UTM61900.1 |agnoprotein [Betapolyomavirus hominis]	0.530717	6.44847e-06
SAMD13	UTM61900.1 |agnoprotein [Betapolyomavirus hominis]	0.52807	7.30894e-06
SCAF4	UTM61900.1 |agnoprotein [Betapolyomavirus hominis]	0.551342	2.34155e-06
SEMA6D	UTM61900.1 |agnoprotein [Betapolyomavirus hominis]	0.556222	1.82413e-06
SENP7	UTM61900.1 |agnoprotein [Betapolyomavirus hominis]	0.562637	1.30574e-06
SETD3	UTM61900.1 |agnoprotein [Betapolyomavirus hominis]	0.529426	6.85567e-06
SETX	UTM61900.1 |agnoprotein [Betapolyomavirus hominis]	0.579825	5.14506e-07
SFXN4	UTM61900.1 |agnoprotein [Betapolyomavirus hominis]	0.551191	2.35955e-06
SH3D19	UTM61900.1 |agnoprotein [Betapolyomavirus hominis]	0.551658	2.30422e-06
SIRT1	UTM61900.1 |agnoprotein [Betapolyomavirus hominis]	0.534937	5.26989e-06
SLC16A9	UTM61900.1 |agnoprotein [Betapolyomavirus hominis]	0.50177	2.40014e-05
SLC25A13	UTM61900.1 |agnoprotein [Betapolyomavirus hominis]	0.544261	3.34072e-06
SLC25A40	UTM61900.1 |agnoprotein [Betapolyomavirus hominis]	0.58034	4.99938e-07
SLC30A7	UTM61900.1 |agnoprotein [Betapolyomavirus hominis]	0.503498	2.22642e-05
SLC35F5	UTM61900.1 |agnoprotein [Betapolyomavirus hominis]	0.617763	5.38823e-08
SLC44A5	UTM61900.1 |agnoprotein [Betapolyomavirus hominis]	0.50862	1.77761e-05
SLC4A7	UTM61900.1 |agnoprotein [Betapolyomavirus hominis]	0.594224	2.26085e-07
SLITRK4	UTM61900.1 |agnoprotein [Betapolyomavirus hominis]	0.534863	5.2886e-06
SMARCC1	UTM61900.1 |agnoprotein [Betapolyomavirus hominis]	0.549609	2.55631e-06
SNW1	UTM61900.1 |agnoprotein [Betapolyomavirus hominis]	0.53445	5.39487e-06
SNX2	UTM61900.1 |agnoprotein [Betapolyomavirus hominis]	0.52849	7.16554e-06
SOCS4	UTM61900.1 |agnoprotein [Betapolyomavirus hominis]	0.537035	4.76171e-06
SON	UTM61900.1 |agnoprotein [Betapolyomavirus hominis]	0.506229	1.97546e-05
SPDYA	UTM61900.1 |agnoprotein [Betapolyomavirus hominis]	0.579818	5.14693e-07
SPG21	UTM61900.1 |agnoprotein [Betapolyomavirus hominis]	0.531382	6.24776e-06
SPTLC1	UTM61900.1 |agnoprotein [Betapolyomavirus hominis]	0.582508	4.42745e-07
SSX2IP	UTM61900.1 |agnoprotein [Betapolyomavirus hominis]	0.560028	1.49717e-06
STAM	UTM61900.1 |agnoprotein [Betapolyomavirus hominis]	0.578407	5.56713e-07
STAM2	UTM61900.1 |agnoprotein [Betapolyomavirus hominis]	0.506221	1.97617e-05
STON1	UTM61900.1 |agnoprotein [Betapolyomavirus hominis]	0.545854	3.08623e-06
TAX1BP1	UTM61900.1 |agnoprotein [Betapolyomavirus hominis]	0.569453	9.0825e-07
TBC1D31	UTM61900.1 |agnoprotein [Betapolyomavirus hominis]	0.545212	3.1865e-06
TBC1D32	UTM61900.1 |agnoprotein [Betapolyomavirus hominis]	0.517449	1.1955e-05
TBK1	UTM61900.1 |agnoprotein [Betapolyomavirus hominis]	0.561578	1.38053e-06
THOC1	UTM61900.1 |agnoprotein [Betapolyomavirus hominis]	0.575071	6.69214e-07
TIGD7	UTM61900.1 |agnoprotein [Betapolyomavirus hominis]	0.578323	5.59326e-07
TMEM117	UTM61900.1 |agnoprotein [Betapolyomavirus hominis]	0.512091	1.52288e-05
TMEM14C	UTM61900.1 |agnoprotein [Betapolyomavirus hominis]	0.51088	1.60762e-05
TMEM209	UTM61900.1 |agnoprotein [Betapolyomavirus hominis]	0.510497	1.63529e-05
TPST1	UTM61900.1 |agnoprotein [Betapolyomavirus hominis]	0.508468	1.78959e-05
TRAF5	UTM61900.1 |agnoprotein [Betapolyomavirus hominis]	0.511096	1.59221e-05
TRIP11	UTM61900.1 |agnoprotein [Betapolyomavirus hominis]	0.562956	1.28399e-06
TTBK2	UTM61900.1 |agnoprotein [Betapolyomavirus hominis]	0.552984	2.15386e-06
TTC17	UTM61900.1 |agnoprotein [Betapolyomavirus hominis]	0.559106	1.57092e-06
TXNDC15	UTM61900.1 |agnoprotein [Betapolyomavirus hominis]	0.583456	4.19709e-07
UBA5	UTM61900.1 |agnoprotein [Betapolyomavirus hominis]	0.561816	1.36333e-06
UBR5	UTM61900.1 |agnoprotein [Betapolyomavirus hominis]	0.549696	2.54504e-06
UBXN8	UTM61900.1 |agnoprotein [Betapolyomavirus hominis]	0.557828	1.67881e-06
UGT2A1	UTM61900.1 |agnoprotein [Betapolyomavirus hominis]	0.542546	3.63663e-06
UGT2A2	UTM61900.1 |agnoprotein [Betapolyomavirus hominis]	0.529227	6.9204e-06
UGT2A3	UTM61900.1 |agnoprotein [Betapolyomavirus hominis]	0.53923	4.27949e-06
UGT2B11	UTM61900.1 |agnoprotein [Betapolyomavirus hominis]	0.500403	2.54634e-05
UHRF1BP1L	UTM61900.1 |agnoprotein [Betapolyomavirus hominis]	0.53636	4.91995e-06
ULK4	UTM61900.1 |agnoprotein [Betapolyomavirus hominis]	0.504727	2.10999e-05
URI1	UTM61900.1 |agnoprotein [Betapolyomavirus hominis]	0.507082	1.90258e-05
USO1	UTM61900.1 |agnoprotein [Betapolyomavirus hominis]	0.545941	3.07287e-06
USP1	UTM61900.1 |agnoprotein [Betapolyomavirus hominis]	0.603931	1.2692e-07
USP24	UTM61900.1 |agnoprotein [Betapolyomavirus hominis]	0.544347	3.32651e-06
VCAM1	UTM61900.1 |agnoprotein [Betapolyomavirus hominis]	0.602309	1.39963e-07
VPS37A	UTM61900.1 |agnoprotein [Betapolyomavirus hominis]	0.509034	1.74527e-05
WAPL	UTM61900.1 |agnoprotein [Betapolyomavirus hominis]	0.523586	9.01484e-06
WDR3	UTM61900.1 |agnoprotein [Betapolyomavirus hominis]	0.51759	1.18787e-05
WDR33	UTM61900.1 |agnoprotein [Betapolyomavirus hominis]	0.511353	1.57402e-05
WDR41	UTM61900.1 |agnoprotein [Betapolyomavirus hominis]	0.557526	1.70523e-06
WDR47	UTM61900.1 |agnoprotein [Betapolyomavirus hominis]	0.609345	9.12067e-08
WNK1	UTM61900.1 |agnoprotein [Betapolyomavirus hominis]	0.512388	1.50278e-05
WSB1	UTM61900.1 |agnoprotein [Betapolyomavirus hominis]	0.52057	1.03634e-05
XRCC5	UTM61900.1 |agnoprotein [Betapolyomavirus hominis]	0.571391	8.17943e-07
ZBTB44	UTM61900.1 |agnoprotein [Betapolyomavirus hominis]	0.536268	4.94193e-06
ZC3H14	UTM61900.1 |agnoprotein [Betapolyomavirus hominis]	0.5198	1.07365e-05
ZDBF2	UTM61900.1 |agnoprotein [Betapolyomavirus hominis]	0.628977	2.60813e-08
ZDHHC6	UTM61900.1 |agnoprotein [Betapolyomavirus hominis]	0.50991	1.67864e-05
ZFYVE16	UTM61900.1 |agnoprotein [Betapolyomavirus hominis]	0.518612	1.13371e-05
ZIK1	UTM61900.1 |agnoprotein [Betapolyomavirus hominis]	0.50557	2.03349e-05
ZNF197	UTM61900.1 |agnoprotein [Betapolyomavirus hominis]	0.504147	2.16418e-05
ZNF445	UTM61900.1 |agnoprotein [Betapolyomavirus hominis]	0.548308	2.72936e-06
ZNF507	UTM61900.1 |agnoprotein [Betapolyomavirus hominis]	0.563339	1.25831e-06
ZNF518A	UTM61900.1 |agnoprotein [Betapolyomavirus hominis]	0.529933	6.69292e-06
ZNF611	UTM61900.1 |agnoprotein [Betapolyomavirus hominis]	0.539125	4.30138e-06
ZNF644	UTM61900.1 |agnoprotein [Betapolyomavirus hominis]	0.542217	3.69613e-06
ZNF701	UTM61900.1 |agnoprotein [Betapolyomavirus hominis]	0.519489	1.08909e-05
ZNF749	UTM61900.1 |agnoprotein [Betapolyomavirus hominis]	0.59484	2.18072e-07
ZNF772	UTM61900.1 |agnoprotein [Betapolyomavirus hominis]	0.520211	1.05359e-05
ZNF860	UTM61900.1 |agnoprotein [Betapolyomavirus hominis]	0.516712	1.2363e-05
AASDH	UTM61901.1 |VP2 [Betapolyomavirus hominis]	0.630509	2.35657e-08
AASS	UTM61901.1 |VP2 [Betapolyomavirus hominis]	0.698217	1.42387e-10
ABCA10	UTM61901.1 |VP2 [Betapolyomavirus hominis]	0.676562	8.44303e-10
ABCA6	UTM61901.1 |VP2 [Betapolyomavirus hominis]	0.691313	2.55394e-10
ABCA8	UTM61901.1 |VP2 [Betapolyomavirus hominis]	0.584818	3.886e-07
ABCA9	UTM61901.1 |VP2 [Betapolyomavirus hominis]	0.622203	4.05669e-08
ABCB7	UTM61901.1 |VP2 [Betapolyomavirus hominis]	0.548332	2.72605e-06
ABHD13	UTM61901.1 |VP2 [Betapolyomavirus hominis]	0.539033	4.32076e-06
ABHD17B	UTM61901.1 |VP2 [Betapolyomavirus hominis]	0.595618	2.08343e-07
ABHD3	UTM61901.1 |VP2 [Betapolyomavirus hominis]	0.597252	1.89212e-07
ABI2	UTM61901.1 |VP2 [Betapolyomavirus hominis]	0.568182	9.72443e-07
ABRAXAS2	UTM61901.1 |VP2 [Betapolyomavirus hominis]	0.520058	1.06104e-05
ACAD11	UTM61901.1 |VP2 [Betapolyomavirus hominis]	0.615975	6.03333e-08
ACADM	UTM61901.1 |VP2 [Betapolyomavirus hominis]	0.618674	5.08515e-08
ACOT6	UTM61901.1 |VP2 [Betapolyomavirus hominis]	0.562039	1.34749e-06
ACOT9	UTM61901.1 |VP2 [Betapolyomavirus hominis]	0.585333	3.77425e-07
ACSL4	UTM61901.1 |VP2 [Betapolyomavirus hominis]	0.61238	7.55745e-08
ACSS3	UTM61901.1 |VP2 [Betapolyomavirus hominis]	0.527876	7.37592e-06
ACTR3	UTM61901.1 |VP2 [Betapolyomavirus hominis]	0.677349	7.93495e-10
ACTR6	UTM61901.1 |VP2 [Betapolyomavirus hominis]	0.647445	7.39641e-09
ADAL	UTM61901.1 |VP2 [Betapolyomavirus hominis]	0.528142	7.28407e-06
ADAM10	UTM61901.1 |VP2 [Betapolyomavirus hominis]	0.656278	3.92542e-09
ADAM22	UTM61901.1 |VP2 [Betapolyomavirus hominis]	0.590677	2.77875e-07
ADD3	UTM61901.1 |VP2 [Betapolyomavirus hominis]	0.577491	5.85697e-07
ADGRG6	UTM61901.1 |VP2 [Betapolyomavirus hominis]	0.533814	5.56209e-06
ADGRL4	UTM61901.1 |VP2 [Betapolyomavirus hominis]	0.657171	3.67773e-09
ADH5	UTM61901.1 |VP2 [Betapolyomavirus hominis]	0.513535	1.42729e-05
ADNP	UTM61901.1 |VP2 [Betapolyomavirus hominis]	0.612097	7.69204e-08
ADSS2	UTM61901.1 |VP2 [Betapolyomavirus hominis]	0.63243	2.07359e-08
AFG1L	UTM61901.1 |VP2 [Betapolyomavirus hominis]	0.501237	2.45625e-05
AFTPH	UTM61901.1 |VP2 [Betapolyomavirus hominis]	0.695128	1.85295e-10
AGA	UTM61901.1 |VP2 [Betapolyomavirus hominis]	0.521097	1.01149e-05
AGO3	UTM61901.1 |VP2 [Betapolyomavirus hominis]	0.538391	4.45827e-06
AGPS	UTM61901.1 |VP2 [Betapolyomavirus hominis]	0.715541	3.04898e-11
AGR3	UTM61901.1 |VP2 [Betapolyomavirus hominis]	0.622544	3.96854e-08
AHCTF1	UTM61901.1 |VP2 [Betapolyomavirus hominis]	0.625587	3.25758e-08
AHI1	UTM61901.1 |VP2 [Betapolyomavirus hominis]	0.570626	8.52531e-07
AHR	UTM61901.1 |VP2 [Betapolyomavirus hominis]	0.604455	1.22958e-07
AK9	UTM61901.1 |VP2 [Betapolyomavirus hominis]	0.517324	1.20236e-05
AKAP12	UTM61901.1 |VP2 [Betapolyomavirus hominis]	0.560782	1.43932e-06
AKAP7	UTM61901.1 |VP2 [Betapolyomavirus hominis]	0.653312	4.86721e-09
AKAP9	UTM61901.1 |VP2 [Betapolyomavirus hominis]	0.718739	2.26568e-11
AKT3	UTM61901.1 |VP2 [Betapolyomavirus hominis]	0.573555	7.27099e-07
ALB	UTM61901.1 |VP2 [Betapolyomavirus hominis]	0.698256	1.41905e-10
ALG10	UTM61901.1 |VP2 [Betapolyomavirus hominis]	0.691027	2.61553e-10
ALG10B	UTM61901.1 |VP2 [Betapolyomavirus hominis]	0.552385	2.22063e-06
ALG11	UTM61901.1 |VP2 [Betapolyomavirus hominis]	0.6522	5.27267e-09
ALG13	UTM61901.1 |VP2 [Betapolyomavirus hominis]	0.59107	2.71636e-07
ALPK2	UTM61901.1 |VP2 [Betapolyomavirus hominis]	0.609602	8.97697e-08
AMY2A	UTM61901.1 |VP2 [Betapolyomavirus hominis]	0.527623	7.46439e-06
AMY2B	UTM61901.1 |VP2 [Betapolyomavirus hominis]	0.527023	7.67796e-06
ANAPC4	UTM61901.1 |VP2 [Betapolyomavirus hominis]	0.701258	1.09504e-10
ANKRD17	UTM61901.1 |VP2 [Betapolyomavirus hominis]	0.61201	7.73339e-08
ANKRD26	UTM61901.1 |VP2 [Betapolyomavirus hominis]	0.573552	7.27229e-07
ANKRD49	UTM61901.1 |VP2 [Betapolyomavirus hominis]	0.535005	5.25265e-06
ANKRD50	UTM61901.1 |VP2 [Betapolyomavirus hominis]	0.668082	1.6285e-09
ANO5	UTM61901.1 |VP2 [Betapolyomavirus hominis]	0.672872	1.1267e-09
ANTXR2	UTM61901.1 |VP2 [Betapolyomavirus hominis]	0.583076	4.28801e-07
ANXA5	UTM61901.1 |VP2 [Betapolyomavirus hominis]	0.5221	9.65741e-06
AP3B1	UTM61901.1 |VP2 [Betapolyomavirus hominis]	0.567686	9.98649e-07
AP5M1	UTM61901.1 |VP2 [Betapolyomavirus hominis]	0.514612	1.35966e-05
APAF1	UTM61901.1 |VP2 [Betapolyomavirus hominis]	0.608197	9.78721e-08
APC	UTM61901.1 |VP2 [Betapolyomavirus hominis]	0.712209	4.13696e-11
APPL1	UTM61901.1 |VP2 [Betapolyomavirus hominis]	0.502472	2.32812e-05
AREG	UTM61901.1 |VP2 [Betapolyomavirus hominis]	0.534702	5.32966e-06
ARF4	UTM61901.1 |VP2 [Betapolyomavirus hominis]	0.586369	3.55816e-07
ARFIP1	UTM61901.1 |VP2 [Betapolyomavirus hominis]	0.506208	1.97726e-05
ARHGAP21	UTM61901.1 |VP2 [Betapolyomavirus hominis]	0.592601	2.48542e-07
ARHGAP42	UTM61901.1 |VP2 [Betapolyomavirus hominis]	0.555031	1.93947e-06
ARHGEF6	UTM61901.1 |VP2 [Betapolyomavirus hominis]	0.567617	1.00236e-06
ARL13B	UTM61901.1 |VP2 [Betapolyomavirus hominis]	0.653583	4.77296e-09
ARL14EP	UTM61901.1 |VP2 [Betapolyomavirus hominis]	0.589253	3.01666e-07
ARL5A	UTM61901.1 |VP2 [Betapolyomavirus hominis]	0.503184	2.25703e-05
ARMC2	UTM61901.1 |VP2 [Betapolyomavirus hominis]	0.511532	1.5615e-05
ARMCX1	UTM61901.1 |VP2 [Betapolyomavirus hominis]	0.541744	3.78321e-06
ARMCX3	UTM61901.1 |VP2 [Betapolyomavirus hominis]	0.63565	1.67013e-08
ARSJ	UTM61901.1 |VP2 [Betapolyomavirus hominis]	0.541703	3.79089e-06
ASB15	UTM61901.1 |VP2 [Betapolyomavirus hominis]	0.587846	3.27027e-07
ASB3	UTM61901.1 |VP2 [Betapolyomavirus hominis]	0.547037	2.9091e-06
ASCC3	UTM61901.1 |VP2 [Betapolyomavirus hominis]	0.657034	3.71478e-09
ASNSD1	UTM61901.1 |VP2 [Betapolyomavirus hominis]	0.636806	1.5444e-08
ASXL2	UTM61901.1 |VP2 [Betapolyomavirus hominis]	0.512	1.52914e-05
ATAD1	UTM61901.1 |VP2 [Betapolyomavirus hominis]	0.580104	5.06557e-07
ATAD2B	UTM61901.1 |VP2 [Betapolyomavirus hominis]	0.554197	2.02425e-06
ATF7IP	UTM61901.1 |VP2 [Betapolyomavirus hominis]	0.526134	8.00463e-06
ATF7IP2	UTM61901.1 |VP2 [Betapolyomavirus hominis]	0.655447	4.17031e-09
ATG3	UTM61901.1 |VP2 [Betapolyomavirus hominis]	0.585949	3.64435e-07
ATG4C	UTM61901.1 |VP2 [Betapolyomavirus hominis]	0.720597	1.90301e-11
ATMIN	UTM61901.1 |VP2 [Betapolyomavirus hominis]	0.581851	4.5938e-07
ATP11B	UTM61901.1 |VP2 [Betapolyomavirus hominis]	0.657988	3.46409e-09
ATP11C	UTM61901.1 |VP2 [Betapolyomavirus hominis]	0.606429	1.09055e-07
ATP2C1	UTM61901.1 |VP2 [Betapolyomavirus hominis]	0.571833	7.98556e-07
ATP7A	UTM61901.1 |VP2 [Betapolyomavirus hominis]	0.679323	6.78553e-10
ATXN2	UTM61901.1 |VP2 [Betapolyomavirus hominis]	0.648198	7.01322e-09
AZI2	UTM61901.1 |VP2 [Betapolyomavirus hominis]	0.508215	1.80972e-05
B3GALNT1	UTM61901.1 |VP2 [Betapolyomavirus hominis]	0.542775	3.59585e-06
B3GNT5	UTM61901.1 |VP2 [Betapolyomavirus hominis]	0.650728	5.85882e-09
BACH1	UTM61901.1 |VP2 [Betapolyomavirus hominis]	0.601617	1.45899e-07
BANK1	UTM61901.1 |VP2 [Betapolyomavirus hominis]	0.625074	3.36847e-08
BBS10	UTM61901.1 |VP2 [Betapolyomavirus hominis]	0.63039	2.37531e-08
BBS9	UTM61901.1 |VP2 [Betapolyomavirus hominis]	0.581556	4.6705e-07
BCHE	UTM61901.1 |VP2 [Betapolyomavirus hominis]	0.688988	3.09797e-10
BCLAF1	UTM61901.1 |VP2 [Betapolyomavirus hominis]	0.650026	6.15952e-09
BCLAF3	UTM61901.1 |VP2 [Betapolyomavirus hominis]	0.735141	4.62252e-12
BDP1	UTM61901.1 |VP2 [Betapolyomavirus hominis]	0.699113	1.3183e-10
BET1	UTM61901.1 |VP2 [Betapolyomavirus hominis]	0.695284	1.82856e-10
BHLHB9	UTM61901.1 |VP2 [Betapolyomavirus hominis]	0.737294	3.71925e-12
BICRAL	UTM61901.1 |VP2 [Betapolyomavirus hominis]	0.56078	1.43943e-06
BIRC2	UTM61901.1 |VP2 [Betapolyomavirus hominis]	0.708901	5.57729e-11
BIVM-ERCC5	UTM61901.1 |VP2 [Betapolyomavirus hominis]	0.635671	1.66775e-08
BLNK	UTM61901.1 |VP2 [Betapolyomavirus hominis]	0.551116	2.36854e-06
BMP2K	UTM61901.1 |VP2 [Betapolyomavirus hominis]	0.523226	9.16648e-06
BMT2	UTM61901.1 |VP2 [Betapolyomavirus hominis]	0.526193	7.98267e-06
BNIP2	UTM61901.1 |VP2 [Betapolyomavirus hominis]	0.619641	4.78133e-08
BOD1L1	UTM61901.1 |VP2 [Betapolyomavirus hominis]	0.706293	7.03806e-11
BORA	UTM61901.1 |VP2 [Betapolyomavirus hominis]	0.520327	1.04798e-05
BPTF	UTM61901.1 |VP2 [Betapolyomavirus hominis]	0.578052	5.67792e-07
BRMS1L	UTM61901.1 |VP2 [Betapolyomavirus hominis]	0.54622	3.03038e-06
BROX	UTM61901.1 |VP2 [Betapolyomavirus hominis]	0.617451	5.49617e-08
BRWD1	UTM61901.1 |VP2 [Betapolyomavirus hominis]	0.515213	1.32325e-05
BRWD3	UTM61901.1 |VP2 [Betapolyomavirus hominis]	0.67128	1.27441e-09
BTAF1	UTM61901.1 |VP2 [Betapolyomavirus hominis]	0.711018	4.60869e-11
BTRC	UTM61901.1 |VP2 [Betapolyomavirus hominis]	0.562844	1.2916e-06
C10orf88	UTM61901.1 |VP2 [Betapolyomavirus hominis]	0.555326	1.91033e-06
C11orf54	UTM61901.1 |VP2 [Betapolyomavirus hominis]	0.593083	2.41669e-07
C11orf58	UTM61901.1 |VP2 [Betapolyomavirus hominis]	0.502401	2.33527e-05
C12orf29	UTM61901.1 |VP2 [Betapolyomavirus hominis]	0.548794	2.66354e-06
C12orf4	UTM61901.1 |VP2 [Betapolyomavirus hominis]	0.629851	2.46164e-08
C14orf28	UTM61901.1 |VP2 [Betapolyomavirus hominis]	0.548389	2.71836e-06
C1D	UTM61901.1 |VP2 [Betapolyomavirus hominis]	0.538597	4.41371e-06
C3orf14	UTM61901.1 |VP2 [Betapolyomavirus hominis]	0.617533	5.46756e-08
C3orf62	UTM61901.1 |VP2 [Betapolyomavirus hominis]	0.544106	3.36658e-06
C5	UTM61901.1 |VP2 [Betapolyomavirus hominis]	0.570397	8.63131e-07
C7orf25	UTM61901.1 |VP2 [Betapolyomavirus hominis]	0.566989	1.03656e-06
C9orf135	UTM61901.1 |VP2 [Betapolyomavirus hominis]	0.574219	7.01186e-07
C9orf72	UTM61901.1 |VP2 [Betapolyomavirus hominis]	0.584452	3.96745e-07
CAB39	UTM61901.1 |VP2 [Betapolyomavirus hominis]	0.531382	6.24767e-06
CABCOCO1	UTM61901.1 |VP2 [Betapolyomavirus hominis]	0.519262	1.10048e-05
CAMK2D	UTM61901.1 |VP2 [Betapolyomavirus hominis]	0.631505	2.20565e-08
CAPZA2	UTM61901.1 |VP2 [Betapolyomavirus hominis]	0.551528	2.31952e-06
CARD6	UTM61901.1 |VP2 [Betapolyomavirus hominis]	0.655431	4.17508e-09
CARF	UTM61901.1 |VP2 [Betapolyomavirus hominis]	0.688391	3.25466e-10
CARNMT1	UTM61901.1 |VP2 [Betapolyomavirus hominis]	0.529813	6.73119e-06
CBWD1	UTM61901.1 |VP2 [Betapolyomavirus hominis]	0.602552	1.37927e-07
CBWD2	UTM61901.1 |VP2 [Betapolyomavirus hominis]	0.588224	3.20027e-07
CBWD3	UTM61901.1 |VP2 [Betapolyomavirus hominis]	0.610755	8.35984e-08
CBWD5	UTM61901.1 |VP2 [Betapolyomavirus hominis]	0.590529	2.80274e-07
CBWD6	UTM61901.1 |VP2 [Betapolyomavirus hominis]	0.59757	1.85688e-07
CBX3	UTM61901.1 |VP2 [Betapolyomavirus hominis]	0.651088	5.70999e-09
CCDC102B	UTM61901.1 |VP2 [Betapolyomavirus hominis]	0.560468	1.46313e-06
CCDC110	UTM61901.1 |VP2 [Betapolyomavirus hominis]	0.568713	9.45144e-07
CCDC125	UTM61901.1 |VP2 [Betapolyomavirus hominis]	0.664838	2.08215e-09
CCDC160	UTM61901.1 |VP2 [Betapolyomavirus hominis]	0.54555	3.13334e-06
CCDC178	UTM61901.1 |VP2 [Betapolyomavirus hominis]	0.603612	1.29389e-07
CCDC186	UTM61901.1 |VP2 [Betapolyomavirus hominis]	0.541764	3.77959e-06
CCDC30	UTM61901.1 |VP2 [Betapolyomavirus hominis]	0.625817	3.20909e-08
CCDC39	UTM61901.1 |VP2 [Betapolyomavirus hominis]	0.68392	4.69096e-10
CCDC59	UTM61901.1 |VP2 [Betapolyomavirus hominis]	0.542181	3.70264e-06
CCDC66	UTM61901.1 |VP2 [Betapolyomavirus hominis]	0.576008	6.35634e-07
CCDC77	UTM61901.1 |VP2 [Betapolyomavirus hominis]	0.500121	2.57755e-05
CCDC82	UTM61901.1 |VP2 [Betapolyomavirus hominis]	0.662859	2.41524e-09
CCDC88A	UTM61901.1 |VP2 [Betapolyomavirus hominis]	0.643894	9.48631e-09
CCDC91	UTM61901.1 |VP2 [Betapolyomavirus hominis]	0.637294	1.494e-08
CCNA2	UTM61901.1 |VP2 [Betapolyomavirus hominis]	0.502787	2.2964e-05
CCNC	UTM61901.1 |VP2 [Betapolyomavirus hominis]	0.702431	9.88674e-11
CCNG1	UTM61901.1 |VP2 [Betapolyomavirus hominis]	0.56654	1.06173e-06
CCNT2	UTM61901.1 |VP2 [Betapolyomavirus hominis]	0.50013	2.57662e-05
CCNYL1	UTM61901.1 |VP2 [Betapolyomavirus hominis]	0.525631	8.19524e-06
CCP110	UTM61901.1 |VP2 [Betapolyomavirus hominis]	0.64377	9.5685e-09
CCPG1	UTM61901.1 |VP2 [Betapolyomavirus hominis]	0.680962	5.95318e-10
CCSER1	UTM61901.1 |VP2 [Betapolyomavirus hominis]	0.62683	3.00343e-08
CCSER2	UTM61901.1 |VP2 [Betapolyomavirus hominis]	0.68504	4.28301e-10
CCT2	UTM61901.1 |VP2 [Betapolyomavirus hominis]	0.561913	1.35643e-06
CD2	UTM61901.1 |VP2 [Betapolyomavirus hominis]	0.504673	2.11496e-05
CD36	UTM61901.1 |VP2 [Betapolyomavirus hominis]	0.65556	4.13614e-09
CD47	UTM61901.1 |VP2 [Betapolyomavirus hominis]	0.546651	2.9659e-06
CD86	UTM61901.1 |VP2 [Betapolyomavirus hominis]	0.505558	2.03452e-05
CDADC1	UTM61901.1 |VP2 [Betapolyomavirus hominis]	0.580666	4.90916e-07
CDC14B	UTM61901.1 |VP2 [Betapolyomavirus hominis]	0.554166	2.0275e-06
CDC27	UTM61901.1 |VP2 [Betapolyomavirus hominis]	0.597811	1.83058e-07
CDC37L1	UTM61901.1 |VP2 [Betapolyomavirus hominis]	0.567906	9.86973e-07
CDC40	UTM61901.1 |VP2 [Betapolyomavirus hominis]	0.639247	1.30757e-08
CDH9	UTM61901.1 |VP2 [Betapolyomavirus hominis]	0.530359	6.55911e-06
CDK1	UTM61901.1 |VP2 [Betapolyomavirus hominis]	0.592976	2.43171e-07
CDK7	UTM61901.1 |VP2 [Betapolyomavirus hominis]	0.517051	1.21741e-05
CDS1	UTM61901.1 |VP2 [Betapolyomavirus hominis]	0.562379	1.32361e-06
CENPQ	UTM61901.1 |VP2 [Betapolyomavirus hominis]	0.508047	1.82325e-05
CEP112	UTM61901.1 |VP2 [Betapolyomavirus hominis]	0.500206	2.56815e-05
CEP120	UTM61901.1 |VP2 [Betapolyomavirus hominis]	0.575203	6.64388e-07
CEP126	UTM61901.1 |VP2 [Betapolyomavirus hominis]	0.691942	2.4232e-10
CEP135	UTM61901.1 |VP2 [Betapolyomavirus hominis]	0.629235	2.56402e-08
CEP152	UTM61901.1 |VP2 [Betapolyomavirus hominis]	0.687589	3.47663e-10
CEP162	UTM61901.1 |VP2 [Betapolyomavirus hominis]	0.693239	2.17329e-10
CEP192	UTM61901.1 |VP2 [Betapolyomavirus hominis]	0.723101	1.50111e-11
CEP290	UTM61901.1 |VP2 [Betapolyomavirus hominis]	0.732411	6.0707e-12
CEP295	UTM61901.1 |VP2 [Betapolyomavirus hominis]	0.531736	6.14317e-06
CEP44	UTM61901.1 |VP2 [Betapolyomavirus hominis]	0.582571	4.41166e-07
CEP57L1	UTM61901.1 |VP2 [Betapolyomavirus hominis]	0.554639	1.9789e-06
CEP70	UTM61901.1 |VP2 [Betapolyomavirus hominis]	0.529576	6.80704e-06
CEP85L	UTM61901.1 |VP2 [Betapolyomavirus hominis]	0.552932	2.15951e-06
CEP95	UTM61901.1 |VP2 [Betapolyomavirus hominis]	0.6558	4.06459e-09
CERKL	UTM61901.1 |VP2 [Betapolyomavirus hominis]	0.503958	2.18215e-05
CETN3	UTM61901.1 |VP2 [Betapolyomavirus hominis]	0.660927	2.78884e-09
CFAP36	UTM61901.1 |VP2 [Betapolyomavirus hominis]	0.607893	9.97151e-08
CFAP43	UTM61901.1 |VP2 [Betapolyomavirus hominis]	0.607584	1.01621e-07
CFAP44	UTM61901.1 |VP2 [Betapolyomavirus hominis]	0.546246	3.02644e-06
CFAP69	UTM61901.1 |VP2 [Betapolyomavirus hominis]	0.547612	2.82651e-06
CFAP97	UTM61901.1 |VP2 [Betapolyomavirus hominis]	0.656641	3.8229e-09
CFH	UTM61901.1 |VP2 [Betapolyomavirus hominis]	0.593032	2.42382e-07
CFL2	UTM61901.1 |VP2 [Betapolyomavirus hominis]	0.55302	2.14984e-06
CHAC2	UTM61901.1 |VP2 [Betapolyomavirus hominis]	0.559222	1.56147e-06
CHD1	UTM61901.1 |VP2 [Betapolyomavirus hominis]	0.684592	4.44201e-10
CHD1L	UTM61901.1 |VP2 [Betapolyomavirus hominis]	0.591317	2.67782e-07
CHD7	UTM61901.1 |VP2 [Betapolyomavirus hominis]	0.550156	2.48657e-06
CHL1	UTM61901.1 |VP2 [Betapolyomavirus hominis]	0.690461	2.74172e-10
CHM	UTM61901.1 |VP2 [Betapolyomavirus hominis]	0.588294	3.18741e-07
CKAP2	UTM61901.1 |VP2 [Betapolyomavirus hominis]	0.673187	1.09943e-09
CLDN16	UTM61901.1 |VP2 [Betapolyomavirus hominis]	0.511634	1.55439e-05
CLEC7A	UTM61901.1 |VP2 [Betapolyomavirus hominis]	0.619523	4.81742e-08
CLIP4	UTM61901.1 |VP2 [Betapolyomavirus hominis]	0.621718	4.18525e-08
CLPX	UTM61901.1 |VP2 [Betapolyomavirus hominis]	0.601136	1.50173e-07
CLUL1	UTM61901.1 |VP2 [Betapolyomavirus hominis]	0.595658	2.07854e-07
COBLL1	UTM61901.1 |VP2 [Betapolyomavirus hominis]	0.743048	2.0588e-12
COCH	UTM61901.1 |VP2 [Betapolyomavirus hominis]	0.540509	4.01986e-06
COG2	UTM61901.1 |VP2 [Betapolyomavirus hominis]	0.525497	8.24693e-06
COG3	UTM61901.1 |VP2 [Betapolyomavirus hominis]	0.524954	8.45854e-06
COG5	UTM61901.1 |VP2 [Betapolyomavirus hominis]	0.674399	1.00036e-09
COL1A2	UTM61901.1 |VP2 [Betapolyomavirus hominis]	0.525673	8.17932e-06
COL3A1	UTM61901.1 |VP2 [Betapolyomavirus hominis]	0.584438	3.97055e-07
COL4A5	UTM61901.1 |VP2 [Betapolyomavirus hominis]	0.702395	9.91793e-11
COL5A2	UTM61901.1 |VP2 [Betapolyomavirus hominis]	0.608541	9.5828e-08
COMMD8	UTM61901.1 |VP2 [Betapolyomavirus hominis]	0.558859	1.59126e-06
COPB1	UTM61901.1 |VP2 [Betapolyomavirus hominis]	0.603752	1.28303e-07
COPG2	UTM61901.1 |VP2 [Betapolyomavirus hominis]	0.539929	4.13581e-06
COQ10B	UTM61901.1 |VP2 [Betapolyomavirus hominis]	0.512678	1.48336e-05
CPEB4	UTM61901.1 |VP2 [Betapolyomavirus hominis]	0.514844	1.34553e-05
CPLANE1	UTM61901.1 |VP2 [Betapolyomavirus hominis]	0.705041	7.86229e-11
CPM	UTM61901.1 |VP2 [Betapolyomavirus hominis]	0.545734	3.10479e-06
CPNE8	UTM61901.1 |VP2 [Betapolyomavirus hominis]	0.500556	2.52964e-05
CPSF2	UTM61901.1 |VP2 [Betapolyomavirus hominis]	0.648665	6.78468e-09
CRBN	UTM61901.1 |VP2 [Betapolyomavirus hominis]	0.643338	9.86059e-09
CREBRF	UTM61901.1 |VP2 [Betapolyomavirus hominis]	0.510668	1.62289e-05
CRY1	UTM61901.1 |VP2 [Betapolyomavirus hominis]	0.506448	1.95651e-05
CRYBG3	UTM61901.1 |VP2 [Betapolyomavirus hominis]	0.502161	2.35978e-05
CRYZL1	UTM61901.1 |VP2 [Betapolyomavirus hominis]	0.521071	1.01272e-05
CSDE1	UTM61901.1 |VP2 [Betapolyomavirus hominis]	0.512657	1.48473e-05
CSE1L	UTM61901.1 |VP2 [Betapolyomavirus hominis]	0.647644	7.29304e-09
CSPP1	UTM61901.1 |VP2 [Betapolyomavirus hominis]	0.752829	7.26308e-13
CTDSPL2	UTM61901.1 |VP2 [Betapolyomavirus hominis]	0.535954	5.0175e-06
CUL3	UTM61901.1 |VP2 [Betapolyomavirus hominis]	0.57554	6.52206e-07
CUL5	UTM61901.1 |VP2 [Betapolyomavirus hominis]	0.716168	2.87739e-11
CWC22	UTM61901.1 |VP2 [Betapolyomavirus hominis]	0.652199	5.27299e-09
CYB5R4	UTM61901.1 |VP2 [Betapolyomavirus hominis]	0.60933	9.1287e-08
CYLD	UTM61901.1 |VP2 [Betapolyomavirus hominis]	0.590685	2.77759e-07
CYP20A1	UTM61901.1 |VP2 [Betapolyomavirus hominis]	0.517731	1.18028e-05
CYRIB	UTM61901.1 |VP2 [Betapolyomavirus hominis]	0.649004	6.62364e-09
DAAM1	UTM61901.1 |VP2 [Betapolyomavirus hominis]	0.540151	4.09108e-06
DAB2	UTM61901.1 |VP2 [Betapolyomavirus hominis]	0.533879	5.54484e-06
DARS1	UTM61901.1 |VP2 [Betapolyomavirus hominis]	0.635966	1.63488e-08
DBR1	UTM61901.1 |VP2 [Betapolyomavirus hominis]	0.50991	1.67861e-05
DCAF17	UTM61901.1 |VP2 [Betapolyomavirus hominis]	0.525652	8.1874e-06
DCAF6	UTM61901.1 |VP2 [Betapolyomavirus hominis]	0.611243	8.11085e-08
DCLRE1C	UTM61901.1 |VP2 [Betapolyomavirus hominis]	0.560543	1.45742e-06
DDHD2	UTM61901.1 |VP2 [Betapolyomavirus hominis]	0.575845	6.41345e-07
DDX10	UTM61901.1 |VP2 [Betapolyomavirus hominis]	0.619802	4.73239e-08
DDX21	UTM61901.1 |VP2 [Betapolyomavirus hominis]	0.568064	9.78602e-07
DDX5	UTM61901.1 |VP2 [Betapolyomavirus hominis]	0.643259	9.91492e-09
DDX52	UTM61901.1 |VP2 [Betapolyomavirus hominis]	0.506958	1.91306e-05
DDX6	UTM61901.1 |VP2 [Betapolyomavirus hominis]	0.509327	1.7227e-05
DDX60	UTM61901.1 |VP2 [Betapolyomavirus hominis]	0.637542	1.46899e-08
DDX60L	UTM61901.1 |VP2 [Betapolyomavirus hominis]	0.653706	4.73076e-09
DECR1	UTM61901.1 |VP2 [Betapolyomavirus hominis]	0.592601	2.48549e-07
DEGS1	UTM61901.1 |VP2 [Betapolyomavirus hominis]	0.510448	1.63892e-05
DENND1B	UTM61901.1 |VP2 [Betapolyomavirus hominis]	0.613076	7.23646e-08
DENND4A	UTM61901.1 |VP2 [Betapolyomavirus hominis]	0.632207	2.10478e-08
DENND4C	UTM61901.1 |VP2 [Betapolyomavirus hominis]	0.709436	5.31559e-11
DENND5B	UTM61901.1 |VP2 [Betapolyomavirus hominis]	0.506068	1.98947e-05
DGKH	UTM61901.1 |VP2 [Betapolyomavirus hominis]	0.57079	8.44998e-07
DHFR	UTM61901.1 |VP2 [Betapolyomavirus hominis]	0.542293	3.68226e-06
DHFR2	UTM61901.1 |VP2 [Betapolyomavirus hominis]	0.621862	4.14677e-08
DHX40	UTM61901.1 |VP2 [Betapolyomavirus hominis]	0.657263	3.65299e-09
DHX57	UTM61901.1 |VP2 [Betapolyomavirus hominis]	0.59927	1.67872e-07
DHX9	UTM61901.1 |VP2 [Betapolyomavirus hominis]	0.627222	2.92739e-08
DLG2	UTM61901.1 |VP2 [Betapolyomavirus hominis]	0.50876	1.76661e-05
DMXL1	UTM61901.1 |VP2 [Betapolyomavirus hominis]	0.685085	4.26739e-10
DMXL2	UTM61901.1 |VP2 [Betapolyomavirus hominis]	0.692252	2.361e-10
DNA2	UTM61901.1 |VP2 [Betapolyomavirus hominis]	0.692203	2.37077e-10
DNAH14	UTM61901.1 |VP2 [Betapolyomavirus hominis]	0.70122	1.09864e-10
DNAH7	UTM61901.1 |VP2 [Betapolyomavirus hominis]	0.68366	4.79043e-10
DNAI4	UTM61901.1 |VP2 [Betapolyomavirus hominis]	0.643456	9.78031e-09
DNAJB4	UTM61901.1 |VP2 [Betapolyomavirus hominis]	0.550364	2.46058e-06
DNAJC3	UTM61901.1 |VP2 [Betapolyomavirus hominis]	0.564114	1.20776e-06
DNTTIP2	UTM61901.1 |VP2 [Betapolyomavirus hominis]	0.597901	1.82087e-07
DOCK7	UTM61901.1 |VP2 [Betapolyomavirus hominis]	0.635132	1.7296e-08
DPP8	UTM61901.1 |VP2 [Betapolyomavirus hominis]	0.644179	9.29972e-09
DPYD	UTM61901.1 |VP2 [Betapolyomavirus hominis]	0.569649	8.98721e-07
DSC2	UTM61901.1 |VP2 [Betapolyomavirus hominis]	0.522585	9.44295e-06
DSEL	UTM61901.1 |VP2 [Betapolyomavirus hominis]	0.726438	1.08975e-11
DSG2	UTM61901.1 |VP2 [Betapolyomavirus hominis]	0.614863	6.47089e-08
DTX3L	UTM61901.1 |VP2 [Betapolyomavirus hominis]	0.584615	3.93102e-07
ECHDC1	UTM61901.1 |VP2 [Betapolyomavirus hominis]	0.634973	1.74826e-08
ECM2	UTM61901.1 |VP2 [Betapolyomavirus hominis]	0.622547	3.96767e-08
ECPAS	UTM61901.1 |VP2 [Betapolyomavirus hominis]	0.544231	3.34571e-06
EDEM3	UTM61901.1 |VP2 [Betapolyomavirus hominis]	0.532732	5.85794e-06
EEA1	UTM61901.1 |VP2 [Betapolyomavirus hominis]	0.722867	1.53491e-11
EED	UTM61901.1 |VP2 [Betapolyomavirus hominis]	0.540995	3.92527e-06
EFCAB13	UTM61901.1 |VP2 [Betapolyomavirus hominis]	0.539271	4.27102e-06
EFCAB7	UTM61901.1 |VP2 [Betapolyomavirus hominis]	0.628611	2.67173e-08
EFHC2	UTM61901.1 |VP2 [Betapolyomavirus hominis]	0.620147	4.62905e-08
EIF1	UTM61901.1 |VP2 [Betapolyomavirus hominis]	0.531424	6.23541e-06
EIF2A	UTM61901.1 |VP2 [Betapolyomavirus hominis]	0.630546	2.35078e-08
EIF2S1	UTM61901.1 |VP2 [Betapolyomavirus hominis]	0.660617	2.85368e-09
EIF2S2	UTM61901.1 |VP2 [Betapolyomavirus hominis]	0.533121	5.74985e-06
EIF3A	UTM61901.1 |VP2 [Betapolyomavirus hominis]	0.644379	9.1709e-09
EIF4A2	UTM61901.1 |VP2 [Betapolyomavirus hominis]	0.573281	7.3806e-07
EIF4E	UTM61901.1 |VP2 [Betapolyomavirus hominis]	0.633113	1.98104e-08
EIF4G2	UTM61901.1 |VP2 [Betapolyomavirus hominis]	0.546758	2.95004e-06
EIF4G3	UTM61901.1 |VP2 [Betapolyomavirus hominis]	0.638252	1.39967e-08
EIF5B	UTM61901.1 |VP2 [Betapolyomavirus hominis]	0.701064	1.11361e-10
ELF2	UTM61901.1 |VP2 [Betapolyomavirus hominis]	0.535448	5.14165e-06
ELMOD2	UTM61901.1 |VP2 [Betapolyomavirus hominis]	0.614548	6.59972e-08
ELP2	UTM61901.1 |VP2 [Betapolyomavirus hominis]	0.574159	7.03499e-07
ELP3	UTM61901.1 |VP2 [Betapolyomavirus hominis]	0.547816	2.79773e-06
EML4	UTM61901.1 |VP2 [Betapolyomavirus hominis]	0.608705	9.48699e-08
ENPEP	UTM61901.1 |VP2 [Betapolyomavirus hominis]	0.535373	5.16029e-06
ENPP2	UTM61901.1 |VP2 [Betapolyomavirus hominis]	0.536103	4.98142e-06
ENPP3	UTM61901.1 |VP2 [Betapolyomavirus hominis]	0.638645	1.36261e-08
ENPP5	UTM61901.1 |VP2 [Betapolyomavirus hominis]	0.55477	1.9657e-06
EOGT	UTM61901.1 |VP2 [Betapolyomavirus hominis]	0.554698	1.97291e-06
EPC2	UTM61901.1 |VP2 [Betapolyomavirus hominis]	0.62393	3.62822e-08
EPCAM	UTM61901.1 |VP2 [Betapolyomavirus hominis]	0.614522	6.61085e-08
EPHA7	UTM61901.1 |VP2 [Betapolyomavirus hominis]	0.55448	1.99514e-06
EPM2AIP1	UTM61901.1 |VP2 [Betapolyomavirus hominis]	0.61148	7.99241e-08
EPS8	UTM61901.1 |VP2 [Betapolyomavirus hominis]	0.573328	7.36163e-07
EPSTI1	UTM61901.1 |VP2 [Betapolyomavirus hominis]	0.549817	2.5295e-06
ERAP1	UTM61901.1 |VP2 [Betapolyomavirus hominis]	0.533175	5.73502e-06
ERAP2	UTM61901.1 |VP2 [Betapolyomavirus hominis]	0.581428	4.70417e-07
ERBIN	UTM61901.1 |VP2 [Betapolyomavirus hominis]	0.663189	2.35641e-09
ERCC5	UTM61901.1 |VP2 [Betapolyomavirus hominis]	0.629206	2.56885e-08
ERCC6L2	UTM61901.1 |VP2 [Betapolyomavirus hominis]	0.579404	5.26699e-07
ERCC8	UTM61901.1 |VP2 [Betapolyomavirus hominis]	0.507988	1.828e-05
ERGIC2	UTM61901.1 |VP2 [Betapolyomavirus hominis]	0.531706	6.15206e-06
ERI1	UTM61901.1 |VP2 [Betapolyomavirus hominis]	0.541575	3.81482e-06
ERLEC1	UTM61901.1 |VP2 [Betapolyomavirus hominis]	0.69907	1.32312e-10
ERMP1	UTM61901.1 |VP2 [Betapolyomavirus hominis]	0.54283	3.58603e-06
ERO1A	UTM61901.1 |VP2 [Betapolyomavirus hominis]	0.655515	4.14968e-09
ERP44	UTM61901.1 |VP2 [Betapolyomavirus hominis]	0.657559	3.57475e-09
ESCO1	UTM61901.1 |VP2 [Betapolyomavirus hominis]	0.718977	2.21569e-11
ESF1	UTM61901.1 |VP2 [Betapolyomavirus hominis]	0.679454	6.71508e-10
ETAA1	UTM61901.1 |VP2 [Betapolyomavirus hominis]	0.667284	1.73055e-09
ETFDH	UTM61901.1 |VP2 [Betapolyomavirus hominis]	0.688016	3.35676e-10
EVI2B	UTM61901.1 |VP2 [Betapolyomavirus hominis]	0.585555	3.72697e-07
EXOC1	UTM61901.1 |VP2 [Betapolyomavirus hominis]	0.541108	3.90351e-06
EXOC2	UTM61901.1 |VP2 [Betapolyomavirus hominis]	0.525458	8.26188e-06
EXOSC8	UTM61901.1 |VP2 [Betapolyomavirus hominis]	0.565088	1.14699e-06
EXOSC9	UTM61901.1 |VP2 [Betapolyomavirus hominis]	0.628055	2.77146e-08
EXTL2	UTM61901.1 |VP2 [Betapolyomavirus hominis]	0.67551	9.17098e-10
EYA4	UTM61901.1 |VP2 [Betapolyomavirus hominis]	0.512051	1.52567e-05
FABP4	UTM61901.1 |VP2 [Betapolyomavirus hominis]	0.505723	2.01986e-05
FAF1	UTM61901.1 |VP2 [Betapolyomavirus hominis]	0.56564	1.11389e-06
FAIM	UTM61901.1 |VP2 [Betapolyomavirus hominis]	0.575721	6.4574e-07
FAM104B	UTM61901.1 |VP2 [Betapolyomavirus hominis]	0.530895	6.39419e-06
FAM126A	UTM61901.1 |VP2 [Betapolyomavirus hominis]	0.67011	1.39444e-09
FAM133B	UTM61901.1 |VP2 [Betapolyomavirus hominis]	0.551099	2.37057e-06
FAM13B	UTM61901.1 |VP2 [Betapolyomavirus hominis]	0.621487	4.24808e-08
FAM149B1	UTM61901.1 |VP2 [Betapolyomavirus hominis]	0.513183	1.45012e-05
FAM151B	UTM61901.1 |VP2 [Betapolyomavirus hominis]	0.539358	4.25279e-06
FAM171B	UTM61901.1 |VP2 [Betapolyomavirus hominis]	0.590176	2.86037e-07
FAM172A	UTM61901.1 |VP2 [Betapolyomavirus hominis]	0.536868	4.8004e-06
FAM200A	UTM61901.1 |VP2 [Betapolyomavirus hominis]	0.523092	9.22394e-06
FAM204A	UTM61901.1 |VP2 [Betapolyomavirus hominis]	0.654241	4.55152e-09
FAM210A	UTM61901.1 |VP2 [Betapolyomavirus hominis]	0.573743	7.19676e-07
FAM227B	UTM61901.1 |VP2 [Betapolyomavirus hominis]	0.596791	1.94436e-07
FAM228B	UTM61901.1 |VP2 [Betapolyomavirus hominis]	0.604261	1.24414e-07
FAM91A1	UTM61901.1 |VP2 [Betapolyomavirus hominis]	0.599226	1.68308e-07
FAM98B	UTM61901.1 |VP2 [Betapolyomavirus hominis]	0.525797	8.13176e-06
FAN1	UTM61901.1 |VP2 [Betapolyomavirus hominis]	0.522188	9.61816e-06
FANCI	UTM61901.1 |VP2 [Betapolyomavirus hominis]	0.553121	2.13882e-06
FANCM	UTM61901.1 |VP2 [Betapolyomavirus hominis]	0.655714	4.09e-09
FASTKD2	UTM61901.1 |VP2 [Betapolyomavirus hominis]	0.626498	3.06944e-08
FBXL3	UTM61901.1 |VP2 [Betapolyomavirus hominis]	0.536879	4.79802e-06
FBXO30	UTM61901.1 |VP2 [Betapolyomavirus hominis]	0.628156	2.75315e-08
FBXO34	UTM61901.1 |VP2 [Betapolyomavirus hominis]	0.547024	2.91098e-06
FBXO38	UTM61901.1 |VP2 [Betapolyomavirus hominis]	0.505834	2.01008e-05
FBXO8	UTM61901.1 |VP2 [Betapolyomavirus hominis]	0.68748	3.50819e-10
FGG	UTM61901.1 |VP2 [Betapolyomavirus hominis]	0.558468	1.62395e-06
FIGNL1	UTM61901.1 |VP2 [Betapolyomavirus hominis]	0.611217	8.12376e-08
FMR1	UTM61901.1 |VP2 [Betapolyomavirus hominis]	0.61114	8.1629e-08
FNBP1L	UTM61901.1 |VP2 [Betapolyomavirus hominis]	0.529544	6.8173e-06
FNIP1	UTM61901.1 |VP2 [Betapolyomavirus hominis]	0.588816	3.09334e-07
FOLH1	UTM61901.1 |VP2 [Betapolyomavirus hominis]	0.535167	5.21183e-06
FRMD7	UTM61901.1 |VP2 [Betapolyomavirus hominis]	0.605477	1.1556e-07
FSBP	UTM61901.1 |VP2 [Betapolyomavirus hominis]	0.642022	1.08028e-08
FTCDNL1	UTM61901.1 |VP2 [Betapolyomavirus hominis]	0.510526	1.6332e-05
FXR1	UTM61901.1 |VP2 [Betapolyomavirus hominis]	0.556858	1.7652e-06
FZD3	UTM61901.1 |VP2 [Betapolyomavirus hominis]	0.623966	3.61967e-08
G2E3	UTM61901.1 |VP2 [Betapolyomavirus hominis]	0.707397	6.37994e-11
GABPB2	UTM61901.1 |VP2 [Betapolyomavirus hominis]	0.543416	3.4836e-06
GALC	UTM61901.1 |VP2 [Betapolyomavirus hominis]	0.550198	2.48136e-06
GALNT3	UTM61901.1 |VP2 [Betapolyomavirus hominis]	0.656707	3.80462e-09
GAS2L3	UTM61901.1 |VP2 [Betapolyomavirus hominis]	0.576828	6.07542e-07
GCA	UTM61901.1 |VP2 [Betapolyomavirus hominis]	0.584393	3.98083e-07
GCFC2	UTM61901.1 |VP2 [Betapolyomavirus hominis]	0.524547	8.62071e-06
GCG	UTM61901.1 |VP2 [Betapolyomavirus hominis]	0.54035	4.05142e-06
GDF9	UTM61901.1 |VP2 [Betapolyomavirus hominis]	0.579597	5.21086e-07
GDI2	UTM61901.1 |VP2 [Betapolyomavirus hominis]	0.509679	1.69593e-05
GFM1	UTM61901.1 |VP2 [Betapolyomavirus hominis]	0.53443	5.39993e-06
GFM2	UTM61901.1 |VP2 [Betapolyomavirus hominis]	0.69181	2.45001e-10
GINM1	UTM61901.1 |VP2 [Betapolyomavirus hominis]	0.585797	3.67597e-07
GK	UTM61901.1 |VP2 [Betapolyomavirus hominis]	0.525015	8.43437e-06
GK5	UTM61901.1 |VP2 [Betapolyomavirus hominis]	0.601106	1.50437e-07
GLA	UTM61901.1 |VP2 [Betapolyomavirus hominis]	0.561251	1.40442e-06
GLIPR1L2	UTM61901.1 |VP2 [Betapolyomavirus hominis]	0.50919	1.7332e-05
GMFB	UTM61901.1 |VP2 [Betapolyomavirus hominis]	0.547897	2.78635e-06
GMPS	UTM61901.1 |VP2 [Betapolyomavirus hominis]	0.684706	4.40088e-10
GNAI1	UTM61901.1 |VP2 [Betapolyomavirus hominis]	0.50926	1.72786e-05
GNB4	UTM61901.1 |VP2 [Betapolyomavirus hominis]	0.570848	8.42362e-07
GNL3	UTM61901.1 |VP2 [Betapolyomavirus hominis]	0.575328	6.59828e-07
GNPNAT1	UTM61901.1 |VP2 [Betapolyomavirus hominis]	0.739007	3.12417e-12
GOLT1B	UTM61901.1 |VP2 [Betapolyomavirus hominis]	0.632005	2.13336e-08
GOPC	UTM61901.1 |VP2 [Betapolyomavirus hominis]	0.593948	2.29765e-07
GPALPP1	UTM61901.1 |VP2 [Betapolyomavirus hominis]	0.65009	6.13143e-09
GPATCH2	UTM61901.1 |VP2 [Betapolyomavirus hominis]	0.54043	4.03553e-06
GPR155	UTM61901.1 |VP2 [Betapolyomavirus hominis]	0.619758	4.74574e-08
GPR160	UTM61901.1 |VP2 [Betapolyomavirus hominis]	0.660074	2.97071e-09
GPRASP2	UTM61901.1 |VP2 [Betapolyomavirus hominis]	0.597813	1.83038e-07
GSTCD	UTM61901.1 |VP2 [Betapolyomavirus hominis]	0.568678	9.46907e-07
GTF2A1L	UTM61901.1 |VP2 [Betapolyomavirus hominis]	0.670775	1.32499e-09
GTF2B	UTM61901.1 |VP2 [Betapolyomavirus hominis]	0.526232	7.96814e-06
GTF2F2	UTM61901.1 |VP2 [Betapolyomavirus hominis]	0.607919	9.95597e-08
GTF3C3	UTM61901.1 |VP2 [Betapolyomavirus hominis]	0.647615	7.30781e-09
GTPBP10	UTM61901.1 |VP2 [Betapolyomavirus hominis]	0.612428	7.53505e-08
GUF1	UTM61901.1 |VP2 [Betapolyomavirus hominis]	0.730116	7.61458e-12
GZMA	UTM61901.1 |VP2 [Betapolyomavirus hominis]	0.565782	1.10547e-06
HACE1	UTM61901.1 |VP2 [Betapolyomavirus hominis]	0.672726	1.13949e-09
HACL1	UTM61901.1 |VP2 [Betapolyomavirus hominis]	0.621001	4.38277e-08
HAT1	UTM61901.1 |VP2 [Betapolyomavirus hominis]	0.536504	4.88584e-06
HBP1	UTM61901.1 |VP2 [Betapolyomavirus hominis]	0.686812	3.7058e-10
HEATR1	UTM61901.1 |VP2 [Betapolyomavirus hominis]	0.549904	2.51851e-06
HEATR3	UTM61901.1 |VP2 [Betapolyomavirus hominis]	0.63981	1.25811e-08
HEATR5B	UTM61901.1 |VP2 [Betapolyomavirus hominis]	0.566286	1.0762e-06
HECTD2	UTM61901.1 |VP2 [Betapolyomavirus hominis]	0.705792	7.35718e-11
HELLS	UTM61901.1 |VP2 [Betapolyomavirus hominis]	0.670959	1.30633e-09
HELQ	UTM61901.1 |VP2 [Betapolyomavirus hominis]	0.622395	4.00667e-08
HELZ	UTM61901.1 |VP2 [Betapolyomavirus hominis]	0.641016	1.15799e-08
HERC4	UTM61901.1 |VP2 [Betapolyomavirus hominis]	0.646227	8.05838e-09
HERC6	UTM61901.1 |VP2 [Betapolyomavirus hominis]	0.543716	3.43229e-06
HEXB	UTM61901.1 |VP2 [Betapolyomavirus hominis]	0.527266	7.59068e-06
HLTF	UTM61901.1 |VP2 [Betapolyomavirus hominis]	0.587864	3.26702e-07
HMCN1	UTM61901.1 |VP2 [Betapolyomavirus hominis]	0.630932	2.29137e-08
HMGCS1	UTM61901.1 |VP2 [Betapolyomavirus hominis]	0.59752	1.86238e-07
HMGN1	UTM61901.1 |VP2 [Betapolyomavirus hominis]	0.52514	8.3855e-06
HNRNPA2B1	UTM61901.1 |VP2 [Betapolyomavirus hominis]	0.519042	1.11163e-05
HNRNPA3	UTM61901.1 |VP2 [Betapolyomavirus hominis]	0.573364	7.34739e-07
HNRNPH1	UTM61901.1 |VP2 [Betapolyomavirus hominis]	0.504917	2.09255e-05
HNRNPK	UTM61901.1 |VP2 [Betapolyomavirus hominis]	0.574325	6.97141e-07
HNRNPLL	UTM61901.1 |VP2 [Betapolyomavirus hominis]	0.505465	2.04284e-05
HOOK1	UTM61901.1 |VP2 [Betapolyomavirus hominis]	0.551317	2.34458e-06
HPRT1	UTM61901.1 |VP2 [Betapolyomavirus hominis]	0.549807	2.5308e-06
HPS3	UTM61901.1 |VP2 [Betapolyomavirus hominis]	0.504192	2.15998e-05
HSD17B11	UTM61901.1 |VP2 [Betapolyomavirus hominis]	0.580389	4.98567e-07
HSD17B12	UTM61901.1 |VP2 [Betapolyomavirus hominis]	0.500408	2.54586e-05
HSF2	UTM61901.1 |VP2 [Betapolyomavirus hominis]	0.545969	3.06862e-06
HSP90B1	UTM61901.1 |VP2 [Betapolyomavirus hominis]	0.504854	2.09835e-05
HSPA4L	UTM61901.1 |VP2 [Betapolyomavirus hominis]	0.632951	2.00264e-08
HSPA9	UTM61901.1 |VP2 [Betapolyomavirus hominis]	0.514919	1.34098e-05
HSPB11	UTM61901.1 |VP2 [Betapolyomavirus hominis]	0.53898	4.33193e-06
HSPD1	UTM61901.1 |VP2 [Betapolyomavirus hominis]	0.636023	1.62849e-08
HTATSF1	UTM61901.1 |VP2 [Betapolyomavirus hominis]	0.648226	6.99919e-09
ICE1	UTM61901.1 |VP2 [Betapolyomavirus hominis]	0.565658	1.11277e-06
IDH1	UTM61901.1 |VP2 [Betapolyomavirus hominis]	0.580709	4.89725e-07
IFI16	UTM61901.1 |VP2 [Betapolyomavirus hominis]	0.544178	3.35452e-06
IFIT5	UTM61901.1 |VP2 [Betapolyomavirus hominis]	0.542577	3.63119e-06
IFT57	UTM61901.1 |VP2 [Betapolyomavirus hominis]	0.554131	2.03109e-06
IFT80	UTM61901.1 |VP2 [Betapolyomavirus hominis]	0.637495	1.47374e-08
IFT88	UTM61901.1 |VP2 [Betapolyomavirus hominis]	0.673163	1.10149e-09
IL18R1	UTM61901.1 |VP2 [Betapolyomavirus hominis]	0.649896	6.21702e-09
IMPA1	UTM61901.1 |VP2 [Betapolyomavirus hominis]	0.739674	2.91767e-12
IMPACT	UTM61901.1 |VP2 [Betapolyomavirus hominis]	0.594403	2.2373e-07
INTS12	UTM61901.1 |VP2 [Betapolyomavirus hominis]	0.70737	6.3952e-11
INTS2	UTM61901.1 |VP2 [Betapolyomavirus hominis]	0.602023	1.4239e-07
INTS6	UTM61901.1 |VP2 [Betapolyomavirus hominis]	0.606287	1.10004e-07
INTS7	UTM61901.1 |VP2 [Betapolyomavirus hominis]	0.620389	4.55792e-08
INTS8	UTM61901.1 |VP2 [Betapolyomavirus hominis]	0.688112	3.33015e-10
IPO11	UTM61901.1 |VP2 [Betapolyomavirus hominis]	0.607827	1.00119e-07
IRAK3	UTM61901.1 |VP2 [Betapolyomavirus hominis]	0.511768	1.54508e-05
IRAK4	UTM61901.1 |VP2 [Betapolyomavirus hominis]	0.650586	5.91847e-09
ITCH	UTM61901.1 |VP2 [Betapolyomavirus hominis]	0.556979	1.75419e-06
ITGAV	UTM61901.1 |VP2 [Betapolyomavirus hominis]	0.591885	2.59096e-07
ITGB3BP	UTM61901.1 |VP2 [Betapolyomavirus hominis]	0.54085	3.95326e-06
ITGB8	UTM61901.1 |VP2 [Betapolyomavirus hominis]	0.520565	1.03657e-05
ITPRID2	UTM61901.1 |VP2 [Betapolyomavirus hominis]	0.58655	3.52163e-07
IVNS1ABP	UTM61901.1 |VP2 [Betapolyomavirus hominis]	0.50925	1.72857e-05
JCHAIN	UTM61901.1 |VP2 [Betapolyomavirus hominis]	0.515255	1.32072e-05
JMJD1C	UTM61901.1 |VP2 [Betapolyomavirus hominis]	0.701527	1.06973e-10
JRKL	UTM61901.1 |VP2 [Betapolyomavirus hominis]	0.573752	7.19351e-07
KANSL1L	UTM61901.1 |VP2 [Betapolyomavirus hominis]	0.564962	1.15473e-06
KATNA1	UTM61901.1 |VP2 [Betapolyomavirus hominis]	0.618138	5.26143e-08
KATNBL1	UTM61901.1 |VP2 [Betapolyomavirus hominis]	0.580754	4.88505e-07
KBTBD12	UTM61901.1 |VP2 [Betapolyomavirus hominis]	0.506858	1.92151e-05
KIAA0232	UTM61901.1 |VP2 [Betapolyomavirus hominis]	0.604498	1.22641e-07
KIAA0408	UTM61901.1 |VP2 [Betapolyomavirus hominis]	0.597755	1.83669e-07
KIAA0586	UTM61901.1 |VP2 [Betapolyomavirus hominis]	0.652726	5.07714e-09
KIAA0753	UTM61901.1 |VP2 [Betapolyomavirus hominis]	0.555468	1.89638e-06
KIAA1109	UTM61901.1 |VP2 [Betapolyomavirus hominis]	0.695528	1.7911e-10
KIF11	UTM61901.1 |VP2 [Betapolyomavirus hominis]	0.636683	1.55729e-08
KIF20B	UTM61901.1 |VP2 [Betapolyomavirus hominis]	0.651368	5.5969e-09
KIF21A	UTM61901.1 |VP2 [Betapolyomavirus hominis]	0.68492	4.325e-10
KIF2A	UTM61901.1 |VP2 [Betapolyomavirus hominis]	0.6648	2.08815e-09
KIF3A	UTM61901.1 |VP2 [Betapolyomavirus hominis]	0.628065	2.76968e-08
KIF5B	UTM61901.1 |VP2 [Betapolyomavirus hominis]	0.571501	8.13072e-07
KIFBP	UTM61901.1 |VP2 [Betapolyomavirus hominis]	0.617291	5.55213e-08
KITLG	UTM61901.1 |VP2 [Betapolyomavirus hominis]	0.62377	3.66596e-08
KIZ	UTM61901.1 |VP2 [Betapolyomavirus hominis]	0.516618	1.24161e-05
KLHDC2	UTM61901.1 |VP2 [Betapolyomavirus hominis]	0.636822	1.54264e-08
KLHL23	UTM61901.1 |VP2 [Betapolyomavirus hominis]	0.634043	1.86115e-08
KLHL4	UTM61901.1 |VP2 [Betapolyomavirus hominis]	0.689427	2.98741e-10
KLHL5	UTM61901.1 |VP2 [Betapolyomavirus hominis]	0.60347	1.30503e-07
KMT2A	UTM61901.1 |VP2 [Betapolyomavirus hominis]	0.529076	6.97017e-06
KMT2E	UTM61901.1 |VP2 [Betapolyomavirus hominis]	0.731215	6.83342e-12
KMT5B	UTM61901.1 |VP2 [Betapolyomavirus hominis]	0.677447	7.87418e-10
KNTC1	UTM61901.1 |VP2 [Betapolyomavirus hominis]	0.636336	1.59441e-08
KPNA3	UTM61901.1 |VP2 [Betapolyomavirus hominis]	0.545135	3.19875e-06
KPNA5	UTM61901.1 |VP2 [Betapolyomavirus hominis]	0.639327	1.30045e-08
KRAS	UTM61901.1 |VP2 [Betapolyomavirus hominis]	0.730901	7.04903e-12
KRR1	UTM61901.1 |VP2 [Betapolyomavirus hominis]	0.507899	1.8352e-05
L2HGDH	UTM61901.1 |VP2 [Betapolyomavirus hominis]	0.620668	4.4772e-08
LAMA2	UTM61901.1 |VP2 [Betapolyomavirus hominis]	0.571827	7.98841e-07
LARP1B	UTM61901.1 |VP2 [Betapolyomavirus hominis]	0.615541	6.20066e-08
LARP4	UTM61901.1 |VP2 [Betapolyomavirus hominis]	0.644429	9.13923e-09
LARS1	UTM61901.1 |VP2 [Betapolyomavirus hominis]	0.65056	5.92932e-09
LATS1	UTM61901.1 |VP2 [Betapolyomavirus hominis]	0.657727	3.53096e-09
LCA5L	UTM61901.1 |VP2 [Betapolyomavirus hominis]	0.749174	1.0778e-12
LDAH	UTM61901.1 |VP2 [Betapolyomavirus hominis]	0.55102	2.3801e-06
LIFR	UTM61901.1 |VP2 [Betapolyomavirus hominis]	0.627888	2.80195e-08
LIG4	UTM61901.1 |VP2 [Betapolyomavirus hominis]	0.636022	1.62867e-08
LIN7C	UTM61901.1 |VP2 [Betapolyomavirus hominis]	0.554033	2.04134e-06
LINS1	UTM61901.1 |VP2 [Betapolyomavirus hominis]	0.630173	2.40979e-08
LIPH	UTM61901.1 |VP2 [Betapolyomavirus hominis]	0.599465	1.65934e-07
LMBRD2	UTM61901.1 |VP2 [Betapolyomavirus hominis]	0.668616	1.56353e-09
LRIF1	UTM61901.1 |VP2 [Betapolyomavirus hominis]	0.668594	1.56621e-09
LRRC19	UTM61901.1 |VP2 [Betapolyomavirus hominis]	0.600511	1.55892e-07
LRRC40	UTM61901.1 |VP2 [Betapolyomavirus hominis]	0.642541	1.04215e-08
LRRC49	UTM61901.1 |VP2 [Betapolyomavirus hominis]	0.55833	1.63557e-06
LRRC66	UTM61901.1 |VP2 [Betapolyomavirus hominis]	0.516193	1.26576e-05
LRRC70	UTM61901.1 |VP2 [Betapolyomavirus hominis]	0.719642	2.08191e-11
LRRIQ1	UTM61901.1 |VP2 [Betapolyomavirus hominis]	0.616735	5.75066e-08
LRRK2	UTM61901.1 |VP2 [Betapolyomavirus hominis]	0.630559	2.34879e-08
LUC7L3	UTM61901.1 |VP2 [Betapolyomavirus hominis]	0.555793	1.86489e-06
LY75	UTM61901.1 |VP2 [Betapolyomavirus hominis]	0.587227	3.38825e-07
MAEL	UTM61901.1 |VP2 [Betapolyomavirus hominis]	0.523034	9.24843e-06
MAGI3	UTM61901.1 |VP2 [Betapolyomavirus hominis]	0.564983	1.1534e-06
MAGOHB	UTM61901.1 |VP2 [Betapolyomavirus hominis]	0.584823	3.88497e-07
MANEA	UTM61901.1 |VP2 [Betapolyomavirus hominis]	0.627255	2.92097e-08
MANSC1	UTM61901.1 |VP2 [Betapolyomavirus hominis]	0.575848	6.41265e-07
MAP4K5	UTM61901.1 |VP2 [Betapolyomavirus hominis]	0.570359	8.64919e-07
MAP7D3	UTM61901.1 |VP2 [Betapolyomavirus hominis]	0.543223	3.51708e-06
MAPK6	UTM61901.1 |VP2 [Betapolyomavirus hominis]	0.672344	1.17376e-09
MAPRE1	UTM61901.1 |VP2 [Betapolyomavirus hominis]	0.633949	1.87298e-08
MARCHF5	UTM61901.1 |VP2 [Betapolyomavirus hominis]	0.509349	1.72101e-05
MARCHF7	UTM61901.1 |VP2 [Betapolyomavirus hominis]	0.634752	1.77451e-08
MARK1	UTM61901.1 |VP2 [Betapolyomavirus hominis]	0.572267	7.79978e-07
MARK3	UTM61901.1 |VP2 [Betapolyomavirus hominis]	0.531407	6.24034e-06
MATR3	UTM61901.1 |VP2 [Betapolyomavirus hominis]	0.58702	3.4285e-07
MATR3.1	UTM61901.1 |VP2 [Betapolyomavirus hominis]	0.58702	3.4285e-07
MBD4	UTM61901.1 |VP2 [Betapolyomavirus hominis]	0.587396	3.35565e-07
MBD5	UTM61901.1 |VP2 [Betapolyomavirus hominis]	0.661358	2.70112e-09
MBNL2	UTM61901.1 |VP2 [Betapolyomavirus hominis]	0.523661	8.98338e-06
MBTPS2	UTM61901.1 |VP2 [Betapolyomavirus hominis]	0.529523	6.82433e-06
MCCC1	UTM61901.1 |VP2 [Betapolyomavirus hominis]	0.542091	3.71921e-06
MCF2	UTM61901.1 |VP2 [Betapolyomavirus hominis]	0.507042	1.90598e-05
MCM8	UTM61901.1 |VP2 [Betapolyomavirus hominis]	0.621842	4.15203e-08
MCMBP	UTM61901.1 |VP2 [Betapolyomavirus hominis]	0.529069	6.97228e-06
MCMDC2	UTM61901.1 |VP2 [Betapolyomavirus hominis]	0.669308	1.48296e-09
MDH1B	UTM61901.1 |VP2 [Betapolyomavirus hominis]	0.527731	7.42635e-06
MDM1	UTM61901.1 |VP2 [Betapolyomavirus hominis]	0.564482	1.18446e-06
MDM2	UTM61901.1 |VP2 [Betapolyomavirus hominis]	0.511215	1.58379e-05
MDM4	UTM61901.1 |VP2 [Betapolyomavirus hominis]	0.684475	4.48425e-10
ME2	UTM61901.1 |VP2 [Betapolyomavirus hominis]	0.545572	3.13002e-06
MEI4	UTM61901.1 |VP2 [Betapolyomavirus hominis]	0.668249	1.60798e-09
MEIOB	UTM61901.1 |VP2 [Betapolyomavirus hominis]	0.639905	1.24993e-08
METAP2	UTM61901.1 |VP2 [Betapolyomavirus hominis]	0.550047	2.50036e-06
METTL15	UTM61901.1 |VP2 [Betapolyomavirus hominis]	0.530742	6.441e-06
METTL18	UTM61901.1 |VP2 [Betapolyomavirus hominis]	0.732128	6.24345e-12
METTL5	UTM61901.1 |VP2 [Betapolyomavirus hominis]	0.527826	7.3934e-06
MFN1	UTM61901.1 |VP2 [Betapolyomavirus hominis]	0.651607	5.5016e-09
MFSD8	UTM61901.1 |VP2 [Betapolyomavirus hominis]	0.638516	1.37463e-08
MGAT4A	UTM61901.1 |VP2 [Betapolyomavirus hominis]	0.557292	1.72605e-06
MIA2	UTM61901.1 |VP2 [Betapolyomavirus hominis]	0.512264	1.51113e-05
MIA3	UTM61901.1 |VP2 [Betapolyomavirus hominis]	0.640378	1.20992e-08
MICU2	UTM61901.1 |VP2 [Betapolyomavirus hominis]	0.606146	1.1095e-07
MIER1	UTM61901.1 |VP2 [Betapolyomavirus hominis]	0.546484	2.99065e-06
MIGA1	UTM61901.1 |VP2 [Betapolyomavirus hominis]	0.658504	3.33523e-09
MINDY3	UTM61901.1 |VP2 [Betapolyomavirus hominis]	0.588827	3.09137e-07
MIOS	UTM61901.1 |VP2 [Betapolyomavirus hominis]	0.542717	3.60609e-06
MIPEP	UTM61901.1 |VP2 [Betapolyomavirus hominis]	0.585538	3.73037e-07
MKKS	UTM61901.1 |VP2 [Betapolyomavirus hominis]	0.596296	2.00198e-07
MKLN1	UTM61901.1 |VP2 [Betapolyomavirus hominis]	0.718827	2.24707e-11
MLF1	UTM61901.1 |VP2 [Betapolyomavirus hominis]	0.591397	2.66546e-07
MMRN1	UTM61901.1 |VP2 [Betapolyomavirus hominis]	0.734986	4.69447e-12
MMUT	UTM61901.1 |VP2 [Betapolyomavirus hominis]	0.582079	4.53549e-07
MNAT1	UTM61901.1 |VP2 [Betapolyomavirus hominis]	0.650436	5.98204e-09
MOCS2	UTM61901.1 |VP2 [Betapolyomavirus hominis]	0.522532	9.46617e-06
MORC3	UTM61901.1 |VP2 [Betapolyomavirus hominis]	0.672656	1.1457e-09
MOSPD2	UTM61901.1 |VP2 [Betapolyomavirus hominis]	0.611446	8.00939e-08
MPHOSPH10	UTM61901.1 |VP2 [Betapolyomavirus hominis]	0.507055	1.90488e-05
MPP7	UTM61901.1 |VP2 [Betapolyomavirus hominis]	0.614273	6.71481e-08
MRE11	UTM61901.1 |VP2 [Betapolyomavirus hominis]	0.627168	2.93759e-08
MRPL1	UTM61901.1 |VP2 [Betapolyomavirus hominis]	0.590978	2.73084e-07
MRPL13	UTM61901.1 |VP2 [Betapolyomavirus hominis]	0.557658	1.6936e-06
MRPL3	UTM61901.1 |VP2 [Betapolyomavirus hominis]	0.54852	2.70041e-06
MRPL39	UTM61901.1 |VP2 [Betapolyomavirus hominis]	0.548499	2.70332e-06
MRPL47	UTM61901.1 |VP2 [Betapolyomavirus hominis]	0.565526	1.12064e-06
MRPS18C	UTM61901.1 |VP2 [Betapolyomavirus hominis]	0.605949	1.12295e-07
MRPS31	UTM61901.1 |VP2 [Betapolyomavirus hominis]	0.553161	2.1344e-06
MRPS36	UTM61901.1 |VP2 [Betapolyomavirus hominis]	0.627011	2.96817e-08
MS4A14	UTM61901.1 |VP2 [Betapolyomavirus hominis]	0.628659	2.66341e-08
MSANTD3-TMEFF1	UTM61901.1 |VP2 [Betapolyomavirus hominis]	0.51455	1.36351e-05
MSH3	UTM61901.1 |VP2 [Betapolyomavirus hominis]	0.583062	4.29147e-07
MSL2	UTM61901.1 |VP2 [Betapolyomavirus hominis]	0.642109	1.07377e-08
MSMO1	UTM61901.1 |VP2 [Betapolyomavirus hominis]	0.580922	4.83923e-07
MSR1	UTM61901.1 |VP2 [Betapolyomavirus hominis]	0.543484	3.47189e-06
MTBP	UTM61901.1 |VP2 [Betapolyomavirus hominis]	0.686538	3.79002e-10
MTERF1	UTM61901.1 |VP2 [Betapolyomavirus hominis]	0.545978	3.0673e-06
MTFR1	UTM61901.1 |VP2 [Betapolyomavirus hominis]	0.566181	1.08223e-06
MTIF2	UTM61901.1 |VP2 [Betapolyomavirus hominis]	0.590728	2.77066e-07
MTIF3	UTM61901.1 |VP2 [Betapolyomavirus hominis]	0.529891	6.70623e-06
MTMR2	UTM61901.1 |VP2 [Betapolyomavirus hominis]	0.601153	1.50018e-07
MTRES1	UTM61901.1 |VP2 [Betapolyomavirus hominis]	0.523636	8.99389e-06
MTRF1	UTM61901.1 |VP2 [Betapolyomavirus hominis]	0.540459	4.0297e-06
MYEF2	UTM61901.1 |VP2 [Betapolyomavirus hominis]	0.508169	1.81345e-05
MYO3B	UTM61901.1 |VP2 [Betapolyomavirus hominis]	0.556202	1.82599e-06
N4BP2	UTM61901.1 |VP2 [Betapolyomavirus hominis]	0.72377	1.40821e-11
N4BP2L2	UTM61901.1 |VP2 [Betapolyomavirus hominis]	0.669479	1.46361e-09
NAA25	UTM61901.1 |VP2 [Betapolyomavirus hominis]	0.566625	1.0569e-06
NAPEPLD	UTM61901.1 |VP2 [Betapolyomavirus hominis]	0.556042	1.84116e-06
NASP	UTM61901.1 |VP2 [Betapolyomavirus hominis]	0.508579	1.78078e-05
NBEAL1	UTM61901.1 |VP2 [Betapolyomavirus hominis]	0.653416	4.83083e-09
NBN	UTM61901.1 |VP2 [Betapolyomavirus hominis]	0.654082	4.60398e-09
NBPF10	UTM61901.1 |VP2 [Betapolyomavirus hominis]	0.640376	1.21014e-08
NBPF12	UTM61901.1 |VP2 [Betapolyomavirus hominis]	0.546324	3.01474e-06
NBPF14	UTM61901.1 |VP2 [Betapolyomavirus hominis]	0.632482	2.06648e-08
NBPF15	UTM61901.1 |VP2 [Betapolyomavirus hominis]	0.560979	1.42457e-06
NBPF20	UTM61901.1 |VP2 [Betapolyomavirus hominis]	0.640623	1.18971e-08
NBPF26	UTM61901.1 |VP2 [Betapolyomavirus hominis]	0.558239	1.64331e-06
NBPF9	UTM61901.1 |VP2 [Betapolyomavirus hominis]	0.500696	2.51432e-05
NCBP1	UTM61901.1 |VP2 [Betapolyomavirus hominis]	0.520649	1.03259e-05
NCKAP1	UTM61901.1 |VP2 [Betapolyomavirus hominis]	0.635476	1.68991e-08
NCKAP5	UTM61901.1 |VP2 [Betapolyomavirus hominis]	0.555395	1.90349e-06
NCOA1	UTM61901.1 |VP2 [Betapolyomavirus hominis]	0.511061	1.5947e-05
NCOA6	UTM61901.1 |VP2 [Betapolyomavirus hominis]	0.505264	2.06092e-05
NDUFA5	UTM61901.1 |VP2 [Betapolyomavirus hominis]	0.579858	5.13551e-07
NDUFAF5	UTM61901.1 |VP2 [Betapolyomavirus hominis]	0.534448	5.3954e-06
NDUFAF6	UTM61901.1 |VP2 [Betapolyomavirus hominis]	0.546831	2.93932e-06
NDUFB5	UTM61901.1 |VP2 [Betapolyomavirus hominis]	0.507398	1.87629e-05
NEK1	UTM61901.1 |VP2 [Betapolyomavirus hominis]	0.679341	6.77595e-10
NEK3	UTM61901.1 |VP2 [Betapolyomavirus hominis]	0.639407	1.29337e-08
NFAT5	UTM61901.1 |VP2 [Betapolyomavirus hominis]	0.631544	2.19988e-08
NFX1	UTM61901.1 |VP2 [Betapolyomavirus hominis]	0.526203	7.97877e-06
NFXL1	UTM61901.1 |VP2 [Betapolyomavirus hominis]	0.597711	1.84144e-07
NGLY1	UTM61901.1 |VP2 [Betapolyomavirus hominis]	0.500253	2.56297e-05
NHLRC2	UTM61901.1 |VP2 [Betapolyomavirus hominis]	0.560779	1.43953e-06
NHLRC3	UTM61901.1 |VP2 [Betapolyomavirus hominis]	0.619609	4.79102e-08
NIPBL	UTM61901.1 |VP2 [Betapolyomavirus hominis]	0.675749	9.00064e-10
NKAP	UTM61901.1 |VP2 [Betapolyomavirus hominis]	0.556288	1.81798e-06
NKIRAS1	UTM61901.1 |VP2 [Betapolyomavirus hominis]	0.539725	4.17726e-06
NMD3	UTM61901.1 |VP2 [Betapolyomavirus hominis]	0.576683	6.12424e-07
NME5	UTM61901.1 |VP2 [Betapolyomavirus hominis]	0.563932	1.21947e-06
NOL8	UTM61901.1 |VP2 [Betapolyomavirus hominis]	0.669934	1.41352e-09
NPAT	UTM61901.1 |VP2 [Betapolyomavirus hominis]	0.728208	9.17755e-12
NPHP1	UTM61901.1 |VP2 [Betapolyomavirus hominis]	0.515461	1.30848e-05
NPHP3	UTM61901.1 |VP2 [Betapolyomavirus hominis]	0.680915	5.97542e-10
NPY5R	UTM61901.1 |VP2 [Betapolyomavirus hominis]	0.65844	3.35111e-09
NRBF2	UTM61901.1 |VP2 [Betapolyomavirus hominis]	0.510581	1.62925e-05
NRCAM	UTM61901.1 |VP2 [Betapolyomavirus hominis]	0.518937	1.11698e-05
NRIP1	UTM61901.1 |VP2 [Betapolyomavirus hominis]	0.672078	1.19814e-09
NRK	UTM61901.1 |VP2 [Betapolyomavirus hominis]	0.534139	5.47592e-06
NSD3	UTM61901.1 |VP2 [Betapolyomavirus hominis]	0.520964	1.01772e-05
NT5C3A	UTM61901.1 |VP2 [Betapolyomavirus hominis]	0.652569	5.13476e-09
NUCB2	UTM61901.1 |VP2 [Betapolyomavirus hominis]	0.655294	4.21693e-09
NUDCD1	UTM61901.1 |VP2 [Betapolyomavirus hominis]	0.590697	2.77566e-07
NUDT12	UTM61901.1 |VP2 [Betapolyomavirus hominis]	0.697426	1.52369e-10
NUP133	UTM61901.1 |VP2 [Betapolyomavirus hominis]	0.554047	2.0399e-06
NUP153	UTM61901.1 |VP2 [Betapolyomavirus hominis]	0.585628	3.71149e-07
NUP155	UTM61901.1 |VP2 [Betapolyomavirus hominis]	0.6882	3.30621e-10
NUP37	UTM61901.1 |VP2 [Betapolyomavirus hominis]	0.643706	9.6118e-09
NUP42	UTM61901.1 |VP2 [Betapolyomavirus hominis]	0.685034	4.28498e-10
NUP43	UTM61901.1 |VP2 [Betapolyomavirus hominis]	0.551736	2.29522e-06
NUP58	UTM61901.1 |VP2 [Betapolyomavirus hominis]	0.660396	2.90091e-09
ODAM	UTM61901.1 |VP2 [Betapolyomavirus hominis]	0.550135	2.48922e-06
ODF2L	UTM61901.1 |VP2 [Betapolyomavirus hominis]	0.542138	3.71056e-06
OFD1	UTM61901.1 |VP2 [Betapolyomavirus hominis]	0.655456	4.16773e-09
OLA1	UTM61901.1 |VP2 [Betapolyomavirus hominis]	0.726177	1.11757e-11
OPA1	UTM61901.1 |VP2 [Betapolyomavirus hominis]	0.645414	8.53139e-09
ORC5	UTM61901.1 |VP2 [Betapolyomavirus hominis]	0.594648	2.20545e-07
OSBPL1A	UTM61901.1 |VP2 [Betapolyomavirus hominis]	0.641401	1.12762e-08
OSGIN2	UTM61901.1 |VP2 [Betapolyomavirus hominis]	0.634971	1.74853e-08
OSMR	UTM61901.1 |VP2 [Betapolyomavirus hominis]	0.589416	2.98849e-07
OTOGL	UTM61901.1 |VP2 [Betapolyomavirus hominis]	0.640583	1.19304e-08
OTUD6B	UTM61901.1 |VP2 [Betapolyomavirus hominis]	0.549759	2.53692e-06
OTULINL	UTM61901.1 |VP2 [Betapolyomavirus hominis]	0.545708	3.10875e-06
OXR1	UTM61901.1 |VP2 [Betapolyomavirus hominis]	0.548208	2.7431e-06
OXSR1	UTM61901.1 |VP2 [Betapolyomavirus hominis]	0.572634	7.64546e-07
PABPC1	UTM61901.1 |VP2 [Betapolyomavirus hominis]	0.511489	1.56449e-05
PAICS	UTM61901.1 |VP2 [Betapolyomavirus hominis]	0.598786	1.72767e-07
PAIP1	UTM61901.1 |VP2 [Betapolyomavirus hominis]	0.556091	1.83651e-06
PALB2	UTM61901.1 |VP2 [Betapolyomavirus hominis]	0.72144	1.75739e-11
PALMD	UTM61901.1 |VP2 [Betapolyomavirus hominis]	0.530115	6.63549e-06
PANK3	UTM61901.1 |VP2 [Betapolyomavirus hominis]	0.509749	1.69067e-05
PAPOLA	UTM61901.1 |VP2 [Betapolyomavirus hominis]	0.648187	7.01822e-09
PAPOLG	UTM61901.1 |VP2 [Betapolyomavirus hominis]	0.589156	3.0336e-07
PARN	UTM61901.1 |VP2 [Betapolyomavirus hominis]	0.544799	3.25275e-06
PARP15	UTM61901.1 |VP2 [Betapolyomavirus hominis]	0.501903	2.38637e-05
PARP4	UTM61901.1 |VP2 [Betapolyomavirus hominis]	0.616929	5.68073e-08
PARP8	UTM61901.1 |VP2 [Betapolyomavirus hominis]	0.571797	8.00143e-07
PARP9	UTM61901.1 |VP2 [Betapolyomavirus hominis]	0.643074	1.00432e-08
PBRM1	UTM61901.1 |VP2 [Betapolyomavirus hominis]	0.539841	4.15355e-06
PCDH15	UTM61901.1 |VP2 [Betapolyomavirus hominis]	0.56823	9.69936e-07
PCDH9	UTM61901.1 |VP2 [Betapolyomavirus hominis]	0.62	4.67276e-08
PCF11	UTM61901.1 |VP2 [Betapolyomavirus hominis]	0.680372	6.24083e-10
PCLO	UTM61901.1 |VP2 [Betapolyomavirus hominis]	0.609876	8.82646e-08
PCMTD1	UTM61901.1 |VP2 [Betapolyomavirus hominis]	0.578818	5.44144e-07
PDCD6IP	UTM61901.1 |VP2 [Betapolyomavirus hominis]	0.524817	8.51279e-06
PDE7A	UTM61901.1 |VP2 [Betapolyomavirus hominis]	0.576395	6.22219e-07
PDS5A	UTM61901.1 |VP2 [Betapolyomavirus hominis]	0.634325	1.82625e-08
PELI1	UTM61901.1 |VP2 [Betapolyomavirus hominis]	0.627533	2.86815e-08
PEX1	UTM61901.1 |VP2 [Betapolyomavirus hominis]	0.671503	1.25269e-09
PFDN4	UTM61901.1 |VP2 [Betapolyomavirus hominis]	0.530728	6.44504e-06
PGAP1	UTM61901.1 |VP2 [Betapolyomavirus hominis]	0.695716	1.76276e-10
PGBD4	UTM61901.1 |VP2 [Betapolyomavirus hominis]	0.626841	3.00125e-08
PGM2	UTM61901.1 |VP2 [Betapolyomavirus hominis]	0.590745	2.76796e-07
PHAX	UTM61901.1 |VP2 [Betapolyomavirus hominis]	0.598309	1.77732e-07
PHF10	UTM61901.1 |VP2 [Betapolyomavirus hominis]	0.586019	3.6298e-07
PHF14	UTM61901.1 |VP2 [Betapolyomavirus hominis]	0.569551	9.03451e-07
PHF3	UTM61901.1 |VP2 [Betapolyomavirus hominis]	0.702835	9.54328e-11
PHIP	UTM61901.1 |VP2 [Betapolyomavirus hominis]	0.685441	4.14534e-10
PHOSPHO2	UTM61901.1 |VP2 [Betapolyomavirus hominis]	0.625639	3.24667e-08
PHTF1	UTM61901.1 |VP2 [Betapolyomavirus hominis]	0.583063	4.2912e-07
PIAS2	UTM61901.1 |VP2 [Betapolyomavirus hominis]	0.681034	5.91883e-10
PICALM	UTM61901.1 |VP2 [Betapolyomavirus hominis]	0.59188	2.59179e-07
PIGBOS1	UTM61901.1 |VP2 [Betapolyomavirus hominis]	0.517037	1.21817e-05
PIK3C2A	UTM61901.1 |VP2 [Betapolyomavirus hominis]	0.671259	1.27644e-09
PIK3CB	UTM61901.1 |VP2 [Betapolyomavirus hominis]	0.534254	5.44591e-06
PIK3R4	UTM61901.1 |VP2 [Betapolyomavirus hominis]	0.660746	2.82666e-09
PJA2	UTM61901.1 |VP2 [Betapolyomavirus hominis]	0.688881	3.12545e-10
PKN2	UTM61901.1 |VP2 [Betapolyomavirus hominis]	0.753277	6.91669e-13
PLEKHF2	UTM61901.1 |VP2 [Betapolyomavirus hominis]	0.597263	1.89093e-07
PLG	UTM61901.1 |VP2 [Betapolyomavirus hominis]	0.545633	3.12045e-06
PLOD2	UTM61901.1 |VP2 [Betapolyomavirus hominis]	0.579973	5.1029e-07
PLRG1	UTM61901.1 |VP2 [Betapolyomavirus hominis]	0.625524	3.27106e-08
PLS1	UTM61901.1 |VP2 [Betapolyomavirus hominis]	0.554082	2.03619e-06
PLS3	UTM61901.1 |VP2 [Betapolyomavirus hominis]	0.670003	1.40597e-09
PMPCB	UTM61901.1 |VP2 [Betapolyomavirus hominis]	0.52696	7.70065e-06
PNISR	UTM61901.1 |VP2 [Betapolyomavirus hominis]	0.531331	6.2629e-06
PNN	UTM61901.1 |VP2 [Betapolyomavirus hominis]	0.725846	1.15379e-11
PNRC2	UTM61901.1 |VP2 [Betapolyomavirus hominis]	0.569968	8.83385e-07
POC5	UTM61901.1 |VP2 [Betapolyomavirus hominis]	0.588616	3.12918e-07
POLA1	UTM61901.1 |VP2 [Betapolyomavirus hominis]	0.54983	2.52793e-06
POLD3	UTM61901.1 |VP2 [Betapolyomavirus hominis]	0.541869	3.76015e-06
POLI	UTM61901.1 |VP2 [Betapolyomavirus hominis]	0.61882	5.03816e-08
POLK	UTM61901.1 |VP2 [Betapolyomavirus hominis]	0.609057	9.28386e-08
PPHLN1	UTM61901.1 |VP2 [Betapolyomavirus hominis]	0.544956	3.2275e-06
PPM1B	UTM61901.1 |VP2 [Betapolyomavirus hominis]	0.553323	2.1168e-06
PPP1R12A	UTM61901.1 |VP2 [Betapolyomavirus hominis]	0.699032	1.32755e-10
PPP1R9A	UTM61901.1 |VP2 [Betapolyomavirus hominis]	0.631048	2.2737e-08
PPP2R1B	UTM61901.1 |VP2 [Betapolyomavirus hominis]	0.503424	2.23359e-05
PPP2R5A	UTM61901.1 |VP2 [Betapolyomavirus hominis]	0.531199	6.30229e-06
PPP2R5E	UTM61901.1 |VP2 [Betapolyomavirus hominis]	0.560763	1.44075e-06
PPP4R2	UTM61901.1 |VP2 [Betapolyomavirus hominis]	0.616449	5.85549e-08
PPP4R3A	UTM61901.1 |VP2 [Betapolyomavirus hominis]	0.518378	1.14593e-05
PPP4R3B	UTM61901.1 |VP2 [Betapolyomavirus hominis]	0.601274	1.48936e-07
PPWD1	UTM61901.1 |VP2 [Betapolyomavirus hominis]	0.564829	1.16291e-06
PRIMPOL	UTM61901.1 |VP2 [Betapolyomavirus hominis]	0.659	3.21584e-09
PRKAA1	UTM61901.1 |VP2 [Betapolyomavirus hominis]	0.634	1.86661e-08
PRKRA	UTM61901.1 |VP2 [Betapolyomavirus hominis]	0.761116	2.89102e-13
PROS1	UTM61901.1 |VP2 [Betapolyomavirus hominis]	0.567489	1.00926e-06
PRPF40A	UTM61901.1 |VP2 [Betapolyomavirus hominis]	0.626784	3.01258e-08
PRPF4B	UTM61901.1 |VP2 [Betapolyomavirus hominis]	0.621934	4.12761e-08
PRRC2C	UTM61901.1 |VP2 [Betapolyomavirus hominis]	0.602924	1.34872e-07
PRSS35	UTM61901.1 |VP2 [Betapolyomavirus hominis]	0.542705	3.60821e-06
PSIP1	UTM61901.1 |VP2 [Betapolyomavirus hominis]	0.541545	3.82045e-06
PSMA1	UTM61901.1 |VP2 [Betapolyomavirus hominis]	0.579169	5.33637e-07
PSMA2	UTM61901.1 |VP2 [Betapolyomavirus hominis]	0.534842	5.294e-06
PSMA3	UTM61901.1 |VP2 [Betapolyomavirus hominis]	0.594544	2.21889e-07
PSMA6	UTM61901.1 |VP2 [Betapolyomavirus hominis]	0.531225	6.29469e-06
PSMD1	UTM61901.1 |VP2 [Betapolyomavirus hominis]	0.52832	7.22341e-06
PSMD12	UTM61901.1 |VP2 [Betapolyomavirus hominis]	0.556229	1.82344e-06
PSMD14	UTM61901.1 |VP2 [Betapolyomavirus hominis]	0.583518	4.1824e-07
PTBP2	UTM61901.1 |VP2 [Betapolyomavirus hominis]	0.622399	4.00577e-08
PTGR2	UTM61901.1 |VP2 [Betapolyomavirus hominis]	0.624474	3.50235e-08
PTP4A1	UTM61901.1 |VP2 [Betapolyomavirus hominis]	0.526952	7.70336e-06
PTPN2	UTM61901.1 |VP2 [Betapolyomavirus hominis]	0.539111	4.30441e-06
PTPN4	UTM61901.1 |VP2 [Betapolyomavirus hominis]	0.669087	1.50826e-09
PTPRQ	UTM61901.1 |VP2 [Betapolyomavirus hominis]	0.648179	7.02234e-09
PUM2	UTM61901.1 |VP2 [Betapolyomavirus hominis]	0.644234	9.26451e-09
PUS7L	UTM61901.1 |VP2 [Betapolyomavirus hominis]	0.715544	3.0481e-11
PWP1	UTM61901.1 |VP2 [Betapolyomavirus hominis]	0.542679	3.61294e-06
PWWP3B	UTM61901.1 |VP2 [Betapolyomavirus hominis]	0.635268	1.71381e-08
PYROXD1	UTM61901.1 |VP2 [Betapolyomavirus hominis]	0.595707	2.07253e-07
QRSL1	UTM61901.1 |VP2 [Betapolyomavirus hominis]	0.578184	5.63631e-07
R3HDM1	UTM61901.1 |VP2 [Betapolyomavirus hominis]	0.588745	3.10609e-07
RAB23	UTM61901.1 |VP2 [Betapolyomavirus hominis]	0.525639	8.19241e-06
RAB5A	UTM61901.1 |VP2 [Betapolyomavirus hominis]	0.501843	2.39257e-05
RAD18	UTM61901.1 |VP2 [Betapolyomavirus hominis]	0.643639	9.6565e-09
RAD21	UTM61901.1 |VP2 [Betapolyomavirus hominis]	0.542209	3.69769e-06
RAD50	UTM61901.1 |VP2 [Betapolyomavirus hominis]	0.573639	7.23793e-07
RADX	UTM61901.1 |VP2 [Betapolyomavirus hominis]	0.597734	1.83897e-07
RAI14	UTM61901.1 |VP2 [Betapolyomavirus hominis]	0.518116	1.15969e-05
RALGAPA1	UTM61901.1 |VP2 [Betapolyomavirus hominis]	0.716225	2.86238e-11
RANBP2	UTM61901.1 |VP2 [Betapolyomavirus hominis]	0.707228	6.4764e-11
RARS1	UTM61901.1 |VP2 [Betapolyomavirus hominis]	0.637704	1.45291e-08
RB1CC1	UTM61901.1 |VP2 [Betapolyomavirus hominis]	0.66446	2.14225e-09
RBBP6	UTM61901.1 |VP2 [Betapolyomavirus hominis]	0.608374	9.68194e-08
RBL1	UTM61901.1 |VP2 [Betapolyomavirus hominis]	0.569044	9.28459e-07
RBM25	UTM61901.1 |VP2 [Betapolyomavirus hominis]	0.594195	2.26469e-07
RBM34	UTM61901.1 |VP2 [Betapolyomavirus hominis]	0.539554	4.21219e-06
RBM43	UTM61901.1 |VP2 [Betapolyomavirus hominis]	0.540139	4.09335e-06
RC3H1	UTM61901.1 |VP2 [Betapolyomavirus hominis]	0.536936	4.78475e-06
RC3H2	UTM61901.1 |VP2 [Betapolyomavirus hominis]	0.502884	2.28671e-05
RCN2	UTM61901.1 |VP2 [Betapolyomavirus hominis]	0.50852	1.7855e-05
RCOR3	UTM61901.1 |VP2 [Betapolyomavirus hominis]	0.50965	1.69815e-05
REL	UTM61901.1 |VP2 [Betapolyomavirus hominis]	0.619192	4.92022e-08
REPS1	UTM61901.1 |VP2 [Betapolyomavirus hominis]	0.640502	1.19968e-08
RESF1	UTM61901.1 |VP2 [Betapolyomavirus hominis]	0.691611	2.49107e-10
REST	UTM61901.1 |VP2 [Betapolyomavirus hominis]	0.575567	6.51248e-07
REV1	UTM61901.1 |VP2 [Betapolyomavirus hominis]	0.703534	8.97717e-11
REV3L	UTM61901.1 |VP2 [Betapolyomavirus hominis]	0.679744	6.56189e-10
RFX7	UTM61901.1 |VP2 [Betapolyomavirus hominis]	0.552769	2.17752e-06
RGPD2	UTM61901.1 |VP2 [Betapolyomavirus hominis]	0.518865	1.12066e-05
RGS18	UTM61901.1 |VP2 [Betapolyomavirus hominis]	0.529261	6.90933e-06
RHOT1	UTM61901.1 |VP2 [Betapolyomavirus hominis]	0.50409	2.16958e-05
RINT1	UTM61901.1 |VP2 [Betapolyomavirus hominis]	0.706128	7.14169e-11
RIOK2	UTM61901.1 |VP2 [Betapolyomavirus hominis]	0.651142	5.68798e-09
RIPK2	UTM61901.1 |VP2 [Betapolyomavirus hominis]	0.560364	1.47111e-06
RLF	UTM61901.1 |VP2 [Betapolyomavirus hominis]	0.702727	9.63438e-11
RLIM	UTM61901.1 |VP2 [Betapolyomavirus hominis]	0.577076	5.99285e-07
RMDN2	UTM61901.1 |VP2 [Betapolyomavirus hominis]	0.562908	1.28721e-06
RMI1	UTM61901.1 |VP2 [Betapolyomavirus hominis]	0.665551	1.97325e-09
RNF128	UTM61901.1 |VP2 [Betapolyomavirus hominis]	0.538891	4.35076e-06
RNF146	UTM61901.1 |VP2 [Betapolyomavirus hominis]	0.578687	5.48146e-07
RNF6	UTM61901.1 |VP2 [Betapolyomavirus hominis]	0.553306	2.11865e-06
RNFT1	UTM61901.1 |VP2 [Betapolyomavirus hominis]	0.596209	2.01227e-07
RNGTT	UTM61901.1 |VP2 [Betapolyomavirus hominis]	0.554234	2.02041e-06
RNPC3	UTM61901.1 |VP2 [Betapolyomavirus hominis]	0.603332	1.31596e-07
RO60	UTM61901.1 |VP2 [Betapolyomavirus hominis]	0.613907	6.87033e-08
ROCK1	UTM61901.1 |VP2 [Betapolyomavirus hominis]	0.713524	3.66946e-11
ROCK2	UTM61901.1 |VP2 [Betapolyomavirus hominis]	0.531267	6.2821e-06
RPAP2	UTM61901.1 |VP2 [Betapolyomavirus hominis]	0.625131	3.35588e-08
RPGR	UTM61901.1 |VP2 [Betapolyomavirus hominis]	0.62531	3.31694e-08
RPS6KA6	UTM61901.1 |VP2 [Betapolyomavirus hominis]	0.637159	1.50775e-08
RSBN1L	UTM61901.1 |VP2 [Betapolyomavirus hominis]	0.618926	5.00433e-08
RSF1	UTM61901.1 |VP2 [Betapolyomavirus hominis]	0.587061	3.42056e-07
RSL1D1	UTM61901.1 |VP2 [Betapolyomavirus hominis]	0.577116	5.97953e-07
RTN4IP1	UTM61901.1 |VP2 [Betapolyomavirus hominis]	0.607127	1.04507e-07
RWDD1	UTM61901.1 |VP2 [Betapolyomavirus hominis]	0.666562	1.82801e-09
RXYLT1	UTM61901.1 |VP2 [Betapolyomavirus hominis]	0.629847	2.46239e-08
S100PBP	UTM61901.1 |VP2 [Betapolyomavirus hominis]	0.516139	1.26888e-05
SAMD3	UTM61901.1 |VP2 [Betapolyomavirus hominis]	0.571299	8.22058e-07
SAMD9	UTM61901.1 |VP2 [Betapolyomavirus hominis]	0.603578	1.29658e-07
SAMD9L	UTM61901.1 |VP2 [Betapolyomavirus hominis]	0.603468	1.30518e-07
SAR1B	UTM61901.1 |VP2 [Betapolyomavirus hominis]	0.571233	8.24993e-07
SASS6	UTM61901.1 |VP2 [Betapolyomavirus hominis]	0.523223	9.16783e-06
SAXO2	UTM61901.1 |VP2 [Betapolyomavirus hominis]	0.509229	1.73022e-05
SCAF8	UTM61901.1 |VP2 [Betapolyomavirus hominis]	0.691249	2.56762e-10
SCAMP1	UTM61901.1 |VP2 [Betapolyomavirus hominis]	0.520796	1.02564e-05
SCAPER	UTM61901.1 |VP2 [Betapolyomavirus hominis]	0.606648	1.07607e-07
SCFD1	UTM61901.1 |VP2 [Betapolyomavirus hominis]	0.589226	3.02128e-07
SCLT1	UTM61901.1 |VP2 [Betapolyomavirus hominis]	0.676312	8.61077e-10
SCN2A	UTM61901.1 |VP2 [Betapolyomavirus hominis]	0.535497	5.12939e-06
SCN7A	UTM61901.1 |VP2 [Betapolyomavirus hominis]	0.726683	1.06426e-11
SCOC	UTM61901.1 |VP2 [Betapolyomavirus hominis]	0.5434	3.48636e-06
SDCBP	UTM61901.1 |VP2 [Betapolyomavirus hominis]	0.501124	2.46824e-05
SEC31A	UTM61901.1 |VP2 [Betapolyomavirus hominis]	0.601959	1.42941e-07
SEC63	UTM61901.1 |VP2 [Betapolyomavirus hominis]	0.655129	4.26768e-09
SECISBP2L	UTM61901.1 |VP2 [Betapolyomavirus hominis]	0.597618	1.85159e-07
SEH1L	UTM61901.1 |VP2 [Betapolyomavirus hominis]	0.505001	2.08481e-05
SEMA3C	UTM61901.1 |VP2 [Betapolyomavirus hominis]	0.504645	2.11761e-05
SEPTIN14	UTM61901.1 |VP2 [Betapolyomavirus hominis]	0.549171	2.61334e-06
SEPTIN7	UTM61901.1 |VP2 [Betapolyomavirus hominis]	0.624661	3.46011e-08
SERAC1	UTM61901.1 |VP2 [Betapolyomavirus hominis]	0.608104	9.84322e-08
SERPINI1	UTM61901.1 |VP2 [Betapolyomavirus hominis]	0.72645	1.08851e-11
SESTD1	UTM61901.1 |VP2 [Betapolyomavirus hominis]	0.656175	3.955e-09
SETD9	UTM61901.1 |VP2 [Betapolyomavirus hominis]	0.529961	6.68423e-06
SETDB2	UTM61901.1 |VP2 [Betapolyomavirus hominis]	0.525182	8.36896e-06
SETX	UTM61901.1 |VP2 [Betapolyomavirus hominis]	0.503735	2.20346e-05
SFR1	UTM61901.1 |VP2 [Betapolyomavirus hominis]	0.593477	2.36181e-07
SFXN1	UTM61901.1 |VP2 [Betapolyomavirus hominis]	0.558431	1.62709e-06
SGCB	UTM61901.1 |VP2 [Betapolyomavirus hominis]	0.524112	8.79676e-06
SGIP1	UTM61901.1 |VP2 [Betapolyomavirus hominis]	0.504239	2.15549e-05
SH3GLB1	UTM61901.1 |VP2 [Betapolyomavirus hominis]	0.514893	1.34253e-05
SH3YL1	UTM61901.1 |VP2 [Betapolyomavirus hominis]	0.617803	5.3747e-08
SHLD3	UTM61901.1 |VP2 [Betapolyomavirus hominis]	0.644218	9.27503e-09
SLAIN1	UTM61901.1 |VP2 [Betapolyomavirus hominis]	0.524961	8.45563e-06
SLC10A5	UTM61901.1 |VP2 [Betapolyomavirus hominis]	0.71317	3.79001e-11
SLC13A1	UTM61901.1 |VP2 [Betapolyomavirus hominis]	0.520817	1.02463e-05
SLC16A7	UTM61901.1 |VP2 [Betapolyomavirus hominis]	0.615757	6.117e-08
SLC26A2	UTM61901.1 |VP2 [Betapolyomavirus hominis]	0.687338	3.54933e-10
SLC30A6	UTM61901.1 |VP2 [Betapolyomavirus hominis]	0.564617	1.17606e-06
SLC30A9	UTM61901.1 |VP2 [Betapolyomavirus hominis]	0.519333	1.09689e-05
SLC35A5	UTM61901.1 |VP2 [Betapolyomavirus hominis]	0.564062	1.21113e-06
SLC38A2	UTM61901.1 |VP2 [Betapolyomavirus hominis]	0.573068	7.46677e-07
SLC38A6	UTM61901.1 |VP2 [Betapolyomavirus hominis]	0.538639	4.40467e-06
SLC41A2	UTM61901.1 |VP2 [Betapolyomavirus hominis]	0.702522	9.80847e-11
SLCO1A2	UTM61901.1 |VP2 [Betapolyomavirus hominis]	0.6968	1.60732e-10
SLF1	UTM61901.1 |VP2 [Betapolyomavirus hominis]	0.51762	1.18626e-05
SLF2	UTM61901.1 |VP2 [Betapolyomavirus hominis]	0.602288	1.40138e-07
SLK	UTM61901.1 |VP2 [Betapolyomavirus hominis]	0.626641	3.0409e-08
SLX4IP	UTM61901.1 |VP2 [Betapolyomavirus hominis]	0.519212	1.10299e-05
SMAD2	UTM61901.1 |VP2 [Betapolyomavirus hominis]	0.504668	2.11549e-05
SMAD5	UTM61901.1 |VP2 [Betapolyomavirus hominis]	0.527768	7.41374e-06
SMARCA1	UTM61901.1 |VP2 [Betapolyomavirus hominis]	0.500055	2.58496e-05
SMC2	UTM61901.1 |VP2 [Betapolyomavirus hominis]	0.702761	9.60541e-11
SMC3	UTM61901.1 |VP2 [Betapolyomavirus hominis]	0.703298	9.16445e-11
SMC5	UTM61901.1 |VP2 [Betapolyomavirus hominis]	0.649796	6.2613e-09
SMG8	UTM61901.1 |VP2 [Betapolyomavirus hominis]	0.572673	7.6293e-07
SMN1	UTM61901.1 |VP2 [Betapolyomavirus hominis]	0.553664	2.08031e-06
SMN2	UTM61901.1 |VP2 [Betapolyomavirus hominis]	0.504792	2.10406e-05
SMNDC1	UTM61901.1 |VP2 [Betapolyomavirus hominis]	0.744776	1.71863e-12
SNAPC3	UTM61901.1 |VP2 [Betapolyomavirus hominis]	0.512366	1.50428e-05
SNRNP48	UTM61901.1 |VP2 [Betapolyomavirus hominis]	0.660912	2.79204e-09
SNRPB2	UTM61901.1 |VP2 [Betapolyomavirus hominis]	0.538366	4.46349e-06
SNRPD1	UTM61901.1 |VP2 [Betapolyomavirus hominis]	0.591037	2.72156e-07
SNX14	UTM61901.1 |VP2 [Betapolyomavirus hominis]	0.640086	1.23449e-08
SNX16	UTM61901.1 |VP2 [Betapolyomavirus hominis]	0.586422	3.54746e-07
SNX7	UTM61901.1 |VP2 [Betapolyomavirus hominis]	0.60057	1.55347e-07
SOCS5	UTM61901.1 |VP2 [Betapolyomavirus hominis]	0.668787	1.5432e-09
SORBS1	UTM61901.1 |VP2 [Betapolyomavirus hominis]	0.504574	2.12417e-05
SP3	UTM61901.1 |VP2 [Betapolyomavirus hominis]	0.647707	7.26066e-09
SP4	UTM61901.1 |VP2 [Betapolyomavirus hominis]	0.710261	4.93514e-11
SPAG1	UTM61901.1 |VP2 [Betapolyomavirus hominis]	0.524516	8.63318e-06
SPAST	UTM61901.1 |VP2 [Betapolyomavirus hominis]	0.621143	4.34299e-08
SPATA5	UTM61901.1 |VP2 [Betapolyomavirus hominis]	0.519554	1.08586e-05
SPATA6L	UTM61901.1 |VP2 [Betapolyomavirus hominis]	0.534194	5.46146e-06
SPATA7	UTM61901.1 |VP2 [Betapolyomavirus hominis]	0.624552	3.48462e-08
SPEF2	UTM61901.1 |VP2 [Betapolyomavirus hominis]	0.713398	3.71181e-11
SPICE1	UTM61901.1 |VP2 [Betapolyomavirus hominis]	0.583067	4.29036e-07
SPPL2A	UTM61901.1 |VP2 [Betapolyomavirus hominis]	0.521698	9.83853e-06
SQLE	UTM61901.1 |VP2 [Betapolyomavirus hominis]	0.592817	2.4544e-07
SREK1IP1	UTM61901.1 |VP2 [Betapolyomavirus hominis]	0.504258	2.15372e-05
SRP54	UTM61901.1 |VP2 [Betapolyomavirus hominis]	0.688398	3.2528e-10
SRPK1	UTM61901.1 |VP2 [Betapolyomavirus hominis]	0.513828	1.40863e-05
SRR	UTM61901.1 |VP2 [Betapolyomavirus hominis]	0.59465	2.20516e-07
SSR1	UTM61901.1 |VP2 [Betapolyomavirus hominis]	0.573762	7.18931e-07
SSX2IP	UTM61901.1 |VP2 [Betapolyomavirus hominis]	0.519108	1.10826e-05
STAG2	UTM61901.1 |VP2 [Betapolyomavirus hominis]	0.595255	2.12833e-07
STK26	UTM61901.1 |VP2 [Betapolyomavirus hominis]	0.550398	2.45637e-06
STK3	UTM61901.1 |VP2 [Betapolyomavirus hominis]	0.585579	3.72179e-07
STK33	UTM61901.1 |VP2 [Betapolyomavirus hominis]	0.677873	7.61321e-10
STRADB	UTM61901.1 |VP2 [Betapolyomavirus hominis]	0.515267	1.32004e-05
STRBP	UTM61901.1 |VP2 [Betapolyomavirus hominis]	0.526599	7.83217e-06
STT3B	UTM61901.1 |VP2 [Betapolyomavirus hominis]	0.568777	9.41888e-07
STX17	UTM61901.1 |VP2 [Betapolyomavirus hominis]	0.624841	3.41976e-08
SUB1	UTM61901.1 |VP2 [Betapolyomavirus hominis]	0.538006	4.54258e-06
SUCO	UTM61901.1 |VP2 [Betapolyomavirus hominis]	0.574198	7.02004e-07
SUGT1	UTM61901.1 |VP2 [Betapolyomavirus hominis]	0.711791	4.29714e-11
SULT1B1	UTM61901.1 |VP2 [Betapolyomavirus hominis]	0.557667	1.69281e-06
SUPT20H	UTM61901.1 |VP2 [Betapolyomavirus hominis]	0.500043	2.58627e-05
SWT1	UTM61901.1 |VP2 [Betapolyomavirus hominis]	0.667847	1.65803e-09
SYCP2L	UTM61901.1 |VP2 [Betapolyomavirus hominis]	0.72853	8.89422e-12
SYNJ1	UTM61901.1 |VP2 [Betapolyomavirus hominis]	0.664523	2.13209e-09
TAF5	UTM61901.1 |VP2 [Betapolyomavirus hominis]	0.538356	4.46567e-06
TAF9	UTM61901.1 |VP2 [Betapolyomavirus hominis]	0.546586	2.97546e-06
TANK	UTM61901.1 |VP2 [Betapolyomavirus hominis]	0.543053	3.54673e-06
TASOR	UTM61901.1 |VP2 [Betapolyomavirus hominis]	0.697426	1.52368e-10
TATDN1	UTM61901.1 |VP2 [Betapolyomavirus hominis]	0.642807	1.02311e-08
TBC1D19	UTM61901.1 |VP2 [Betapolyomavirus hominis]	0.627347	2.9034e-08
TBC1D23	UTM61901.1 |VP2 [Betapolyomavirus hominis]	0.636738	1.5515e-08
TBC1D32	UTM61901.1 |VP2 [Betapolyomavirus hominis]	0.561041	1.41994e-06
TBC1D8B	UTM61901.1 |VP2 [Betapolyomavirus hominis]	0.671662	1.23735e-09
TBCCD1	UTM61901.1 |VP2 [Betapolyomavirus hominis]	0.531824	6.11769e-06
TBCEL	UTM61901.1 |VP2 [Betapolyomavirus hominis]	0.624964	3.39267e-08
TBPL1	UTM61901.1 |VP2 [Betapolyomavirus hominis]	0.56837	9.62709e-07
TCAIM	UTM61901.1 |VP2 [Betapolyomavirus hominis]	0.545821	3.0914e-06
TCEANC	UTM61901.1 |VP2 [Betapolyomavirus hominis]	0.66208	2.55988e-09
TCERG1	UTM61901.1 |VP2 [Betapolyomavirus hominis]	0.584964	3.85411e-07
TCF12	UTM61901.1 |VP2 [Betapolyomavirus hominis]	0.56507	1.14814e-06
TCP11L2	UTM61901.1 |VP2 [Betapolyomavirus hominis]	0.675914	8.8849e-10
TDG	UTM61901.1 |VP2 [Betapolyomavirus hominis]	0.560762	1.44084e-06
TDP2	UTM61901.1 |VP2 [Betapolyomavirus hominis]	0.500252	2.56304e-05
TDRD1	UTM61901.1 |VP2 [Betapolyomavirus hominis]	0.559524	1.53705e-06
TDRD3	UTM61901.1 |VP2 [Betapolyomavirus hominis]	0.570472	8.59647e-07
TDRD6	UTM61901.1 |VP2 [Betapolyomavirus hominis]	0.647928	7.1482e-09
TEC	UTM61901.1 |VP2 [Betapolyomavirus hominis]	0.503947	2.18316e-05
TENT2	UTM61901.1 |VP2 [Betapolyomavirus hominis]	0.589622	2.95318e-07
TEX9	UTM61901.1 |VP2 [Betapolyomavirus hominis]	0.562385	1.32319e-06
TFAM	UTM61901.1 |VP2 [Betapolyomavirus hominis]	0.514279	1.38025e-05
TFEC	UTM61901.1 |VP2 [Betapolyomavirus hominis]	0.637308	1.49255e-08
TFG	UTM61901.1 |VP2 [Betapolyomavirus hominis]	0.517014	1.21942e-05
TFRC	UTM61901.1 |VP2 [Betapolyomavirus hominis]	0.527197	7.61538e-06
TGDS	UTM61901.1 |VP2 [Betapolyomavirus hominis]	0.561425	1.39162e-06
TGFBR1	UTM61901.1 |VP2 [Betapolyomavirus hominis]	0.580728	4.89212e-07
TGS1	UTM61901.1 |VP2 [Betapolyomavirus hominis]	0.608468	9.62597e-08
THAP12	UTM61901.1 |VP2 [Betapolyomavirus hominis]	0.639087	1.322e-08
THAP2	UTM61901.1 |VP2 [Betapolyomavirus hominis]	0.550203	2.48068e-06
THOC2	UTM61901.1 |VP2 [Betapolyomavirus hominis]	0.701804	1.04419e-10
TIGAR	UTM61901.1 |VP2 [Betapolyomavirus hominis]	0.506912	1.91697e-05
TIGD2	UTM61901.1 |VP2 [Betapolyomavirus hominis]	0.556715	1.77833e-06
TINAG	UTM61901.1 |VP2 [Betapolyomavirus hominis]	0.557322	1.72336e-06
TIPIN	UTM61901.1 |VP2 [Betapolyomavirus hominis]	0.514028	1.39597e-05
TJP1	UTM61901.1 |VP2 [Betapolyomavirus hominis]	0.623131	3.82081e-08
TLL1	UTM61901.1 |VP2 [Betapolyomavirus hominis]	0.60445	1.22997e-07
TLR3	UTM61901.1 |VP2 [Betapolyomavirus hominis]	0.504171	2.16196e-05
TLR5	UTM61901.1 |VP2 [Betapolyomavirus hominis]	0.591806	2.603e-07
TM2D1	UTM61901.1 |VP2 [Betapolyomavirus hominis]	0.536805	4.81524e-06
TMEM106B	UTM61901.1 |VP2 [Betapolyomavirus hominis]	0.533741	5.58156e-06
TMEM126B	UTM61901.1 |VP2 [Betapolyomavirus hominis]	0.53174	6.14209e-06
TMEM131	UTM61901.1 |VP2 [Betapolyomavirus hominis]	0.582442	4.44396e-07
TMEM168	UTM61901.1 |VP2 [Betapolyomavirus hominis]	0.628929	2.61641e-08
TMEM200A	UTM61901.1 |VP2 [Betapolyomavirus hominis]	0.558639	1.60959e-06
TMEM232	UTM61901.1 |VP2 [Betapolyomavirus hominis]	0.679076	6.92027e-10
TMEM237	UTM61901.1 |VP2 [Betapolyomavirus hominis]	0.559702	1.52288e-06
TMEM30A	UTM61901.1 |VP2 [Betapolyomavirus hominis]	0.513021	1.46066e-05
TMEM39A	UTM61901.1 |VP2 [Betapolyomavirus hominis]	0.544647	3.27731e-06
TMEM41B	UTM61901.1 |VP2 [Betapolyomavirus hominis]	0.538608	4.41134e-06
TMEM59	UTM61901.1 |VP2 [Betapolyomavirus hominis]	0.589438	2.98467e-07
TMEM67	UTM61901.1 |VP2 [Betapolyomavirus hominis]	0.639212	1.31073e-08
TMF1	UTM61901.1 |VP2 [Betapolyomavirus hominis]	0.655722	4.08784e-09
TMTC3	UTM61901.1 |VP2 [Betapolyomavirus hominis]	0.634814	1.76713e-08
TNKS2	UTM61901.1 |VP2 [Betapolyomavirus hominis]	0.6384	1.38558e-08
TNPO1	UTM61901.1 |VP2 [Betapolyomavirus hominis]	0.577541	5.84086e-07
TNRC6A	UTM61901.1 |VP2 [Betapolyomavirus hominis]	0.554443	1.99892e-06
TOP2A	UTM61901.1 |VP2 [Betapolyomavirus hominis]	0.676595	8.421e-10
TOP2B	UTM61901.1 |VP2 [Betapolyomavirus hominis]	0.684771	4.37767e-10
TOPBP1	UTM61901.1 |VP2 [Betapolyomavirus hominis]	0.635455	1.69235e-08
TOPORS	UTM61901.1 |VP2 [Betapolyomavirus hominis]	0.730492	7.33813e-12
TOR1AIP2	UTM61901.1 |VP2 [Betapolyomavirus hominis]	0.579629	5.20169e-07
TP53BP1	UTM61901.1 |VP2 [Betapolyomavirus hominis]	0.59014	2.86628e-07
TPMT	UTM61901.1 |VP2 [Betapolyomavirus hominis]	0.551611	2.30977e-06
TPP2	UTM61901.1 |VP2 [Betapolyomavirus hominis]	0.669243	1.49039e-09
TPR	UTM61901.1 |VP2 [Betapolyomavirus hominis]	0.632578	2.0533e-08
TRAM1L1	UTM61901.1 |VP2 [Betapolyomavirus hominis]	0.553865	2.05897e-06
TRAPPC8	UTM61901.1 |VP2 [Betapolyomavirus hominis]	0.50653	1.94947e-05
TRDC	UTM61901.1 |VP2 [Betapolyomavirus hominis]	0.583699	4.1399e-07
TRHDE	UTM61901.1 |VP2 [Betapolyomavirus hominis]	0.550286	2.47033e-06
TRIM13	UTM61901.1 |VP2 [Betapolyomavirus hominis]	0.532083	6.04243e-06
TRIM33	UTM61901.1 |VP2 [Betapolyomavirus hominis]	0.642511	1.04428e-08
TRIM37	UTM61901.1 |VP2 [Betapolyomavirus hominis]	0.61635	5.89226e-08
TRIM69	UTM61901.1 |VP2 [Betapolyomavirus hominis]	0.51749	1.19328e-05
TRIT1	UTM61901.1 |VP2 [Betapolyomavirus hominis]	0.551724	2.29657e-06
TRMT10C	UTM61901.1 |VP2 [Betapolyomavirus hominis]	0.671232	1.27911e-09
TRMT1L	UTM61901.1 |VP2 [Betapolyomavirus hominis]	0.526611	7.82781e-06
TRMT5	UTM61901.1 |VP2 [Betapolyomavirus hominis]	0.587169	3.39938e-07
TRNT1	UTM61901.1 |VP2 [Betapolyomavirus hominis]	0.729953	7.73737e-12
TRPC1	UTM61901.1 |VP2 [Betapolyomavirus hominis]	0.520699	1.03022e-05
TRPM7	UTM61901.1 |VP2 [Betapolyomavirus hominis]	0.664005	2.21661e-09
TRPS1	UTM61901.1 |VP2 [Betapolyomavirus hominis]	0.539467	4.23025e-06
TSPAN12	UTM61901.1 |VP2 [Betapolyomavirus hominis]	0.53513	5.22093e-06
TTC26	UTM61901.1 |VP2 [Betapolyomavirus hominis]	0.686124	3.9205e-10
TTC37	UTM61901.1 |VP2 [Betapolyomavirus hominis]	0.647696	7.26608e-09
TUT4	UTM61901.1 |VP2 [Betapolyomavirus hominis]	0.555472	1.89603e-06
TUT7	UTM61901.1 |VP2 [Betapolyomavirus hominis]	0.547253	2.87783e-06
TWF1	UTM61901.1 |VP2 [Betapolyomavirus hominis]	0.579501	5.23876e-07
TXNDC16	UTM61901.1 |VP2 [Betapolyomavirus hominis]	0.621808	4.16112e-08
TXNRD1	UTM61901.1 |VP2 [Betapolyomavirus hominis]	0.577414	5.88187e-07
TYRP1	UTM61901.1 |VP2 [Betapolyomavirus hominis]	0.576304	6.25371e-07
TYW5	UTM61901.1 |VP2 [Betapolyomavirus hominis]	0.552644	2.1915e-06
UBA3	UTM61901.1 |VP2 [Betapolyomavirus hominis]	0.654014	4.62688e-09
UBA6	UTM61901.1 |VP2 [Betapolyomavirus hominis]	0.623338	3.77012e-08
UBE2D1	UTM61901.1 |VP2 [Betapolyomavirus hominis]	0.602997	1.34283e-07
UBE2D2	UTM61901.1 |VP2 [Betapolyomavirus hominis]	0.503861	2.19137e-05
UBE2E1	UTM61901.1 |VP2 [Betapolyomavirus hominis]	0.531802	6.12394e-06
UBE2E3	UTM61901.1 |VP2 [Betapolyomavirus hominis]	0.555823	1.86201e-06
UBE3A	UTM61901.1 |VP2 [Betapolyomavirus hominis]	0.58766	3.30543e-07
UBR2	UTM61901.1 |VP2 [Betapolyomavirus hominis]	0.66653	1.83233e-09
UBXN2B	UTM61901.1 |VP2 [Betapolyomavirus hominis]	0.527654	7.45364e-06
UBXN7	UTM61901.1 |VP2 [Betapolyomavirus hominis]	0.517492	1.19317e-05
UFL1	UTM61901.1 |VP2 [Betapolyomavirus hominis]	0.708954	5.55063e-11
UFSP2	UTM61901.1 |VP2 [Betapolyomavirus hominis]	0.546035	3.05845e-06
UGGT2	UTM61901.1 |VP2 [Betapolyomavirus hominis]	0.652483	5.16647e-09
UHRF1BP1L	UTM61901.1 |VP2 [Betapolyomavirus hominis]	0.509221	1.73079e-05
UQCRC2	UTM61901.1 |VP2 [Betapolyomavirus hominis]	0.554598	1.9831e-06
URI1	UTM61901.1 |VP2 [Betapolyomavirus hominis]	0.519871	1.07018e-05
USF3	UTM61901.1 |VP2 [Betapolyomavirus hominis]	0.707936	6.08047e-11
USP1	UTM61901.1 |VP2 [Betapolyomavirus hominis]	0.568091	9.7722e-07
USP14	UTM61901.1 |VP2 [Betapolyomavirus hominis]	0.531142	6.31965e-06
USP15	UTM61901.1 |VP2 [Betapolyomavirus hominis]	0.617784	5.38117e-08
USP16	UTM61901.1 |VP2 [Betapolyomavirus hominis]	0.725421	1.20199e-11
USP25	UTM61901.1 |VP2 [Betapolyomavirus hominis]	0.647126	7.5645e-09
USP32	UTM61901.1 |VP2 [Betapolyomavirus hominis]	0.509181	1.73392e-05
USP33	UTM61901.1 |VP2 [Betapolyomavirus hominis]	0.675615	9.09598e-10
USP40	UTM61901.1 |VP2 [Betapolyomavirus hominis]	0.553342	2.11484e-06
USP45	UTM61901.1 |VP2 [Betapolyomavirus hominis]	0.690672	2.69413e-10
USP48	UTM61901.1 |VP2 [Betapolyomavirus hominis]	0.633093	1.98373e-08
USP8	UTM61901.1 |VP2 [Betapolyomavirus hominis]	0.625054	3.37269e-08
UTP20	UTM61901.1 |VP2 [Betapolyomavirus hominis]	0.608283	9.73614e-08
UTY	UTM61901.1 |VP2 [Betapolyomavirus hominis]	0.597231	1.89444e-07
VBP1	UTM61901.1 |VP2 [Betapolyomavirus hominis]	0.668574	1.56853e-09
VEZT	UTM61901.1 |VP2 [Betapolyomavirus hominis]	0.593452	2.36519e-07
VIRMA	UTM61901.1 |VP2 [Betapolyomavirus hominis]	0.679683	6.59391e-10
VPS13A	UTM61901.1 |VP2 [Betapolyomavirus hominis]	0.533559	5.63049e-06
VPS13C	UTM61901.1 |VP2 [Betapolyomavirus hominis]	0.695735	1.75996e-10
VPS35	UTM61901.1 |VP2 [Betapolyomavirus hominis]	0.655945	4.02198e-09
VPS4B	UTM61901.1 |VP2 [Betapolyomavirus hominis]	0.578104	5.6614e-07
VPS50	UTM61901.1 |VP2 [Betapolyomavirus hominis]	0.665837	1.93111e-09
VRK1	UTM61901.1 |VP2 [Betapolyomavirus hominis]	0.640498	1.20001e-08
VWA8	UTM61901.1 |VP2 [Betapolyomavirus hominis]	0.599097	1.69603e-07
WASF1	UTM61901.1 |VP2 [Betapolyomavirus hominis]	0.674481	9.93993e-10
WASHC3	UTM61901.1 |VP2 [Betapolyomavirus hominis]	0.530702	6.45314e-06
WASHC5	UTM61901.1 |VP2 [Betapolyomavirus hominis]	0.521385	9.98143e-06
WDCP	UTM61901.1 |VP2 [Betapolyomavirus hominis]	0.587629	3.31118e-07
WDHD1	UTM61901.1 |VP2 [Betapolyomavirus hominis]	0.642904	1.01626e-08
WDR35	UTM61901.1 |VP2 [Betapolyomavirus hominis]	0.576551	6.169e-07
WDR36	UTM61901.1 |VP2 [Betapolyomavirus hominis]	0.641198	1.14357e-08
WDR44	UTM61901.1 |VP2 [Betapolyomavirus hominis]	0.702444	9.87508e-11
WDR53	UTM61901.1 |VP2 [Betapolyomavirus hominis]	0.552617	2.19454e-06
WDR5B	UTM61901.1 |VP2 [Betapolyomavirus hominis]	0.592212	2.54226e-07
WDR7	UTM61901.1 |VP2 [Betapolyomavirus hominis]	0.621303	4.29858e-08
WDR72	UTM61901.1 |VP2 [Betapolyomavirus hominis]	0.680902	5.98188e-10
WDR75	UTM61901.1 |VP2 [Betapolyomavirus hominis]	0.624281	3.54666e-08
WDSUB1	UTM61901.1 |VP2 [Betapolyomavirus hominis]	0.558575	1.61489e-06
WRN	UTM61901.1 |VP2 [Betapolyomavirus hominis]	0.70882	5.6176e-11
XIAP	UTM61901.1 |VP2 [Betapolyomavirus hominis]	0.65553	4.14534e-09
XPO1	UTM61901.1 |VP2 [Betapolyomavirus hominis]	0.683089	5.01716e-10
XPO4	UTM61901.1 |VP2 [Betapolyomavirus hominis]	0.520844	1.02336e-05
XRCC4	UTM61901.1 |VP2 [Betapolyomavirus hominis]	0.593726	2.32771e-07
XRN1	UTM61901.1 |VP2 [Betapolyomavirus hominis]	0.675658	9.06483e-10
XRN2	UTM61901.1 |VP2 [Betapolyomavirus hominis]	0.58983	2.91804e-07
YEATS4	UTM61901.1 |VP2 [Betapolyomavirus hominis]	0.502823	2.29282e-05
YES1	UTM61901.1 |VP2 [Betapolyomavirus hominis]	0.589719	2.93685e-07
YTHDC1	UTM61901.1 |VP2 [Betapolyomavirus hominis]	0.507096	1.90146e-05
YTHDF3	UTM61901.1 |VP2 [Betapolyomavirus hominis]	0.584566	3.942e-07
ZBED5	UTM61901.1 |VP2 [Betapolyomavirus hominis]	0.654625	4.4266e-09
ZBED6	UTM61901.1 |VP2 [Betapolyomavirus hominis]	0.706726	6.77245e-11
ZBED8	UTM61901.1 |VP2 [Betapolyomavirus hominis]	0.611252	8.10631e-08
ZBTB33	UTM61901.1 |VP2 [Betapolyomavirus hominis]	0.650761	5.84488e-09
ZBTB41	UTM61901.1 |VP2 [Betapolyomavirus hominis]	0.562678	1.30293e-06
ZBTB6	UTM61901.1 |VP2 [Betapolyomavirus hominis]	0.669138	1.50239e-09
ZC3H13	UTM61901.1 |VP2 [Betapolyomavirus hominis]	0.662028	2.56984e-09
ZC3H6	UTM61901.1 |VP2 [Betapolyomavirus hominis]	0.628409	2.70763e-08
ZC3H7A	UTM61901.1 |VP2 [Betapolyomavirus hominis]	0.644751	8.93583e-09
ZC3H8	UTM61901.1 |VP2 [Betapolyomavirus hominis]	0.673893	1.04063e-09
ZCCHC4	UTM61901.1 |VP2 [Betapolyomavirus hominis]	0.594007	2.28974e-07
ZDBF2	UTM61901.1 |VP2 [Betapolyomavirus hominis]	0.531579	6.18941e-06
ZEB1	UTM61901.1 |VP2 [Betapolyomavirus hominis]	0.605682	1.14131e-07
ZFAND4	UTM61901.1 |VP2 [Betapolyomavirus hominis]	0.640691	1.18416e-08
ZFAND5	UTM61901.1 |VP2 [Betapolyomavirus hominis]	0.605924	1.12464e-07
ZFP14	UTM61901.1 |VP2 [Betapolyomavirus hominis]	0.57963	5.20121e-07
ZFP30	UTM61901.1 |VP2 [Betapolyomavirus hominis]	0.540963	3.93138e-06
ZFP69	UTM61901.1 |VP2 [Betapolyomavirus hominis]	0.568161	9.73555e-07
ZFP82	UTM61901.1 |VP2 [Betapolyomavirus hominis]	0.511785	1.54391e-05
ZFR	UTM61901.1 |VP2 [Betapolyomavirus hominis]	0.565919	1.09747e-06
ZFX	UTM61901.1 |VP2 [Betapolyomavirus hominis]	0.619162	4.92961e-08
ZFY	UTM61901.1 |VP2 [Betapolyomavirus hominis]	0.691602	2.49297e-10
ZFYVE9	UTM61901.1 |VP2 [Betapolyomavirus hominis]	0.64885	6.69636e-09
ZMYM1	UTM61901.1 |VP2 [Betapolyomavirus hominis]	0.632816	2.02079e-08
ZMYM2	UTM61901.1 |VP2 [Betapolyomavirus hominis]	0.656635	3.82472e-09
ZMYM4	UTM61901.1 |VP2 [Betapolyomavirus hominis]	0.58612	3.60908e-07
ZMYM5	UTM61901.1 |VP2 [Betapolyomavirus hominis]	0.66701	1.76685e-09
ZNF10	UTM61901.1 |VP2 [Betapolyomavirus hominis]	0.502022	2.37399e-05
ZNF107	UTM61901.1 |VP2 [Betapolyomavirus hominis]	0.504855	2.09822e-05
ZNF124	UTM61901.1 |VP2 [Betapolyomavirus hominis]	0.54963	2.55358e-06
ZNF143	UTM61901.1 |VP2 [Betapolyomavirus hominis]	0.546664	2.96394e-06
ZNF148	UTM61901.1 |VP2 [Betapolyomavirus hominis]	0.642458	1.04816e-08
ZNF154	UTM61901.1 |VP2 [Betapolyomavirus hominis]	0.566162	1.08333e-06
ZNF17	UTM61901.1 |VP2 [Betapolyomavirus hominis]	0.608613	9.54033e-08
ZNF189	UTM61901.1 |VP2 [Betapolyomavirus hominis]	0.53658	4.86797e-06
ZNF19	UTM61901.1 |VP2 [Betapolyomavirus hominis]	0.505431	2.0459e-05
ZNF214	UTM61901.1 |VP2 [Betapolyomavirus hominis]	0.569876	8.87778e-07
ZNF256	UTM61901.1 |VP2 [Betapolyomavirus hominis]	0.600935	1.51992e-07
ZNF267	UTM61901.1 |VP2 [Betapolyomavirus hominis]	0.580697	4.90065e-07
ZNF277	UTM61901.1 |VP2 [Betapolyomavirus hominis]	0.585685	3.6994e-07
ZNF280D	UTM61901.1 |VP2 [Betapolyomavirus hominis]	0.518407	1.14438e-05
ZNF281	UTM61901.1 |VP2 [Betapolyomavirus hominis]	0.628897	2.62182e-08
ZNF287	UTM61901.1 |VP2 [Betapolyomavirus hominis]	0.55537	1.90594e-06
ZNF30	UTM61901.1 |VP2 [Betapolyomavirus hominis]	0.514517	1.36551e-05
ZNF300	UTM61901.1 |VP2 [Betapolyomavirus hominis]	0.582449	4.44206e-07
ZNF318	UTM61901.1 |VP2 [Betapolyomavirus hominis]	0.522548	9.45936e-06
ZNF326	UTM61901.1 |VP2 [Betapolyomavirus hominis]	0.629932	2.44852e-08
ZNF329	UTM61901.1 |VP2 [Betapolyomavirus hominis]	0.514474	1.36815e-05
ZNF33A	UTM61901.1 |VP2 [Betapolyomavirus hominis]	0.595399	2.11036e-07
ZNF383	UTM61901.1 |VP2 [Betapolyomavirus hominis]	0.543672	3.43969e-06
ZNF397	UTM61901.1 |VP2 [Betapolyomavirus hominis]	0.658279	3.39082e-09
ZNF404	UTM61901.1 |VP2 [Betapolyomavirus hominis]	0.585883	3.65806e-07
ZNF407	UTM61901.1 |VP2 [Betapolyomavirus hominis]	0.607907	9.96313e-08
ZNF415	UTM61901.1 |VP2 [Betapolyomavirus hominis]	0.537157	4.73365e-06
ZNF416	UTM61901.1 |VP2 [Betapolyomavirus hominis]	0.572796	7.57835e-07
ZNF429	UTM61901.1 |VP2 [Betapolyomavirus hominis]	0.563785	1.22902e-06
ZNF431	UTM61901.1 |VP2 [Betapolyomavirus hominis]	0.585277	3.78621e-07
ZNF433	UTM61901.1 |VP2 [Betapolyomavirus hominis]	0.55713	1.74059e-06
ZNF439	UTM61901.1 |VP2 [Betapolyomavirus hominis]	0.562596	1.30854e-06
ZNF44	UTM61901.1 |VP2 [Betapolyomavirus hominis]	0.59574	2.06848e-07
ZNF440	UTM61901.1 |VP2 [Betapolyomavirus hominis]	0.582768	4.36299e-07
ZNF442	UTM61901.1 |VP2 [Betapolyomavirus hominis]	0.577857	5.73966e-07
ZNF449	UTM61901.1 |VP2 [Betapolyomavirus hominis]	0.570283	8.68474e-07
ZNF451	UTM61901.1 |VP2 [Betapolyomavirus hominis]	0.579677	5.18775e-07
ZNF468	UTM61901.1 |VP2 [Betapolyomavirus hominis]	0.600614	1.54938e-07
ZNF471	UTM61901.1 |VP2 [Betapolyomavirus hominis]	0.682557	5.237e-10
ZNF483	UTM61901.1 |VP2 [Betapolyomavirus hominis]	0.648874	6.68494e-09
ZNF502	UTM61901.1 |VP2 [Betapolyomavirus hominis]	0.558456	1.62494e-06
ZNF506	UTM61901.1 |VP2 [Betapolyomavirus hominis]	0.515506	1.30583e-05
ZNF518B	UTM61901.1 |VP2 [Betapolyomavirus hominis]	0.734361	4.99845e-12
ZNF525	UTM61901.1 |VP2 [Betapolyomavirus hominis]	0.646038	8.16613e-09
ZNF540	UTM61901.1 |VP2 [Betapolyomavirus hominis]	0.532104	6.0363e-06
ZNF546	UTM61901.1 |VP2 [Betapolyomavirus hominis]	0.577394	5.88847e-07
ZNF547	UTM61901.1 |VP2 [Betapolyomavirus hominis]	0.551446	2.32926e-06
ZNF551	UTM61901.1 |VP2 [Betapolyomavirus hominis]	0.577854	5.74054e-07
ZNF559	UTM61901.1 |VP2 [Betapolyomavirus hominis]	0.642924	1.01481e-08
ZNF562	UTM61901.1 |VP2 [Betapolyomavirus hominis]	0.500816	2.50139e-05
ZNF567	UTM61901.1 |VP2 [Betapolyomavirus hominis]	0.569914	8.85948e-07
ZNF568	UTM61901.1 |VP2 [Betapolyomavirus hominis]	0.557368	1.71926e-06
ZNF573	UTM61901.1 |VP2 [Betapolyomavirus hominis]	0.561043	1.41975e-06
ZNF600	UTM61901.1 |VP2 [Betapolyomavirus hominis]	0.652249	5.2543e-09
ZNF605	UTM61901.1 |VP2 [Betapolyomavirus hominis]	0.515012	1.33534e-05
ZNF624	UTM61901.1 |VP2 [Betapolyomavirus hominis]	0.624729	3.44491e-08
ZNF670	UTM61901.1 |VP2 [Betapolyomavirus hominis]	0.594681	2.20114e-07
ZNF680	UTM61901.1 |VP2 [Betapolyomavirus hominis]	0.554895	1.95306e-06
ZNF684	UTM61901.1 |VP2 [Betapolyomavirus hominis]	0.50764	1.85637e-05
ZNF709	UTM61901.1 |VP2 [Betapolyomavirus hominis]	0.514401	1.37268e-05
ZNF711	UTM61901.1 |VP2 [Betapolyomavirus hominis]	0.66289	2.4098e-09
ZNF714	UTM61901.1 |VP2 [Betapolyomavirus hominis]	0.52601	8.05119e-06
ZNF721	UTM61901.1 |VP2 [Betapolyomavirus hominis]	0.541358	3.85587e-06
ZNF727	UTM61901.1 |VP2 [Betapolyomavirus hominis]	0.569332	9.14173e-07
ZNF761	UTM61901.1 |VP2 [Betapolyomavirus hominis]	0.644168	9.30744e-09
ZNF763	UTM61901.1 |VP2 [Betapolyomavirus hominis]	0.580498	4.95529e-07
ZNF765	UTM61901.1 |VP2 [Betapolyomavirus hominis]	0.605383	1.16225e-07
ZNF770	UTM61901.1 |VP2 [Betapolyomavirus hominis]	0.708025	6.03193e-11
ZNF781	UTM61901.1 |VP2 [Betapolyomavirus hominis]	0.585556	3.7266e-07
ZNF782	UTM61901.1 |VP2 [Betapolyomavirus hominis]	0.530871	6.40146e-06
ZNF808	UTM61901.1 |VP2 [Betapolyomavirus hominis]	0.597406	1.87499e-07
ZNF816	UTM61901.1 |VP2 [Betapolyomavirus hominis]	0.64624	8.05071e-09
ZNF836	UTM61901.1 |VP2 [Betapolyomavirus hominis]	0.5674	1.01406e-06
ZNF841	UTM61901.1 |VP2 [Betapolyomavirus hominis]	0.633454	1.93627e-08
ZNF888	UTM61901.1 |VP2 [Betapolyomavirus hominis]	0.552982	2.15408e-06
ZNF891	UTM61901.1 |VP2 [Betapolyomavirus hominis]	0.629321	2.54948e-08
ZNF91	UTM61901.1 |VP2 [Betapolyomavirus hominis]	0.566556	1.06082e-06
ZRANB2	UTM61901.1 |VP2 [Betapolyomavirus hominis]	0.519035	1.112e-05
ZSCAN30	UTM61901.1 |VP2 [Betapolyomavirus hominis]	0.554219	2.022e-06
AASDH	UTM61902.1 |VP3 [Betapolyomavirus hominis]	0.631245	2.24419e-08
AASS	UTM61902.1 |VP3 [Betapolyomavirus hominis]	0.70786	6.12157e-11
ABCA10	UTM61902.1 |VP3 [Betapolyomavirus hominis]	0.678524	7.23033e-10
ABCA6	UTM61902.1 |VP3 [Betapolyomavirus hominis]	0.696242	1.68568e-10
ABCA8	UTM61902.1 |VP3 [Betapolyomavirus hominis]	0.598682	1.73842e-07
ABCA9	UTM61902.1 |VP3 [Betapolyomavirus hominis]	0.619397	4.85644e-08
ABCB7	UTM61902.1 |VP3 [Betapolyomavirus hominis]	0.577329	5.90975e-07
ABHD13	UTM61902.1 |VP3 [Betapolyomavirus hominis]	0.581631	4.65103e-07
ABHD17B	UTM61902.1 |VP3 [Betapolyomavirus hominis]	0.577923	5.71864e-07
ABHD3	UTM61902.1 |VP3 [Betapolyomavirus hominis]	0.611517	7.97429e-08
ABI2	UTM61902.1 |VP3 [Betapolyomavirus hominis]	0.555	1.94252e-06
ABRAXAS2	UTM61902.1 |VP3 [Betapolyomavirus hominis]	0.525249	8.34297e-06
ACAD11	UTM61902.1 |VP3 [Betapolyomavirus hominis]	0.628062	2.77016e-08
ACADM	UTM61902.1 |VP3 [Betapolyomavirus hominis]	0.60158	1.46229e-07
ACOT6	UTM61902.1 |VP3 [Betapolyomavirus hominis]	0.571848	7.97905e-07
ACOT9	UTM61902.1 |VP3 [Betapolyomavirus hominis]	0.626431	3.08302e-08
ACSL4	UTM61902.1 |VP3 [Betapolyomavirus hominis]	0.616488	5.8412e-08
ACSS3	UTM61902.1 |VP3 [Betapolyomavirus hominis]	0.53241	5.94898e-06
ACTR3	UTM61902.1 |VP3 [Betapolyomavirus hominis]	0.69258	2.297e-10
ACTR6	UTM61902.1 |VP3 [Betapolyomavirus hominis]	0.671265	1.27591e-09
ADAL	UTM61902.1 |VP3 [Betapolyomavirus hominis]	0.581323	4.73201e-07
ADAM10	UTM61902.1 |VP3 [Betapolyomavirus hominis]	0.652504	5.15889e-09
ADAM17	UTM61902.1 |VP3 [Betapolyomavirus hominis]	0.513611	1.42244e-05
ADAM22	UTM61902.1 |VP3 [Betapolyomavirus hominis]	0.613581	7.01182e-08
ADD3	UTM61902.1 |VP3 [Betapolyomavirus hominis]	0.579012	5.38323e-07
ADGRG6	UTM61902.1 |VP3 [Betapolyomavirus hominis]	0.549092	2.62383e-06
ADGRL4	UTM61902.1 |VP3 [Betapolyomavirus hominis]	0.636163	1.61313e-08
ADH5	UTM61902.1 |VP3 [Betapolyomavirus hominis]	0.554865	1.9561e-06
ADNP	UTM61902.1 |VP3 [Betapolyomavirus hominis]	0.599138	1.69195e-07
ADSS2	UTM61902.1 |VP3 [Betapolyomavirus hominis]	0.652473	5.17022e-09
AFG1L	UTM61902.1 |VP3 [Betapolyomavirus hominis]	0.513061	1.45808e-05
AFTPH	UTM61902.1 |VP3 [Betapolyomavirus hominis]	0.705088	7.82989e-11
AGA	UTM61902.1 |VP3 [Betapolyomavirus hominis]	0.547064	2.90521e-06
AGO3	UTM61902.1 |VP3 [Betapolyomavirus hominis]	0.528442	7.1817e-06
AGPS	UTM61902.1 |VP3 [Betapolyomavirus hominis]	0.717632	2.51199e-11
AGR3	UTM61902.1 |VP3 [Betapolyomavirus hominis]	0.591725	2.61525e-07
AHCTF1	UTM61902.1 |VP3 [Betapolyomavirus hominis]	0.647254	7.49632e-09
AHI1	UTM61902.1 |VP3 [Betapolyomavirus hominis]	0.582357	4.46514e-07
AHR	UTM61902.1 |VP3 [Betapolyomavirus hominis]	0.61271	7.40391e-08
AK9	UTM61902.1 |VP3 [Betapolyomavirus hominis]	0.523576	9.01908e-06
AKAP12	UTM61902.1 |VP3 [Betapolyomavirus hominis]	0.5499	2.51893e-06
AKAP7	UTM61902.1 |VP3 [Betapolyomavirus hominis]	0.697933	1.45895e-10
AKAP9	UTM61902.1 |VP3 [Betapolyomavirus hominis]	0.720737	1.87805e-11
AKT3	UTM61902.1 |VP3 [Betapolyomavirus hominis]	0.582348	4.46729e-07
ALB	UTM61902.1 |VP3 [Betapolyomavirus hominis]	0.717433	2.55906e-11
ALCAM	UTM61902.1 |VP3 [Betapolyomavirus hominis]	0.53102	6.35619e-06
ALG10	UTM61902.1 |VP3 [Betapolyomavirus hominis]	0.713763	3.59002e-11
ALG10B	UTM61902.1 |VP3 [Betapolyomavirus hominis]	0.581847	4.59501e-07
ALG11	UTM61902.1 |VP3 [Betapolyomavirus hominis]	0.634677	1.78344e-08
ALG13	UTM61902.1 |VP3 [Betapolyomavirus hominis]	0.581282	4.74284e-07
ALPK2	UTM61902.1 |VP3 [Betapolyomavirus hominis]	0.59401	2.28943e-07
AMY2A	UTM61902.1 |VP3 [Betapolyomavirus hominis]	0.535648	5.09232e-06
AMY2B	UTM61902.1 |VP3 [Betapolyomavirus hominis]	0.523668	8.98028e-06
ANAPC4	UTM61902.1 |VP3 [Betapolyomavirus hominis]	0.696404	1.66257e-10
ANK3	UTM61902.1 |VP3 [Betapolyomavirus hominis]	0.533829	5.55814e-06
ANKMY2	UTM61902.1 |VP3 [Betapolyomavirus hominis]	0.517844	1.17417e-05
ANKRD13C	UTM61902.1 |VP3 [Betapolyomavirus hominis]	0.506874	1.92014e-05
ANKRD17	UTM61902.1 |VP3 [Betapolyomavirus hominis]	0.621686	4.19384e-08
ANKRD26	UTM61902.1 |VP3 [Betapolyomavirus hominis]	0.563027	1.27915e-06
ANKRD46	UTM61902.1 |VP3 [Betapolyomavirus hominis]	0.516417	1.25296e-05
ANKRD49	UTM61902.1 |VP3 [Betapolyomavirus hominis]	0.554582	1.98466e-06
ANKRD50	UTM61902.1 |VP3 [Betapolyomavirus hominis]	0.656433	3.8815e-09
ANO5	UTM61902.1 |VP3 [Betapolyomavirus hominis]	0.679497	6.69224e-10
ANTXR2	UTM61902.1 |VP3 [Betapolyomavirus hominis]	0.572503	7.70006e-07
ANXA5	UTM61902.1 |VP3 [Betapolyomavirus hominis]	0.51346	1.43212e-05
AP3B1	UTM61902.1 |VP3 [Betapolyomavirus hominis]	0.556899	1.76151e-06
AP5M1	UTM61902.1 |VP3 [Betapolyomavirus hominis]	0.545587	3.12759e-06
APAF1	UTM61902.1 |VP3 [Betapolyomavirus hominis]	0.602429	1.38959e-07
APC	UTM61902.1 |VP3 [Betapolyomavirus hominis]	0.718736	2.2663e-11
APPL1	UTM61902.1 |VP3 [Betapolyomavirus hominis]	0.518517	1.13865e-05
AREG	UTM61902.1 |VP3 [Betapolyomavirus hominis]	0.514872	1.34378e-05
ARF4	UTM61902.1 |VP3 [Betapolyomavirus hominis]	0.604103	1.25604e-07
ARFGAP3	UTM61902.1 |VP3 [Betapolyomavirus hominis]	0.50789	1.83591e-05
ARFIP1	UTM61902.1 |VP3 [Betapolyomavirus hominis]	0.518041	1.16367e-05
ARHGAP21	UTM61902.1 |VP3 [Betapolyomavirus hominis]	0.61304	7.25304e-08
ARHGAP28	UTM61902.1 |VP3 [Betapolyomavirus hominis]	0.535382	5.15811e-06
ARHGAP42	UTM61902.1 |VP3 [Betapolyomavirus hominis]	0.543696	3.4357e-06
ARHGEF6	UTM61902.1 |VP3 [Betapolyomavirus hominis]	0.578535	5.52782e-07
ARL13B	UTM61902.1 |VP3 [Betapolyomavirus hominis]	0.628171	2.75038e-08
ARL14EP	UTM61902.1 |VP3 [Betapolyomavirus hominis]	0.589912	2.9043e-07
ARMC2	UTM61902.1 |VP3 [Betapolyomavirus hominis]	0.524764	8.5337e-06
ARMCX1	UTM61902.1 |VP3 [Betapolyomavirus hominis]	0.539928	4.13589e-06
ARMCX3	UTM61902.1 |VP3 [Betapolyomavirus hominis]	0.624147	3.57745e-08
ARSJ	UTM61902.1 |VP3 [Betapolyomavirus hominis]	0.536641	4.85345e-06
AS3MT	UTM61902.1 |VP3 [Betapolyomavirus hominis]	0.505221	2.0648e-05
ASB15	UTM61902.1 |VP3 [Betapolyomavirus hominis]	0.576709	6.11534e-07
ASB3	UTM61902.1 |VP3 [Betapolyomavirus hominis]	0.559618	1.52959e-06
ASCC3	UTM61902.1 |VP3 [Betapolyomavirus hominis]	0.670808	1.32159e-09
ASNSD1	UTM61902.1 |VP3 [Betapolyomavirus hominis]	0.65461	4.43159e-09
ASXL2	UTM61902.1 |VP3 [Betapolyomavirus hominis]	0.513931	1.4021e-05
ATAD1	UTM61902.1 |VP3 [Betapolyomavirus hominis]	0.584815	3.88668e-07
ATAD2B	UTM61902.1 |VP3 [Betapolyomavirus hominis]	0.578694	5.47906e-07
ATF7IP	UTM61902.1 |VP3 [Betapolyomavirus hominis]	0.575548	6.51903e-07
ATF7IP2	UTM61902.1 |VP3 [Betapolyomavirus hominis]	0.664484	2.13833e-09
ATG3	UTM61902.1 |VP3 [Betapolyomavirus hominis]	0.561391	1.39408e-06
ATG4C	UTM61902.1 |VP3 [Betapolyomavirus hominis]	0.708589	5.73537e-11
ATMIN	UTM61902.1 |VP3 [Betapolyomavirus hominis]	0.579869	5.13232e-07
ATP11B	UTM61902.1 |VP3 [Betapolyomavirus hominis]	0.668165	1.61824e-09
ATP11C	UTM61902.1 |VP3 [Betapolyomavirus hominis]	0.628384	2.71202e-08
ATP2C1	UTM61902.1 |VP3 [Betapolyomavirus hominis]	0.584696	3.91292e-07
ATP7A	UTM61902.1 |VP3 [Betapolyomavirus hominis]	0.679289	6.80368e-10
ATXN2	UTM61902.1 |VP3 [Betapolyomavirus hominis]	0.636467	1.58027e-08
AZI2	UTM61902.1 |VP3 [Betapolyomavirus hominis]	0.549897	2.51941e-06
B3GALNT1	UTM61902.1 |VP3 [Betapolyomavirus hominis]	0.5696	9.01053e-07
B3GLCT	UTM61902.1 |VP3 [Betapolyomavirus hominis]	0.530721	6.44743e-06
B3GNT5	UTM61902.1 |VP3 [Betapolyomavirus hominis]	0.660469	2.88529e-09
BACH1	UTM61902.1 |VP3 [Betapolyomavirus hominis]	0.613391	7.09569e-08
BANK1	UTM61902.1 |VP3 [Betapolyomavirus hominis]	0.617006	5.65313e-08
BBS10	UTM61902.1 |VP3 [Betapolyomavirus hominis]	0.651992	5.35184e-09
BBS9	UTM61902.1 |VP3 [Betapolyomavirus hominis]	0.622743	3.91788e-08
BCHE	UTM61902.1 |VP3 [Betapolyomavirus hominis]	0.731682	6.52545e-12
BCLAF1	UTM61902.1 |VP3 [Betapolyomavirus hominis]	0.638713	1.35624e-08
BCLAF3	UTM61902.1 |VP3 [Betapolyomavirus hominis]	0.713	3.84932e-11
BDP1	UTM61902.1 |VP3 [Betapolyomavirus hominis]	0.701977	1.02862e-10
BET1	UTM61902.1 |VP3 [Betapolyomavirus hominis]	0.661675	2.63822e-09
BHLHB9	UTM61902.1 |VP3 [Betapolyomavirus hominis]	0.721791	1.69997e-11
BICRAL	UTM61902.1 |VP3 [Betapolyomavirus hominis]	0.574171	7.03035e-07
BIRC2	UTM61902.1 |VP3 [Betapolyomavirus hominis]	0.734906	4.73266e-12
BIVM-ERCC5	UTM61902.1 |VP3 [Betapolyomavirus hominis]	0.641466	1.12256e-08
BLNK	UTM61902.1 |VP3 [Betapolyomavirus hominis]	0.525494	8.248e-06
BMP5	UTM61902.1 |VP3 [Betapolyomavirus hominis]	0.502801	2.29501e-05
BMT2	UTM61902.1 |VP3 [Betapolyomavirus hominis]	0.532036	6.056e-06
BNIP2	UTM61902.1 |VP3 [Betapolyomavirus hominis]	0.600202	1.58798e-07
BOD1L1	UTM61902.1 |VP3 [Betapolyomavirus hominis]	0.722245	1.6283e-11
BOLA2-SMG1P6	UTM61902.1 |VP3 [Betapolyomavirus hominis]	0.505578	2.03279e-05
BORA	UTM61902.1 |VP3 [Betapolyomavirus hominis]	0.501159	2.46453e-05
BPTF	UTM61902.1 |VP3 [Betapolyomavirus hominis]	0.604283	1.24248e-07
BRIX1	UTM61902.1 |VP3 [Betapolyomavirus hominis]	0.513342	1.43975e-05
BRMS1L	UTM61902.1 |VP3 [Betapolyomavirus hominis]	0.520067	1.0606e-05
BROX	UTM61902.1 |VP3 [Betapolyomavirus hominis]	0.62632	3.10534e-08
BRWD1	UTM61902.1 |VP3 [Betapolyomavirus hominis]	0.531793	6.12651e-06
BRWD3	UTM61902.1 |VP3 [Betapolyomavirus hominis]	0.675901	8.89383e-10
BTAF1	UTM61902.1 |VP3 [Betapolyomavirus hominis]	0.722663	1.56493e-11
BTG3	UTM61902.1 |VP3 [Betapolyomavirus hominis]	0.503159	2.25956e-05
BTRC	UTM61902.1 |VP3 [Betapolyomavirus hominis]	0.560179	1.48543e-06
C10orf88	UTM61902.1 |VP3 [Betapolyomavirus hominis]	0.575041	6.70337e-07
C11orf54	UTM61902.1 |VP3 [Betapolyomavirus hominis]	0.618507	5.13977e-08
C12orf29	UTM61902.1 |VP3 [Betapolyomavirus hominis]	0.568292	9.66737e-07
C12orf4	UTM61902.1 |VP3 [Betapolyomavirus hominis]	0.639811	1.25805e-08
C14orf28	UTM61902.1 |VP3 [Betapolyomavirus hominis]	0.555003	1.94224e-06
C1D	UTM61902.1 |VP3 [Betapolyomavirus hominis]	0.588633	3.126e-07
C3orf14	UTM61902.1 |VP3 [Betapolyomavirus hominis]	0.624259	3.55171e-08
C3orf62	UTM61902.1 |VP3 [Betapolyomavirus hominis]	0.574717	6.82324e-07
C5	UTM61902.1 |VP3 [Betapolyomavirus hominis]	0.603213	1.32542e-07
C7orf25	UTM61902.1 |VP3 [Betapolyomavirus hominis]	0.572595	7.66176e-07
C9orf135	UTM61902.1 |VP3 [Betapolyomavirus hominis]	0.594171	2.26796e-07
C9orf72	UTM61902.1 |VP3 [Betapolyomavirus hominis]	0.574061	7.07289e-07
CABCOCO1	UTM61902.1 |VP3 [Betapolyomavirus hominis]	0.524226	8.75028e-06
CAMK2D	UTM61902.1 |VP3 [Betapolyomavirus hominis]	0.619519	4.81856e-08
CAND1	UTM61902.1 |VP3 [Betapolyomavirus hominis]	0.504864	2.09743e-05
CAPZA2	UTM61902.1 |VP3 [Betapolyomavirus hominis]	0.614611	6.5739e-08
CARD6	UTM61902.1 |VP3 [Betapolyomavirus hominis]	0.636049	1.62568e-08
CARF	UTM61902.1 |VP3 [Betapolyomavirus hominis]	0.687198	3.59027e-10
CARMIL1	UTM61902.1 |VP3 [Betapolyomavirus hominis]	0.503354	2.24041e-05
CARNMT1	UTM61902.1 |VP3 [Betapolyomavirus hominis]	0.531471	6.22133e-06
CBR4	UTM61902.1 |VP3 [Betapolyomavirus hominis]	0.501506	2.42772e-05
CBWD1	UTM61902.1 |VP3 [Betapolyomavirus hominis]	0.59669	1.956e-07
CBWD2	UTM61902.1 |VP3 [Betapolyomavirus hominis]	0.594129	2.27351e-07
CBWD3	UTM61902.1 |VP3 [Betapolyomavirus hominis]	0.605127	1.18051e-07
CBWD5	UTM61902.1 |VP3 [Betapolyomavirus hominis]	0.589226	3.02127e-07
CBWD6	UTM61902.1 |VP3 [Betapolyomavirus hominis]	0.59753	1.86124e-07
CBX3	UTM61902.1 |VP3 [Betapolyomavirus hominis]	0.677874	7.61229e-10
CCDC102B	UTM61902.1 |VP3 [Betapolyomavirus hominis]	0.572894	7.53801e-07
CCDC110	UTM61902.1 |VP3 [Betapolyomavirus hominis]	0.584363	3.98742e-07
CCDC125	UTM61902.1 |VP3 [Betapolyomavirus hominis]	0.690568	2.71751e-10
CCDC127	UTM61902.1 |VP3 [Betapolyomavirus hominis]	0.517736	1.17998e-05
CCDC160	UTM61902.1 |VP3 [Betapolyomavirus hominis]	0.526254	7.9598e-06
CCDC178	UTM61902.1 |VP3 [Betapolyomavirus hominis]	0.604489	1.22704e-07
CCDC186	UTM61902.1 |VP3 [Betapolyomavirus hominis]	0.550331	2.46461e-06
CCDC198	UTM61902.1 |VP3 [Betapolyomavirus hominis]	0.515764	1.29063e-05
CCDC30	UTM61902.1 |VP3 [Betapolyomavirus hominis]	0.614247	6.72565e-08
CCDC39	UTM61902.1 |VP3 [Betapolyomavirus hominis]	0.673924	1.03811e-09
CCDC59	UTM61902.1 |VP3 [Betapolyomavirus hominis]	0.540426	4.03625e-06
CCDC66	UTM61902.1 |VP3 [Betapolyomavirus hominis]	0.567962	9.83965e-07
CCDC82	UTM61902.1 |VP3 [Betapolyomavirus hominis]	0.658818	3.25921e-09
CCDC88A	UTM61902.1 |VP3 [Betapolyomavirus hominis]	0.683335	4.91834e-10
CCDC91	UTM61902.1 |VP3 [Betapolyomavirus hominis]	0.658595	3.31299e-09
CCNA2	UTM61902.1 |VP3 [Betapolyomavirus hominis]	0.519263	1.10046e-05
CCNC	UTM61902.1 |VP3 [Betapolyomavirus hominis]	0.702712	9.64679e-11
CCNG1	UTM61902.1 |VP3 [Betapolyomavirus hominis]	0.577282	5.92505e-07
CCNYL1	UTM61902.1 |VP3 [Betapolyomavirus hominis]	0.514736	1.35206e-05
CCP110	UTM61902.1 |VP3 [Betapolyomavirus hominis]	0.660254	2.93144e-09
CCPG1	UTM61902.1 |VP3 [Betapolyomavirus hominis]	0.686844	3.6961e-10
CCSER1	UTM61902.1 |VP3 [Betapolyomavirus hominis]	0.604845	1.20085e-07
CCSER2	UTM61902.1 |VP3 [Betapolyomavirus hominis]	0.686385	3.8377e-10
CCT2	UTM61902.1 |VP3 [Betapolyomavirus hominis]	0.574679	6.83771e-07
CD2	UTM61902.1 |VP3 [Betapolyomavirus hominis]	0.526029	8.04396e-06
CD36	UTM61902.1 |VP3 [Betapolyomavirus hominis]	0.643113	1.00163e-08
CD47	UTM61902.1 |VP3 [Betapolyomavirus hominis]	0.547777	2.80324e-06
CDADC1	UTM61902.1 |VP3 [Betapolyomavirus hominis]	0.607751	1.00586e-07
CDC14B	UTM61902.1 |VP3 [Betapolyomavirus hominis]	0.577681	5.7958e-07
CDC27	UTM61902.1 |VP3 [Betapolyomavirus hominis]	0.60572	1.13869e-07
CDC37L1	UTM61902.1 |VP3 [Betapolyomavirus hominis]	0.586923	3.44756e-07
CDC40	UTM61902.1 |VP3 [Betapolyomavirus hominis]	0.63769	1.45429e-08
CDH9	UTM61902.1 |VP3 [Betapolyomavirus hominis]	0.55011	2.49237e-06
CDK1	UTM61902.1 |VP3 [Betapolyomavirus hominis]	0.599918	1.6151e-07
CDK7	UTM61902.1 |VP3 [Betapolyomavirus hominis]	0.512783	1.47639e-05
CDS1	UTM61902.1 |VP3 [Betapolyomavirus hominis]	0.59422	2.26147e-07
CENPQ	UTM61902.1 |VP3 [Betapolyomavirus hominis]	0.522209	9.6089e-06
CEP112	UTM61902.1 |VP3 [Betapolyomavirus hominis]	0.507813	1.84219e-05
CEP120	UTM61902.1 |VP3 [Betapolyomavirus hominis]	0.595861	2.05392e-07
CEP126	UTM61902.1 |VP3 [Betapolyomavirus hominis]	0.695765	1.75542e-10
CEP135	UTM61902.1 |VP3 [Betapolyomavirus hominis]	0.628855	2.62923e-08
CEP152	UTM61902.1 |VP3 [Betapolyomavirus hominis]	0.693467	2.13203e-10
CEP162	UTM61902.1 |VP3 [Betapolyomavirus hominis]	0.707059	6.57496e-11
CEP192	UTM61902.1 |VP3 [Betapolyomavirus hominis]	0.726216	1.11338e-11
CEP290	UTM61902.1 |VP3 [Betapolyomavirus hominis]	0.72988	7.79377e-12
CEP295	UTM61902.1 |VP3 [Betapolyomavirus hominis]	0.534069	5.49442e-06
CEP44	UTM61902.1 |VP3 [Betapolyomavirus hominis]	0.560834	1.43544e-06
CEP57L1	UTM61902.1 |VP3 [Betapolyomavirus hominis]	0.563852	1.22463e-06
CEP70	UTM61902.1 |VP3 [Betapolyomavirus hominis]	0.555597	1.88381e-06
CEP85L	UTM61902.1 |VP3 [Betapolyomavirus hominis]	0.533077	5.76206e-06
CEP95	UTM61902.1 |VP3 [Betapolyomavirus hominis]	0.671223	1.27996e-09
CERKL	UTM61902.1 |VP3 [Betapolyomavirus hominis]	0.52857	7.13863e-06
CETN3	UTM61902.1 |VP3 [Betapolyomavirus hominis]	0.649742	6.28511e-09
CFAP36	UTM61902.1 |VP3 [Betapolyomavirus hominis]	0.602652	1.37101e-07
CFAP43	UTM61902.1 |VP3 [Betapolyomavirus hominis]	0.633891	1.88031e-08
CFAP44	UTM61902.1 |VP3 [Betapolyomavirus hominis]	0.524564	8.61387e-06
CFAP69	UTM61902.1 |VP3 [Betapolyomavirus hominis]	0.580143	5.05469e-07
CFAP97	UTM61902.1 |VP3 [Betapolyomavirus hominis]	0.669279	1.48629e-09
CFH	UTM61902.1 |VP3 [Betapolyomavirus hominis]	0.608495	9.60979e-08
CFL2	UTM61902.1 |VP3 [Betapolyomavirus hominis]	0.583323	4.22871e-07
CHAC2	UTM61902.1 |VP3 [Betapolyomavirus hominis]	0.57739	5.88965e-07
CHD1	UTM61902.1 |VP3 [Betapolyomavirus hominis]	0.685599	4.09233e-10
CHD1L	UTM61902.1 |VP3 [Betapolyomavirus hominis]	0.607222	1.039e-07
CHD7	UTM61902.1 |VP3 [Betapolyomavirus hominis]	0.549741	2.53926e-06
CHL1	UTM61902.1 |VP3 [Betapolyomavirus hominis]	0.687497	3.50314e-10
CHM	UTM61902.1 |VP3 [Betapolyomavirus hominis]	0.600754	1.5364e-07
CIP2A	UTM61902.1 |VP3 [Betapolyomavirus hominis]	0.520491	1.04012e-05
CKAP2	UTM61902.1 |VP3 [Betapolyomavirus hominis]	0.674669	9.79525e-10
CLCN3	UTM61902.1 |VP3 [Betapolyomavirus hominis]	0.507103	1.90084e-05
CLEC7A	UTM61902.1 |VP3 [Betapolyomavirus hominis]	0.57682	6.07829e-07
CLIP4	UTM61902.1 |VP3 [Betapolyomavirus hominis]	0.642492	1.04566e-08
CLPX	UTM61902.1 |VP3 [Betapolyomavirus hominis]	0.613415	7.08488e-08
CLUL1	UTM61902.1 |VP3 [Betapolyomavirus hominis]	0.580738	4.88935e-07
COBLL1	UTM61902.1 |VP3 [Betapolyomavirus hominis]	0.757202	4.4853e-13
COCH	UTM61902.1 |VP3 [Betapolyomavirus hominis]	0.541414	3.84516e-06
COG2	UTM61902.1 |VP3 [Betapolyomavirus hominis]	0.578113	5.65875e-07
COG3	UTM61902.1 |VP3 [Betapolyomavirus hominis]	0.542486	3.64752e-06
COG5	UTM61902.1 |VP3 [Betapolyomavirus hominis]	0.657689	3.54079e-09
COL3A1	UTM61902.1 |VP3 [Betapolyomavirus hominis]	0.569317	9.14923e-07
COL4A5	UTM61902.1 |VP3 [Betapolyomavirus hominis]	0.705296	7.68687e-11
COL5A2	UTM61902.1 |VP3 [Betapolyomavirus hominis]	0.598594	1.74754e-07
COMMD8	UTM61902.1 |VP3 [Betapolyomavirus hominis]	0.549806	2.53094e-06
COPB1	UTM61902.1 |VP3 [Betapolyomavirus hominis]	0.61992	4.69685e-08
COPG2	UTM61902.1 |VP3 [Betapolyomavirus hominis]	0.542803	3.5908e-06
COPS5	UTM61902.1 |VP3 [Betapolyomavirus hominis]	0.525397	8.28526e-06
COQ10B	UTM61902.1 |VP3 [Betapolyomavirus hominis]	0.545964	3.06938e-06
CPLANE1	UTM61902.1 |VP3 [Betapolyomavirus hominis]	0.711727	4.32219e-11
CPM	UTM61902.1 |VP3 [Betapolyomavirus hominis]	0.539378	4.24869e-06
CPNE8	UTM61902.1 |VP3 [Betapolyomavirus hominis]	0.517578	1.18851e-05
CPSF2	UTM61902.1 |VP3 [Betapolyomavirus hominis]	0.658777	3.26911e-09
CRBN	UTM61902.1 |VP3 [Betapolyomavirus hominis]	0.640479	1.20158e-08
CREBRF	UTM61902.1 |VP3 [Betapolyomavirus hominis]	0.527522	7.49976e-06
CRY1	UTM61902.1 |VP3 [Betapolyomavirus hominis]	0.519808	1.0733e-05
CRYBG3	UTM61902.1 |VP3 [Betapolyomavirus hominis]	0.505555	2.03482e-05
CRYZL1	UTM61902.1 |VP3 [Betapolyomavirus hominis]	0.534183	5.46455e-06
CSDE1	UTM61902.1 |VP3 [Betapolyomavirus hominis]	0.515061	1.3324e-05
CSE1L	UTM61902.1 |VP3 [Betapolyomavirus hominis]	0.645773	8.31916e-09
CSPP1	UTM61902.1 |VP3 [Betapolyomavirus hominis]	0.732343	6.112e-12
CTDSPL2	UTM61902.1 |VP3 [Betapolyomavirus hominis]	0.552175	2.24443e-06
CUBN	UTM61902.1 |VP3 [Betapolyomavirus hominis]	0.504841	2.09952e-05
CUL1	UTM61902.1 |VP3 [Betapolyomavirus hominis]	0.52759	7.47606e-06
CUL3	UTM61902.1 |VP3 [Betapolyomavirus hominis]	0.577421	5.8796e-07
CUL5	UTM61902.1 |VP3 [Betapolyomavirus hominis]	0.723026	1.51179e-11
CWC22	UTM61902.1 |VP3 [Betapolyomavirus hominis]	0.65009	6.13171e-09
CWC27	UTM61902.1 |VP3 [Betapolyomavirus hominis]	0.509908	1.6788e-05
CYB5R4	UTM61902.1 |VP3 [Betapolyomavirus hominis]	0.636461	1.58095e-08
CYLD	UTM61902.1 |VP3 [Betapolyomavirus hominis]	0.606223	1.10433e-07
CYP20A1	UTM61902.1 |VP3 [Betapolyomavirus hominis]	0.53573	5.07218e-06
CYRIB	UTM61902.1 |VP3 [Betapolyomavirus hominis]	0.685199	4.2278e-10
DAAM1	UTM61902.1 |VP3 [Betapolyomavirus hominis]	0.537332	4.69359e-06
DAB2	UTM61902.1 |VP3 [Betapolyomavirus hominis]	0.547768	2.80442e-06
DARS1	UTM61902.1 |VP3 [Betapolyomavirus hominis]	0.662625	2.45791e-09
DBR1	UTM61902.1 |VP3 [Betapolyomavirus hominis]	0.532029	6.0581e-06
DCAF17	UTM61902.1 |VP3 [Betapolyomavirus hominis]	0.522709	9.38893e-06
DCAF6	UTM61902.1 |VP3 [Betapolyomavirus hominis]	0.623372	3.76178e-08
DCLRE1C	UTM61902.1 |VP3 [Betapolyomavirus hominis]	0.569269	9.17294e-07
DDHD2	UTM61902.1 |VP3 [Betapolyomavirus hominis]	0.561776	1.36621e-06
DDX10	UTM61902.1 |VP3 [Betapolyomavirus hominis]	0.671859	1.2187e-09
DDX21	UTM61902.1 |VP3 [Betapolyomavirus hominis]	0.601328	1.4845e-07
DDX5	UTM61902.1 |VP3 [Betapolyomavirus hominis]	0.649361	6.45808e-09
DDX6	UTM61902.1 |VP3 [Betapolyomavirus hominis]	0.526219	7.97307e-06
DDX60	UTM61902.1 |VP3 [Betapolyomavirus hominis]	0.652823	5.04172e-09
DDX60L	UTM61902.1 |VP3 [Betapolyomavirus hominis]	0.659491	3.10143e-09
DECR1	UTM61902.1 |VP3 [Betapolyomavirus hominis]	0.587633	3.31043e-07
DEGS1	UTM61902.1 |VP3 [Betapolyomavirus hominis]	0.522435	9.50877e-06
DENND1B	UTM61902.1 |VP3 [Betapolyomavirus hominis]	0.622954	3.86479e-08
DENND4A	UTM61902.1 |VP3 [Betapolyomavirus hominis]	0.62493	3.40002e-08
DENND4C	UTM61902.1 |VP3 [Betapolyomavirus hominis]	0.717706	2.49472e-11
DGKH	UTM61902.1 |VP3 [Betapolyomavirus hominis]	0.596222	2.01069e-07
DHFR	UTM61902.1 |VP3 [Betapolyomavirus hominis]	0.552909	2.16209e-06
DHFR2	UTM61902.1 |VP3 [Betapolyomavirus hominis]	0.607064	1.04909e-07
DHX40	UTM61902.1 |VP3 [Betapolyomavirus hominis]	0.689416	2.99015e-10
DHX57	UTM61902.1 |VP3 [Betapolyomavirus hominis]	0.602561	1.37858e-07
DHX9	UTM61902.1 |VP3 [Betapolyomavirus hominis]	0.655151	4.26095e-09
DLAT	UTM61902.1 |VP3 [Betapolyomavirus hominis]	0.508595	1.77952e-05
DMXL1	UTM61902.1 |VP3 [Betapolyomavirus hominis]	0.700555	1.16392e-10
DMXL2	UTM61902.1 |VP3 [Betapolyomavirus hominis]	0.703294	9.16742e-11
DNA2	UTM61902.1 |VP3 [Betapolyomavirus hominis]	0.701875	1.03779e-10
DNAH14	UTM61902.1 |VP3 [Betapolyomavirus hominis]	0.707082	6.5612e-11
DNAH7	UTM61902.1 |VP3 [Betapolyomavirus hominis]	0.68842	3.24677e-10
DNAI4	UTM61902.1 |VP3 [Betapolyomavirus hominis]	0.668094	1.62712e-09
DNAJB4	UTM61902.1 |VP3 [Betapolyomavirus hominis]	0.564857	1.16119e-06
DNAJC3	UTM61902.1 |VP3 [Betapolyomavirus hominis]	0.542267	3.6871e-06
DNTTIP2	UTM61902.1 |VP3 [Betapolyomavirus hominis]	0.603623	1.29302e-07
DOCK7	UTM61902.1 |VP3 [Betapolyomavirus hominis]	0.630797	2.3119e-08
DPP8	UTM61902.1 |VP3 [Betapolyomavirus hominis]	0.636513	1.57531e-08
DPYD	UTM61902.1 |VP3 [Betapolyomavirus hominis]	0.597723	1.84014e-07
DSC2	UTM61902.1 |VP3 [Betapolyomavirus hominis]	0.536333	4.92649e-06
DSEL	UTM61902.1 |VP3 [Betapolyomavirus hominis]	0.754099	6.32161e-13
DSG2	UTM61902.1 |VP3 [Betapolyomavirus hominis]	0.635921	1.63985e-08
DTX3L	UTM61902.1 |VP3 [Betapolyomavirus hominis]	0.609231	9.1848e-08
EBAG9	UTM61902.1 |VP3 [Betapolyomavirus hominis]	0.505712	2.02081e-05
ECHDC1	UTM61902.1 |VP3 [Betapolyomavirus hominis]	0.62831	2.72525e-08
ECM2	UTM61902.1 |VP3 [Betapolyomavirus hominis]	0.623894	3.6368e-08
ECPAS	UTM61902.1 |VP3 [Betapolyomavirus hominis]	0.576405	6.21885e-07
EDEM3	UTM61902.1 |VP3 [Betapolyomavirus hominis]	0.539449	4.23401e-06
EEA1	UTM61902.1 |VP3 [Betapolyomavirus hominis]	0.713506	3.67559e-11
EED	UTM61902.1 |VP3 [Betapolyomavirus hominis]	0.571766	8.01497e-07
EFCAB13	UTM61902.1 |VP3 [Betapolyomavirus hominis]	0.528054	7.31435e-06
EFCAB7	UTM61902.1 |VP3 [Betapolyomavirus hominis]	0.605589	1.14782e-07
EFHC2	UTM61902.1 |VP3 [Betapolyomavirus hominis]	0.634076	1.8571e-08
EIF1AX	UTM61902.1 |VP3 [Betapolyomavirus hominis]	0.502418	2.33353e-05
EIF1AY	UTM61902.1 |VP3 [Betapolyomavirus hominis]	0.518174	1.15663e-05
EIF2A	UTM61902.1 |VP3 [Betapolyomavirus hominis]	0.649352	6.46188e-09
EIF2S1	UTM61902.1 |VP3 [Betapolyomavirus hominis]	0.665428	1.99165e-09
EIF3A	UTM61902.1 |VP3 [Betapolyomavirus hominis]	0.640597	1.19186e-08
EIF4A2	UTM61902.1 |VP3 [Betapolyomavirus hominis]	0.588864	3.08492e-07
EIF4E	UTM61902.1 |VP3 [Betapolyomavirus hominis]	0.606984	1.05421e-07
EIF4G2	UTM61902.1 |VP3 [Betapolyomavirus hominis]	0.54144	3.84038e-06
EIF4G3	UTM61902.1 |VP3 [Betapolyomavirus hominis]	0.634441	1.81203e-08
EIF5B	UTM61902.1 |VP3 [Betapolyomavirus hominis]	0.704405	8.31561e-11
ELF2	UTM61902.1 |VP3 [Betapolyomavirus hominis]	0.549461	2.57539e-06
ELMOD2	UTM61902.1 |VP3 [Betapolyomavirus hominis]	0.584275	4.00733e-07
ELP2	UTM61902.1 |VP3 [Betapolyomavirus hominis]	0.572539	7.68522e-07
ELP3	UTM61902.1 |VP3 [Betapolyomavirus hominis]	0.560244	1.48037e-06
EML4	UTM61902.1 |VP3 [Betapolyomavirus hominis]	0.609375	9.10345e-08
ENPEP	UTM61902.1 |VP3 [Betapolyomavirus hominis]	0.578772	5.45538e-07
ENPP2	UTM61902.1 |VP3 [Betapolyomavirus hominis]	0.554285	2.01514e-06
ENPP3	UTM61902.1 |VP3 [Betapolyomavirus hominis]	0.638498	1.37631e-08
ENPP5	UTM61902.1 |VP3 [Betapolyomavirus hominis]	0.544708	3.26745e-06
EOGT	UTM61902.1 |VP3 [Betapolyomavirus hominis]	0.530415	6.54156e-06
EPC2	UTM61902.1 |VP3 [Betapolyomavirus hominis]	0.651285	5.62989e-09
EPCAM	UTM61902.1 |VP3 [Betapolyomavirus hominis]	0.593525	2.35512e-07
EPHA7	UTM61902.1 |VP3 [Betapolyomavirus hominis]	0.543358	3.49358e-06
EPM2AIP1	UTM61902.1 |VP3 [Betapolyomavirus hominis]	0.610482	8.50245e-08
EPS8	UTM61902.1 |VP3 [Betapolyomavirus hominis]	0.595636	2.08118e-07
EPSTI1	UTM61902.1 |VP3 [Betapolyomavirus hominis]	0.551798	2.2879e-06
ERAP1	UTM61902.1 |VP3 [Betapolyomavirus hominis]	0.535111	5.22575e-06
ERAP2	UTM61902.1 |VP3 [Betapolyomavirus hominis]	0.569509	9.05487e-07
ERBIN	UTM61902.1 |VP3 [Betapolyomavirus hominis]	0.676227	8.66879e-10
ERCC5	UTM61902.1 |VP3 [Betapolyomavirus hominis]	0.629579	2.50629e-08
ERCC6L2	UTM61902.1 |VP3 [Betapolyomavirus hominis]	0.598878	1.71833e-07
ERCC8	UTM61902.1 |VP3 [Betapolyomavirus hominis]	0.52921	6.92592e-06
ERGIC2	UTM61902.1 |VP3 [Betapolyomavirus hominis]	0.530411	6.54297e-06
ERI1	UTM61902.1 |VP3 [Betapolyomavirus hominis]	0.553728	2.07346e-06
ERLEC1	UTM61902.1 |VP3 [Betapolyomavirus hominis]	0.669106	1.50607e-09
ERMP1	UTM61902.1 |VP3 [Betapolyomavirus hominis]	0.562176	1.33782e-06
ERO1A	UTM61902.1 |VP3 [Betapolyomavirus hominis]	0.668741	1.54867e-09
ERP44	UTM61902.1 |VP3 [Betapolyomavirus hominis]	0.681739	5.59361e-10
ESCO1	UTM61902.1 |VP3 [Betapolyomavirus hominis]	0.71008	5.01608e-11
ESF1	UTM61902.1 |VP3 [Betapolyomavirus hominis]	0.693026	2.21252e-10
ETAA1	UTM61902.1 |VP3 [Betapolyomavirus hominis]	0.693035	2.2109e-10
ETFDH	UTM61902.1 |VP3 [Betapolyomavirus hominis]	0.690312	2.77588e-10
EVI2B	UTM61902.1 |VP3 [Betapolyomavirus hominis]	0.609454	9.0592e-08
EXOC1	UTM61902.1 |VP3 [Betapolyomavirus hominis]	0.548806	2.66185e-06
EXOC2	UTM61902.1 |VP3 [Betapolyomavirus hominis]	0.553611	2.08586e-06
EXOSC8	UTM61902.1 |VP3 [Betapolyomavirus hominis]	0.570874	8.41194e-07
EXOSC9	UTM61902.1 |VP3 [Betapolyomavirus hominis]	0.638535	1.37289e-08
EXTL2	UTM61902.1 |VP3 [Betapolyomavirus hominis]	0.675102	9.46861e-10
EYA4	UTM61902.1 |VP3 [Betapolyomavirus hominis]	0.530581	6.49044e-06
FABP4	UTM61902.1 |VP3 [Betapolyomavirus hominis]	0.519459	1.09061e-05
FAF1	UTM61902.1 |VP3 [Betapolyomavirus hominis]	0.578837	5.43577e-07
FAIM	UTM61902.1 |VP3 [Betapolyomavirus hominis]	0.540277	4.06589e-06
FAM104B	UTM61902.1 |VP3 [Betapolyomavirus hominis]	0.560586	1.45417e-06
FAM126A	UTM61902.1 |VP3 [Betapolyomavirus hominis]	0.677088	8.10048e-10
FAM133B	UTM61902.1 |VP3 [Betapolyomavirus hominis]	0.553609	2.08608e-06
FAM13B	UTM61902.1 |VP3 [Betapolyomavirus hominis]	0.649432	6.42533e-09
FAM149B1	UTM61902.1 |VP3 [Betapolyomavirus hominis]	0.513219	1.44777e-05
FAM151B	UTM61902.1 |VP3 [Betapolyomavirus hominis]	0.574226	7.00947e-07
FAM171B	UTM61902.1 |VP3 [Betapolyomavirus hominis]	0.603155	1.3301e-07
FAM172A	UTM61902.1 |VP3 [Betapolyomavirus hominis]	0.530926	6.38481e-06
FAM200A	UTM61902.1 |VP3 [Betapolyomavirus hominis]	0.537456	4.66561e-06
FAM204A	UTM61902.1 |VP3 [Betapolyomavirus hominis]	0.632716	2.03436e-08
FAM210A	UTM61902.1 |VP3 [Betapolyomavirus hominis]	0.600654	1.54568e-07
FAM227B	UTM61902.1 |VP3 [Betapolyomavirus hominis]	0.583264	4.24279e-07
FAM228B	UTM61902.1 |VP3 [Betapolyomavirus hominis]	0.597567	1.85718e-07
FAM91A1	UTM61902.1 |VP3 [Betapolyomavirus hominis]	0.609434	9.07033e-08
FAM98B	UTM61902.1 |VP3 [Betapolyomavirus hominis]	0.531969	6.0753e-06
FAN1	UTM61902.1 |VP3 [Betapolyomavirus hominis]	0.525922	8.08434e-06
FANCI	UTM61902.1 |VP3 [Betapolyomavirus hominis]	0.581577	4.665e-07
FANCM	UTM61902.1 |VP3 [Betapolyomavirus hominis]	0.659625	3.07096e-09
FASTKD2	UTM61902.1 |VP3 [Betapolyomavirus hominis]	0.636749	1.5503e-08
FBXL3	UTM61902.1 |VP3 [Betapolyomavirus hominis]	0.547681	2.81667e-06
FBXO22	UTM61902.1 |VP3 [Betapolyomavirus hominis]	0.504125	2.16631e-05
FBXO30	UTM61902.1 |VP3 [Betapolyomavirus hominis]	0.626396	3.08994e-08
FBXO34	UTM61902.1 |VP3 [Betapolyomavirus hominis]	0.526802	7.7579e-06
FBXO8	UTM61902.1 |VP3 [Betapolyomavirus hominis]	0.707972	6.06044e-11
FGG	UTM61902.1 |VP3 [Betapolyomavirus hominis]	0.572739	7.60195e-07
FIGNL1	UTM61902.1 |VP3 [Betapolyomavirus hominis]	0.612806	7.35942e-08
FMR1	UTM61902.1 |VP3 [Betapolyomavirus hominis]	0.62026	4.59564e-08
FNBP1L	UTM61902.1 |VP3 [Betapolyomavirus hominis]	0.552002	2.26427e-06
FNIP1	UTM61902.1 |VP3 [Betapolyomavirus hominis]	0.59186	2.5948e-07
FOLH1	UTM61902.1 |VP3 [Betapolyomavirus hominis]	0.538857	4.35807e-06
FRMD7	UTM61902.1 |VP3 [Betapolyomavirus hominis]	0.602227	1.40652e-07
FSBP	UTM61902.1 |VP3 [Betapolyomavirus hominis]	0.636892	1.53541e-08
FTCDNL1	UTM61902.1 |VP3 [Betapolyomavirus hominis]	0.505644	2.02687e-05
FUNDC1	UTM61902.1 |VP3 [Betapolyomavirus hominis]	0.50442	2.13858e-05
FXR1	UTM61902.1 |VP3 [Betapolyomavirus hominis]	0.571701	8.04322e-07
FZD3	UTM61902.1 |VP3 [Betapolyomavirus hominis]	0.630787	2.31352e-08
G2E3	UTM61902.1 |VP3 [Betapolyomavirus hominis]	0.705089	7.82872e-11
GABPB2	UTM61902.1 |VP3 [Betapolyomavirus hominis]	0.544814	3.25031e-06
GALC	UTM61902.1 |VP3 [Betapolyomavirus hominis]	0.574262	6.99567e-07
GALNT3	UTM61902.1 |VP3 [Betapolyomavirus hominis]	0.653195	4.90856e-09
GAS2L3	UTM61902.1 |VP3 [Betapolyomavirus hominis]	0.603573	1.29698e-07
GCA	UTM61902.1 |VP3 [Betapolyomavirus hominis]	0.621672	4.19761e-08
GCFC2	UTM61902.1 |VP3 [Betapolyomavirus hominis]	0.525746	8.1515e-06
GCG	UTM61902.1 |VP3 [Betapolyomavirus hominis]	0.574467	6.91765e-07
GDF9	UTM61902.1 |VP3 [Betapolyomavirus hominis]	0.551588	2.31249e-06
GDI2	UTM61902.1 |VP3 [Betapolyomavirus hominis]	0.548648	2.68312e-06
GEMIN2	UTM61902.1 |VP3 [Betapolyomavirus hominis]	0.506738	1.93171e-05
GFM1	UTM61902.1 |VP3 [Betapolyomavirus hominis]	0.518552	1.13681e-05
GFM2	UTM61902.1 |VP3 [Betapolyomavirus hominis]	0.726198	1.11526e-11
GINM1	UTM61902.1 |VP3 [Betapolyomavirus hominis]	0.619974	4.68067e-08
GK	UTM61902.1 |VP3 [Betapolyomavirus hominis]	0.544511	3.29952e-06
GK5	UTM61902.1 |VP3 [Betapolyomavirus hominis]	0.602462	1.38683e-07
GLA	UTM61902.1 |VP3 [Betapolyomavirus hominis]	0.518608	1.13393e-05
GLIPR1L2	UTM61902.1 |VP3 [Betapolyomavirus hominis]	0.541732	3.78546e-06
GMFB	UTM61902.1 |VP3 [Betapolyomavirus hominis]	0.508932	1.75317e-05
GMPS	UTM61902.1 |VP3 [Betapolyomavirus hominis]	0.675745	9.0031e-10
GNAI1	UTM61902.1 |VP3 [Betapolyomavirus hominis]	0.526625	7.82274e-06
GNB4	UTM61902.1 |VP3 [Betapolyomavirus hominis]	0.595664	2.07776e-07
GNL3	UTM61902.1 |VP3 [Betapolyomavirus hominis]	0.57769	5.79296e-07
GNPAT	UTM61902.1 |VP3 [Betapolyomavirus hominis]	0.503895	2.18816e-05
GNPNAT1	UTM61902.1 |VP3 [Betapolyomavirus hominis]	0.727968	9.39471e-12
GOLT1B	UTM61902.1 |VP3 [Betapolyomavirus hominis]	0.643575	9.69979e-09
GOPC	UTM61902.1 |VP3 [Betapolyomavirus hominis]	0.601963	1.42907e-07
GPALPP1	UTM61902.1 |VP3 [Betapolyomavirus hominis]	0.636964	1.5279e-08
GPATCH2	UTM61902.1 |VP3 [Betapolyomavirus hominis]	0.54729	2.87242e-06
GPR155	UTM61902.1 |VP3 [Betapolyomavirus hominis]	0.648757	6.74083e-09
GPR160	UTM61902.1 |VP3 [Betapolyomavirus hominis]	0.611897	7.78816e-08
GPRASP2	UTM61902.1 |VP3 [Betapolyomavirus hominis]	0.58793	3.25457e-07
GRSF1	UTM61902.1 |VP3 [Betapolyomavirus hominis]	0.526355	7.92217e-06
GSPT1	UTM61902.1 |VP3 [Betapolyomavirus hominis]	0.523206	9.1751e-06
GSPT2	UTM61902.1 |VP3 [Betapolyomavirus hominis]	0.52315	9.19882e-06
GSTCD	UTM61902.1 |VP3 [Betapolyomavirus hominis]	0.584975	3.85158e-07
GTF2A1L	UTM61902.1 |VP3 [Betapolyomavirus hominis]	0.675714	9.02497e-10
GTF2B	UTM61902.1 |VP3 [Betapolyomavirus hominis]	0.54516	3.1948e-06
GTF2F2	UTM61902.1 |VP3 [Betapolyomavirus hominis]	0.604848	1.20066e-07
GTF3C3	UTM61902.1 |VP3 [Betapolyomavirus hominis]	0.64951	6.39004e-09
GTPBP10	UTM61902.1 |VP3 [Betapolyomavirus hominis]	0.65164	5.48893e-09
GUF1	UTM61902.1 |VP3 [Betapolyomavirus hominis]	0.723912	1.38924e-11
GZMA	UTM61902.1 |VP3 [Betapolyomavirus hominis]	0.538414	4.45323e-06
HACE1	UTM61902.1 |VP3 [Betapolyomavirus hominis]	0.654425	4.49111e-09
HACL1	UTM61902.1 |VP3 [Betapolyomavirus hominis]	0.650616	5.90579e-09
HAT1	UTM61902.1 |VP3 [Betapolyomavirus hominis]	0.546792	2.94495e-06
HBP1	UTM61902.1 |VP3 [Betapolyomavirus hominis]	0.721249	1.78937e-11
HEATR1	UTM61902.1 |VP3 [Betapolyomavirus hominis]	0.571636	8.07138e-07
HEATR3	UTM61902.1 |VP3 [Betapolyomavirus hominis]	0.648416	6.90538e-09
HEATR5B	UTM61902.1 |VP3 [Betapolyomavirus hominis]	0.579553	5.22371e-07
HECTD2	UTM61902.1 |VP3 [Betapolyomavirus hominis]	0.713134	3.80247e-11
HELLS	UTM61902.1 |VP3 [Betapolyomavirus hominis]	0.678987	6.96948e-10
HELQ	UTM61902.1 |VP3 [Betapolyomavirus hominis]	0.622017	4.10553e-08
HELZ	UTM61902.1 |VP3 [Betapolyomavirus hominis]	0.645767	8.32255e-09
HERC4	UTM61902.1 |VP3 [Betapolyomavirus hominis]	0.647123	7.56593e-09
HERC6	UTM61902.1 |VP3 [Betapolyomavirus hominis]	0.53227	5.98884e-06
HEXB	UTM61902.1 |VP3 [Betapolyomavirus hominis]	0.547203	2.8851e-06
HLTF	UTM61902.1 |VP3 [Betapolyomavirus hominis]	0.625581	3.25894e-08
HMCN1	UTM61902.1 |VP3 [Betapolyomavirus hominis]	0.642253	1.06315e-08
HMGCS1	UTM61902.1 |VP3 [Betapolyomavirus hominis]	0.604202	1.24855e-07
HMGN5	UTM61902.1 |VP3 [Betapolyomavirus hominis]	0.513055	1.45847e-05
HNRNPA2B1	UTM61902.1 |VP3 [Betapolyomavirus hominis]	0.548275	2.7339e-06
HNRNPA3	UTM61902.1 |VP3 [Betapolyomavirus hominis]	0.586037	3.62604e-07
HNRNPH1	UTM61902.1 |VP3 [Betapolyomavirus hominis]	0.52223	9.59954e-06
HNRNPH3	UTM61902.1 |VP3 [Betapolyomavirus hominis]	0.514607	1.36e-05
HNRNPK	UTM61902.1 |VP3 [Betapolyomavirus hominis]	0.59484	2.18081e-07
HNRNPLL	UTM61902.1 |VP3 [Betapolyomavirus hominis]	0.50786	1.83836e-05
HOOK1	UTM61902.1 |VP3 [Betapolyomavirus hominis]	0.544087	3.3698e-06
HP1BP3	UTM61902.1 |VP3 [Betapolyomavirus hominis]	0.505815	2.01175e-05
HPRT1	UTM61902.1 |VP3 [Betapolyomavirus hominis]	0.579648	5.19616e-07
HPS3	UTM61902.1 |VP3 [Betapolyomavirus hominis]	0.51272	1.48058e-05
HRG	UTM61902.1 |VP3 [Betapolyomavirus hominis]	0.519824	1.07249e-05
HSD17B11	UTM61902.1 |VP3 [Betapolyomavirus hominis]	0.588406	3.16697e-07
HSD17B12	UTM61902.1 |VP3 [Betapolyomavirus hominis]	0.500487	2.53716e-05
HSF2	UTM61902.1 |VP3 [Betapolyomavirus hominis]	0.55914	1.56816e-06
HSP90AA1	UTM61902.1 |VP3 [Betapolyomavirus hominis]	0.501305	2.44899e-05
HSP90B1	UTM61902.1 |VP3 [Betapolyomavirus hominis]	0.514746	1.35145e-05
HSPA4L	UTM61902.1 |VP3 [Betapolyomavirus hominis]	0.650021	6.16191e-09
HSPA9	UTM61902.1 |VP3 [Betapolyomavirus hominis]	0.534177	5.46606e-06
HSPB11	UTM61902.1 |VP3 [Betapolyomavirus hominis]	0.54973	2.54071e-06
HSPD1	UTM61902.1 |VP3 [Betapolyomavirus hominis]	0.641302	1.13533e-08
HTATSF1	UTM61902.1 |VP3 [Betapolyomavirus hominis]	0.672357	1.1726e-09
ICE1	UTM61902.1 |VP3 [Betapolyomavirus hominis]	0.57844	5.55694e-07
IDH1	UTM61902.1 |VP3 [Betapolyomavirus hominis]	0.611895	7.78884e-08
IFI16	UTM61902.1 |VP3 [Betapolyomavirus hominis]	0.547092	2.90107e-06
[truncated: 63,536 more rows]

## Sheet: JCPyV
row	column	cor	p
ABCD3	BBG22685.1 |agnoprotein [JC polyomavirus]	0.602596	1.37567e-07
ABCE1	BBG22685.1 |agnoprotein [JC polyomavirus]	0.520244	1.05199e-05
ABI3BP	BBG22685.1 |agnoprotein [JC polyomavirus]	0.568574	9.52193e-07
ACADL	BBG22685.1 |agnoprotein [JC polyomavirus]	0.517358	1.20046e-05
ACAT1	BBG22685.1 |agnoprotein [JC polyomavirus]	0.501321	2.44728e-05
ACO1	BBG22685.1 |agnoprotein [JC polyomavirus]	0.515165	1.3261e-05
ADGRV1	BBG22685.1 |agnoprotein [JC polyomavirus]	0.529043	6.98076e-06
AFG3L2	BBG22685.1 |agnoprotein [JC polyomavirus]	0.54136	3.8554e-06
AGFG1	BBG22685.1 |agnoprotein [JC polyomavirus]	0.513222	1.44753e-05
AGL	BBG22685.1 |agnoprotein [JC polyomavirus]	0.538	4.54383e-06
AKAP11	BBG22685.1 |agnoprotein [JC polyomavirus]	0.566972	1.03751e-06
ALG6	BBG22685.1 |agnoprotein [JC polyomavirus]	0.527218	7.60785e-06
ANKRD12	BBG22685.1 |agnoprotein [JC polyomavirus]	0.506134	1.9837e-05
ANO3	BBG22685.1 |agnoprotein [JC polyomavirus]	0.507721	1.84971e-05
ANXA7	BBG22685.1 |agnoprotein [JC polyomavirus]	0.542594	3.62797e-06
ARAP2	BBG22685.1 |agnoprotein [JC polyomavirus]	0.506119	1.985e-05
ARHGEF12	BBG22685.1 |agnoprotein [JC polyomavirus]	0.523521	9.04205e-06
ATP13A3	BBG22685.1 |agnoprotein [JC polyomavirus]	0.502921	2.2831e-05
BAZ2B	BBG22685.1 |agnoprotein [JC polyomavirus]	0.574152	7.03763e-07
BORA	BBG22685.1 |agnoprotein [JC polyomavirus]	0.534062	5.49636e-06
BRWD1	BBG22685.1 |agnoprotein [JC polyomavirus]	0.516614	1.24181e-05
C7	BBG22685.1 |agnoprotein [JC polyomavirus]	0.506471	1.95452e-05
CAMSAP2	BBG22685.1 |agnoprotein [JC polyomavirus]	0.500328	2.55464e-05
CAND1	BBG22685.1 |agnoprotein [JC polyomavirus]	0.545587	3.12764e-06
CASK	BBG22685.1 |agnoprotein [JC polyomavirus]	0.530113	6.63621e-06
CCDC138	BBG22685.1 |agnoprotein [JC polyomavirus]	0.503965	2.18151e-05
CCDC148	BBG22685.1 |agnoprotein [JC polyomavirus]	0.521816	9.78488e-06
CCNG2	BBG22685.1 |agnoprotein [JC polyomavirus]	0.567457	1.01099e-06
CEMIP2	BBG22685.1 |agnoprotein [JC polyomavirus]	0.500102	2.57973e-05
CEP97	BBG22685.1 |agnoprotein [JC polyomavirus]	0.537396	4.67915e-06
CERT1	BBG22685.1 |agnoprotein [JC polyomavirus]	0.522389	9.52896e-06
CIP2A	BBG22685.1 |agnoprotein [JC polyomavirus]	0.510672	1.62264e-05
CLHC1	BBG22685.1 |agnoprotein [JC polyomavirus]	0.503095	2.26586e-05
CLIC2	BBG22685.1 |agnoprotein [JC polyomavirus]	0.582969	4.31408e-07
CLK1	BBG22685.1 |agnoprotein [JC polyomavirus]	0.624499	3.4966e-08
CNOT1	BBG22685.1 |agnoprotein [JC polyomavirus]	0.524276	8.72994e-06
CPS1	BBG22685.1 |agnoprotein [JC polyomavirus]	0.526291	7.94611e-06
CPSF6	BBG22685.1 |agnoprotein [JC polyomavirus]	0.593312	2.38462e-07
DCDC2	BBG22685.1 |agnoprotein [JC polyomavirus]	0.502492	2.32609e-05
DCUN1D5	BBG22685.1 |agnoprotein [JC polyomavirus]	0.523619	9.00097e-06
DDX46	BBG22685.1 |agnoprotein [JC polyomavirus]	0.607077	1.04826e-07
DPP4	BBG22685.1 |agnoprotein [JC polyomavirus]	0.503558	2.22056e-05
DST	BBG22685.1 |agnoprotein [JC polyomavirus]	0.502679	2.30723e-05
DTWD2	BBG22685.1 |agnoprotein [JC polyomavirus]	0.506596	1.94383e-05
DYNC1I2	BBG22685.1 |agnoprotein [JC polyomavirus]	0.510248	1.65356e-05
DYNC2H1	BBG22685.1 |agnoprotein [JC polyomavirus]	0.544962	3.22644e-06
DYRK3	BBG22685.1 |agnoprotein [JC polyomavirus]	0.515543	1.3036e-05
EFCAB13	BBG22685.1 |agnoprotein [JC polyomavirus]	0.627328	2.90704e-08
EFL1	BBG22685.1 |agnoprotein [JC polyomavirus]	0.561605	1.37856e-06
EIF2AK3	BBG22685.1 |agnoprotein [JC polyomavirus]	0.500594	2.52551e-05
EPC1	BBG22685.1 |agnoprotein [JC polyomavirus]	0.532663	5.87732e-06
EXOC6	BBG22685.1 |agnoprotein [JC polyomavirus]	0.526198	7.98068e-06
FAM135A	BBG22685.1 |agnoprotein [JC polyomavirus]	0.510441	1.63939e-05
FASTKD1	BBG22685.1 |agnoprotein [JC polyomavirus]	0.513853	1.40704e-05
FGA	BBG22685.1 |agnoprotein [JC polyomavirus]	0.530593	6.48676e-06
FGD6	BBG22685.1 |agnoprotein [JC polyomavirus]	0.549756	2.53732e-06
FKBP14	BBG22685.1 |agnoprotein [JC polyomavirus]	0.511908	1.53546e-05
FYTTD1	BBG22685.1 |agnoprotein [JC polyomavirus]	0.511378	1.57231e-05
GALNT7	BBG22685.1 |agnoprotein [JC polyomavirus]	0.559662	1.52608e-06
GIN1	BBG22685.1 |agnoprotein [JC polyomavirus]	0.560951	1.42664e-06
GNPTAB	BBG22685.1 |agnoprotein [JC polyomavirus]	0.595343	2.11739e-07
GPSM2	BBG22685.1 |agnoprotein [JC polyomavirus]	0.543086	3.54103e-06
HNRNPH1	BBG22685.1 |agnoprotein [JC polyomavirus]	0.531306	6.27052e-06
HNRNPH2	BBG22685.1 |agnoprotein [JC polyomavirus]	0.562452	1.31854e-06
HNRNPR	BBG22685.1 |agnoprotein [JC polyomavirus]	0.57874	5.46511e-07
IARS1	BBG22685.1 |agnoprotein [JC polyomavirus]	0.516459	1.25059e-05
IBTK	BBG22685.1 |agnoprotein [JC polyomavirus]	0.509623	1.70017e-05
IFRD1	BBG22685.1 |agnoprotein [JC polyomavirus]	0.508794	1.76391e-05
INTU	BBG22685.1 |agnoprotein [JC polyomavirus]	0.528907	7.02598e-06
KBTBD2	BBG22685.1 |agnoprotein [JC polyomavirus]	0.507591	1.86034e-05
KHDC4	BBG22685.1 |agnoprotein [JC polyomavirus]	0.529059	6.97576e-06
KIF27	BBG22685.1 |agnoprotein [JC polyomavirus]	0.514256	1.38168e-05
KLHL9	BBG22685.1 |agnoprotein [JC polyomavirus]	0.558177	1.64862e-06
LIPF	BBG22685.1 |agnoprotein [JC polyomavirus]	0.540373	4.04672e-06
LNPK	BBG22685.1 |agnoprotein [JC polyomavirus]	0.502172	2.35862e-05
LRP12	BBG22685.1 |agnoprotein [JC polyomavirus]	0.538978	4.33249e-06
LRP2	BBG22685.1 |agnoprotein [JC polyomavirus]	0.508244	1.80746e-05
LSM14A	BBG22685.1 |agnoprotein [JC polyomavirus]	0.541182	3.88927e-06
MACC1	BBG22685.1 |agnoprotein [JC polyomavirus]	0.582944	4.32009e-07
MAP3K1	BBG22685.1 |agnoprotein [JC polyomavirus]	0.56309	1.27495e-06
METTL4	BBG22685.1 |agnoprotein [JC polyomavirus]	0.533716	5.58842e-06
MFSD4B	BBG22685.1 |agnoprotein [JC polyomavirus]	0.519374	1.09486e-05
MIS18BP1	BBG22685.1 |agnoprotein [JC polyomavirus]	0.564319	1.19475e-06
MMADHC	BBG22685.1 |agnoprotein [JC polyomavirus]	0.520676	1.03131e-05
MRC1	BBG22685.1 |agnoprotein [JC polyomavirus]	0.552985	2.15368e-06
MRS2	BBG22685.1 |agnoprotein [JC polyomavirus]	0.559713	1.52199e-06
MTERF4	BBG22685.1 |agnoprotein [JC polyomavirus]	0.506794	1.92696e-05
MTFMT	BBG22685.1 |agnoprotein [JC polyomavirus]	0.503562	2.22021e-05
MTO1	BBG22685.1 |agnoprotein [JC polyomavirus]	0.533973	5.51978e-06
MTREX	BBG22685.1 |agnoprotein [JC polyomavirus]	0.528373	7.20516e-06
MYCBP2	BBG22685.1 |agnoprotein [JC polyomavirus]	0.500375	2.54945e-05
MYO6	BBG22685.1 |agnoprotein [JC polyomavirus]	0.551122	2.36781e-06
NEMF	BBG22685.1 |agnoprotein [JC polyomavirus]	0.52157	9.89656e-06
NEPRO	BBG22685.1 |agnoprotein [JC polyomavirus]	0.593402	2.37215e-07
NFE2L2	BBG22685.1 |agnoprotein [JC polyomavirus]	0.563077	1.27581e-06
NLGN1	BBG22685.1 |agnoprotein [JC polyomavirus]	0.522672	9.40514e-06
NOC3L	BBG22685.1 |agnoprotein [JC polyomavirus]	0.512029	1.52716e-05
NUP107	BBG22685.1 |agnoprotein [JC polyomavirus]	0.569379	9.11881e-07
NUP35	BBG22685.1 |agnoprotein [JC polyomavirus]	0.50627	1.97187e-05
OLAH	BBG22685.1 |agnoprotein [JC polyomavirus]	0.530396	6.54747e-06
PAN3	BBG22685.1 |agnoprotein [JC polyomavirus]	0.509313	1.72375e-05
PAPSS1	BBG22685.1 |agnoprotein [JC polyomavirus]	0.540016	4.11825e-06
PCGF5	BBG22685.1 |agnoprotein [JC polyomavirus]	0.598099	1.79957e-07
PCMTD1	BBG22685.1 |agnoprotein [JC polyomavirus]	0.5063	1.96932e-05
PCNX4	BBG22685.1 |agnoprotein [JC polyomavirus]	0.543728	3.4303e-06
PDGFC	BBG22685.1 |agnoprotein [JC polyomavirus]	0.525316	8.31669e-06
PDHX	BBG22685.1 |agnoprotein [JC polyomavirus]	0.53728	4.70561e-06
PDK1	BBG22685.1 |agnoprotein [JC polyomavirus]	0.591179	2.69932e-07
PEX2	BBG22685.1 |agnoprotein [JC polyomavirus]	0.622724	3.9227e-08
PGBD1	BBG22685.1 |agnoprotein [JC polyomavirus]	0.551132	2.36666e-06
PGM2L1	BBG22685.1 |agnoprotein [JC polyomavirus]	0.523511	9.04631e-06
PI4K2B	BBG22685.1 |agnoprotein [JC polyomavirus]	0.509273	1.72683e-05
PIGA	BBG22685.1 |agnoprotein [JC polyomavirus]	0.551933	2.27224e-06
PLA2G4A	BBG22685.1 |agnoprotein [JC polyomavirus]	0.558903	1.58759e-06
PLAA	BBG22685.1 |agnoprotein [JC polyomavirus]	0.56434	1.19343e-06
PLSCR4	BBG22685.1 |agnoprotein [JC polyomavirus]	0.50804	1.82383e-05
PNISR	BBG22685.1 |agnoprotein [JC polyomavirus]	0.564613	1.17629e-06
POLR1F	BBG22685.1 |agnoprotein [JC polyomavirus]	0.586766	3.47855e-07
PPAT	BBG22685.1 |agnoprotein [JC polyomavirus]	0.514375	1.3743e-05
PPIL3	BBG22685.1 |agnoprotein [JC polyomavirus]	0.529265	6.90814e-06
PPP1R21	BBG22685.1 |agnoprotein [JC polyomavirus]	0.605045	1.18634e-07
PPP4R1	BBG22685.1 |agnoprotein [JC polyomavirus]	0.502919	2.28328e-05
PRIM2	BBG22685.1 |agnoprotein [JC polyomavirus]	0.601442	1.47439e-07
PSMA4	BBG22685.1 |agnoprotein [JC polyomavirus]	0.607392	1.02826e-07
PSME4	BBG22685.1 |agnoprotein [JC polyomavirus]	0.512293	1.50921e-05
PTPRK	BBG22685.1 |agnoprotein [JC polyomavirus]	0.570648	8.51498e-07
PTRH2	BBG22685.1 |agnoprotein [JC polyomavirus]	0.50484	2.09962e-05
PUS10	BBG22685.1 |agnoprotein [JC polyomavirus]	0.592065	2.56402e-07
RAB14	BBG22685.1 |agnoprotein [JC polyomavirus]	0.513938	1.40166e-05
RABGGTB	BBG22685.1 |agnoprotein [JC polyomavirus]	0.511431	1.56859e-05
RALGAPB	BBG22685.1 |agnoprotein [JC polyomavirus]	0.564857	1.1612e-06
RAMAC	BBG22685.1 |agnoprotein [JC polyomavirus]	0.503733	2.20373e-05
RASSF9	BBG22685.1 |agnoprotein [JC polyomavirus]	0.584507	3.95502e-07
RIOK3	BBG22685.1 |agnoprotein [JC polyomavirus]	0.503205	2.25504e-05
RNF19A	BBG22685.1 |agnoprotein [JC polyomavirus]	0.550029	2.50259e-06
SETX	BBG22685.1 |agnoprotein [JC polyomavirus]	0.522863	9.32214e-06
SIRT1	BBG22685.1 |agnoprotein [JC polyomavirus]	0.579369	5.27736e-07
SLC16A9	BBG22685.1 |agnoprotein [JC polyomavirus]	0.550773	2.4101e-06
SLC35F5	BBG22685.1 |agnoprotein [JC polyomavirus]	0.553352	2.11374e-06
SLC36A4	BBG22685.1 |agnoprotein [JC polyomavirus]	0.512652	1.48507e-05
SLC44A5	BBG22685.1 |agnoprotein [JC polyomavirus]	0.531629	6.17469e-06
SLC4A7	BBG22685.1 |agnoprotein [JC polyomavirus]	0.563048	1.27773e-06
SMARCC1	BBG22685.1 |agnoprotein [JC polyomavirus]	0.521239	1.00492e-05
SMPDL3A	BBG22685.1 |agnoprotein [JC polyomavirus]	0.580085	5.07094e-07
SNX2	BBG22685.1 |agnoprotein [JC polyomavirus]	0.583579	4.16804e-07
SSX2IP	BBG22685.1 |agnoprotein [JC polyomavirus]	0.533887	5.54258e-06
STAM2	BBG22685.1 |agnoprotein [JC polyomavirus]	0.501991	2.37722e-05
SUPV3L1	BBG22685.1 |agnoprotein [JC polyomavirus]	0.534503	5.38095e-06
TAX1BP1	BBG22685.1 |agnoprotein [JC polyomavirus]	0.512374	1.50372e-05
TBC1D12	BBG22685.1 |agnoprotein [JC polyomavirus]	0.535886	5.03404e-06
TBPL1	BBG22685.1 |agnoprotein [JC polyomavirus]	0.509235	1.72975e-05
THOC1	BBG22685.1 |agnoprotein [JC polyomavirus]	0.570155	8.74522e-07
THUMPD2	BBG22685.1 |agnoprotein [JC polyomavirus]	0.550363	2.4607e-06
TIGD7	BBG22685.1 |agnoprotein [JC polyomavirus]	0.536209	4.95597e-06
TMEM33	BBG22685.1 |agnoprotein [JC polyomavirus]	0.551076	2.37342e-06
TRIP11	BBG22685.1 |agnoprotein [JC polyomavirus]	0.501711	2.40624e-05
TTBK2	BBG22685.1 |agnoprotein [JC polyomavirus]	0.508689	1.77212e-05
UBQLN1	BBG22685.1 |agnoprotein [JC polyomavirus]	0.530998	6.36312e-06
UBR5	BBG22685.1 |agnoprotein [JC polyomavirus]	0.568108	9.76344e-07
UHRF1BP1L	BBG22685.1 |agnoprotein [JC polyomavirus]	0.532976	5.79014e-06
ULK4	BBG22685.1 |agnoprotein [JC polyomavirus]	0.509598	1.7021e-05
URI1	BBG22685.1 |agnoprotein [JC polyomavirus]	0.549836	2.52712e-06
USP1	BBG22685.1 |agnoprotein [JC polyomavirus]	0.58784	3.27143e-07
VPS37A	BBG22685.1 |agnoprotein [JC polyomavirus]	0.550507	2.44283e-06
VPS41	BBG22685.1 |agnoprotein [JC polyomavirus]	0.551428	2.33138e-06
WAPL	BBG22685.1 |agnoprotein [JC polyomavirus]	0.552662	2.18945e-06
WDR3	BBG22685.1 |agnoprotein [JC polyomavirus]	0.538275	4.48334e-06
WDR47	BBG22685.1 |agnoprotein [JC polyomavirus]	0.539936	4.13439e-06
ZBTB25	BBG22685.1 |agnoprotein [JC polyomavirus]	0.538118	4.51777e-06
ZC3H14	BBG22685.1 |agnoprotein [JC polyomavirus]	0.532178	6.0151e-06
ZC3H6	BBG22685.1 |agnoprotein [JC polyomavirus]	0.500035	2.58717e-05
ZDBF2	BBG22685.1 |agnoprotein [JC polyomavirus]	0.558605	1.61243e-06
ZDHHC6	BBG22685.1 |agnoprotein [JC polyomavirus]	0.516031	1.27513e-05
ZNF280C	BBG22685.1 |agnoprotein [JC polyomavirus]	0.561283	1.40201e-06
ZNF507	BBG22685.1 |agnoprotein [JC polyomavirus]	0.604903	1.19663e-07
ZW10	BBG22685.1 |agnoprotein [JC polyomavirus]	0.514679	1.35554e-05
AADAT	BBG22686.1 |capsid protein VP2 [JC polyomavirus]	0.501056	2.47556e-05
AASDH	BBG22686.1 |capsid protein VP2 [JC polyomavirus]	0.777659	4.08562e-14
AASS	BBG22686.1 |capsid protein VP2 [JC polyomavirus]	0.713113	3.80989e-11
ABCA10	BBG22686.1 |capsid protein VP2 [JC polyomavirus]	0.792698	5.9952e-15
ABCA5	BBG22686.1 |capsid protein VP2 [JC polyomavirus]	0.501749	2.40226e-05
ABCA6	BBG22686.1 |capsid protein VP2 [JC polyomavirus]	0.764012	2.07612e-13
ABCA8	BBG22686.1 |capsid protein VP2 [JC polyomavirus]	0.696215	1.68952e-10
ABCA9	BBG22686.1 |capsid protein VP2 [JC polyomavirus]	0.673248	1.0942e-09
ABCB7	BBG22686.1 |capsid protein VP2 [JC polyomavirus]	0.613584	7.0104e-08
ABCG2	BBG22686.1 |capsid protein VP2 [JC polyomavirus]	0.528037	7.32028e-06
ABHD13	BBG22686.1 |capsid protein VP2 [JC polyomavirus]	0.654124	4.59021e-09
ABHD17B	BBG22686.1 |capsid protein VP2 [JC polyomavirus]	0.662335	2.51168e-09
ABHD18	BBG22686.1 |capsid protein VP2 [JC polyomavirus]	0.506455	1.95591e-05
ABHD3	BBG22686.1 |capsid protein VP2 [JC polyomavirus]	0.584855	3.87783e-07
ABI1	BBG22686.1 |capsid protein VP2 [JC polyomavirus]	0.581208	4.76249e-07
ABI2	BBG22686.1 |capsid protein VP2 [JC polyomavirus]	0.599092	1.69651e-07
ABRAXAS2	BBG22686.1 |capsid protein VP2 [JC polyomavirus]	0.604071	1.25854e-07
ACAD11	BBG22686.1 |capsid protein VP2 [JC polyomavirus]	0.601781	1.4447e-07
ACADM	BBG22686.1 |capsid protein VP2 [JC polyomavirus]	0.786656	1.31006e-14
ACOT6	BBG22686.1 |capsid protein VP2 [JC polyomavirus]	0.576662	6.13153e-07
ACOT9	BBG22686.1 |capsid protein VP2 [JC polyomavirus]	0.631791	2.16404e-08
ACSL3	BBG22686.1 |capsid protein VP2 [JC polyomavirus]	0.621578	4.2232e-08
ACSL4	BBG22686.1 |capsid protein VP2 [JC polyomavirus]	0.717058	2.64977e-11
ACSS3	BBG22686.1 |capsid protein VP2 [JC polyomavirus]	0.694364	1.97662e-10
ACTR2	BBG22686.1 |capsid protein VP2 [JC polyomavirus]	0.627544	2.86616e-08
ACTR3	BBG22686.1 |capsid protein VP2 [JC polyomavirus]	0.68032	6.26675e-10
ACTR6	BBG22686.1 |capsid protein VP2 [JC polyomavirus]	0.6801	6.378e-10
ADAL	BBG22686.1 |capsid protein VP2 [JC polyomavirus]	0.588797	3.09684e-07
ADAM10	BBG22686.1 |capsid protein VP2 [JC polyomavirus]	0.764043	2.06946e-13
ADAM17	BBG22686.1 |capsid protein VP2 [JC polyomavirus]	0.581893	4.58318e-07
ADAM22	BBG22686.1 |capsid protein VP2 [JC polyomavirus]	0.660808	2.81355e-09
ADD3	BBG22686.1 |capsid protein VP2 [JC polyomavirus]	0.627819	2.81471e-08
ADGRA3	BBG22686.1 |capsid protein VP2 [JC polyomavirus]	0.569933	8.85027e-07
ADGRG6	BBG22686.1 |capsid protein VP2 [JC polyomavirus]	0.625696	3.23449e-08
ADGRL2	BBG22686.1 |capsid protein VP2 [JC polyomavirus]	0.594331	2.24676e-07
ADGRL4	BBG22686.1 |capsid protein VP2 [JC polyomavirus]	0.744341	1.79878e-12
ADGRV1	BBG22686.1 |capsid protein VP2 [JC polyomavirus]	0.528466	7.17356e-06
ADH5	BBG22686.1 |capsid protein VP2 [JC polyomavirus]	0.571597	8.08867e-07
ADH6	BBG22686.1 |capsid protein VP2 [JC polyomavirus]	0.607489	1.02214e-07
ADNP	BBG22686.1 |capsid protein VP2 [JC polyomavirus]	0.72879	8.67151e-12
ADNP2	BBG22686.1 |capsid protein VP2 [JC polyomavirus]	0.576572	6.16204e-07
ADSS2	BBG22686.1 |capsid protein VP2 [JC polyomavirus]	0.76553	1.74305e-13
AFG1L	BBG22686.1 |capsid protein VP2 [JC polyomavirus]	0.528336	7.21799e-06
AFM	BBG22686.1 |capsid protein VP2 [JC polyomavirus]	0.521118	1.01052e-05
AFTPH	BBG22686.1 |capsid protein VP2 [JC polyomavirus]	0.820833	0
AGA	BBG22686.1 |capsid protein VP2 [JC polyomavirus]	0.587326	3.36916e-07
AGBL3	BBG22686.1 |capsid protein VP2 [JC polyomavirus]	0.576759	6.09873e-07
AGL	BBG22686.1 |capsid protein VP2 [JC polyomavirus]	0.517822	1.17537e-05
AGO3	BBG22686.1 |capsid protein VP2 [JC polyomavirus]	0.670408	1.36296e-09
AGPS	BBG22686.1 |capsid protein VP2 [JC polyomavirus]	0.76699	1.46994e-13
AGR2	BBG22686.1 |capsid protein VP2 [JC polyomavirus]	0.531171	6.31072e-06
AGR3	BBG22686.1 |capsid protein VP2 [JC polyomavirus]	0.688509	3.22289e-10
AGTPBP1	BBG22686.1 |capsid protein VP2 [JC polyomavirus]	0.536582	4.86753e-06
AHCTF1	BBG22686.1 |capsid protein VP2 [JC polyomavirus]	0.756022	5.11591e-13
AHI1	BBG22686.1 |capsid protein VP2 [JC polyomavirus]	0.708248	5.91305e-11
AHR	BBG22686.1 |capsid protein VP2 [JC polyomavirus]	0.704949	7.92624e-11
AIDA	BBG22686.1 |capsid protein VP2 [JC polyomavirus]	0.52123	1.00533e-05
AIMP1	BBG22686.1 |capsid protein VP2 [JC polyomavirus]	0.680371	6.2413e-10
AK9	BBG22686.1 |capsid protein VP2 [JC polyomavirus]	0.676877	8.2365e-10
AKAP11	BBG22686.1 |capsid protein VP2 [JC polyomavirus]	0.538777	4.37505e-06
AKAP12	BBG22686.1 |capsid protein VP2 [JC polyomavirus]	0.68382	4.72881e-10
AKAP7	BBG22686.1 |capsid protein VP2 [JC polyomavirus]	0.604186	1.24975e-07
AKAP9	BBG22686.1 |capsid protein VP2 [JC polyomavirus]	0.812618	4.44089e-16
AKT3	BBG22686.1 |capsid protein VP2 [JC polyomavirus]	0.685274	4.20217e-10
AKTIP	BBG22686.1 |capsid protein VP2 [JC polyomavirus]	0.527705	7.43574e-06
ALB	BBG22686.1 |capsid protein VP2 [JC polyomavirus]	0.690382	2.75987e-10
ALCAM	BBG22686.1 |capsid protein VP2 [JC polyomavirus]	0.507114	1.89995e-05
ALDH1A1	BBG22686.1 |capsid protein VP2 [JC polyomavirus]	0.532923	5.80462e-06
ALG10	BBG22686.1 |capsid protein VP2 [JC polyomavirus]	0.67907	6.92331e-10
ALG10B	BBG22686.1 |capsid protein VP2 [JC polyomavirus]	0.538079	4.52642e-06
ALG11	BBG22686.1 |capsid protein VP2 [JC polyomavirus]	0.796539	3.55271e-15
ALG13	BBG22686.1 |capsid protein VP2 [JC polyomavirus]	0.738371	3.33356e-12
ALPK2	BBG22686.1 |capsid protein VP2 [JC polyomavirus]	0.689778	2.90183e-10
AMY2A	BBG22686.1 |capsid protein VP2 [JC polyomavirus]	0.674956	9.57754e-10
AMY2B	BBG22686.1 |capsid protein VP2 [JC polyomavirus]	0.687891	3.39155e-10
ANAPC4	BBG22686.1 |capsid protein VP2 [JC polyomavirus]	0.732191	6.20481e-12
ANK3	BBG22686.1 |capsid protein VP2 [JC polyomavirus]	0.614406	6.65906e-08
ANKEF1	BBG22686.1 |capsid protein VP2 [JC polyomavirus]	0.569824	8.90278e-07
ANKMY2	BBG22686.1 |capsid protein VP2 [JC polyomavirus]	0.539845	4.15268e-06
ANKRD12	BBG22686.1 |capsid protein VP2 [JC polyomavirus]	0.560382	1.46976e-06
ANKRD13C	BBG22686.1 |capsid protein VP2 [JC polyomavirus]	0.545345	3.16554e-06
ANKRD17	BBG22686.1 |capsid protein VP2 [JC polyomavirus]	0.706509	6.90425e-11
ANKRD26	BBG22686.1 |capsid protein VP2 [JC polyomavirus]	0.678789	7.07982e-10
ANKRD42	BBG22686.1 |capsid protein VP2 [JC polyomavirus]	0.512012	1.52831e-05
ANKRD49	BBG22686.1 |capsid protein VP2 [JC polyomavirus]	0.625945	3.18248e-08
ANKRD50	BBG22686.1 |capsid protein VP2 [JC polyomavirus]	0.793594	5.32907e-15
ANO5	BBG22686.1 |capsid protein VP2 [JC polyomavirus]	0.667292	1.7294e-09
ANTXR2	BBG22686.1 |capsid protein VP2 [JC polyomavirus]	0.676769	8.30647e-10
AP3B1	BBG22686.1 |capsid protein VP2 [JC polyomavirus]	0.673937	1.03714e-09
AP3S1	BBG22686.1 |capsid protein VP2 [JC polyomavirus]	0.511914	1.53503e-05
AP4E1	BBG22686.1 |capsid protein VP2 [JC polyomavirus]	0.533306	5.69913e-06
AP5M1	BBG22686.1 |capsid protein VP2 [JC polyomavirus]	0.709645	5.21676e-11
APAF1	BBG22686.1 |capsid protein VP2 [JC polyomavirus]	0.754488	6.05738e-13
APC	BBG22686.1 |capsid protein VP2 [JC polyomavirus]	0.819928	0
APIP	BBG22686.1 |capsid protein VP2 [JC polyomavirus]	0.528031	7.32243e-06
APOH	BBG22686.1 |capsid protein VP2 [JC polyomavirus]	0.516732	1.23515e-05
APPL1	BBG22686.1 |capsid protein VP2 [JC polyomavirus]	0.690972	2.62761e-10
AREG	BBG22686.1 |capsid protein VP2 [JC polyomavirus]	0.609347	9.1193e-08
ARFGAP3	BBG22686.1 |capsid protein VP2 [JC polyomavirus]	0.603674	1.28907e-07
ARFIP1	BBG22686.1 |capsid protein VP2 [JC polyomavirus]	0.674457	9.95875e-10
ARHGAP21	BBG22686.1 |capsid protein VP2 [JC polyomavirus]	0.693053	2.20755e-10
ARHGAP28	BBG22686.1 |capsid protein VP2 [JC polyomavirus]	0.593299	2.38634e-07
ARHGAP42	BBG22686.1 |capsid protein VP2 [JC polyomavirus]	0.678593	7.19078e-10
ARHGAP5	BBG22686.1 |capsid protein VP2 [JC polyomavirus]	0.541021	3.9202e-06
ARHGEF28	BBG22686.1 |capsid protein VP2 [JC polyomavirus]	0.525161	8.37713e-06
ARHGEF38	BBG22686.1 |capsid protein VP2 [JC polyomavirus]	0.55267	2.18863e-06
ARHGEF6	BBG22686.1 |capsid protein VP2 [JC polyomavirus]	0.633784	1.89385e-08
ARID4A	BBG22686.1 |capsid protein VP2 [JC polyomavirus]	0.546795	2.94459e-06
ARL13B	BBG22686.1 |capsid protein VP2 [JC polyomavirus]	0.658925	3.23352e-09
ARL14EP	BBG22686.1 |capsid protein VP2 [JC polyomavirus]	0.676399	8.55259e-10
ARMC2	BBG22686.1 |capsid protein VP2 [JC polyomavirus]	0.589222	3.02203e-07
ARMCX1	BBG22686.1 |capsid protein VP2 [JC polyomavirus]	0.603048	1.33873e-07
ARMCX3	BBG22686.1 |capsid protein VP2 [JC polyomavirus]	0.72295	1.52283e-11
ARMT1	BBG22686.1 |capsid protein VP2 [JC polyomavirus]	0.558178	1.64857e-06
ARNTL	BBG22686.1 |capsid protein VP2 [JC polyomavirus]	0.553019	2.14997e-06
ARSJ	BBG22686.1 |capsid protein VP2 [JC polyomavirus]	0.548737	2.67107e-06
AS3MT	BBG22686.1 |capsid protein VP2 [JC polyomavirus]	0.641507	1.11945e-08
ASB15	BBG22686.1 |capsid protein VP2 [JC polyomavirus]	0.583504	4.18574e-07
ASB3	BBG22686.1 |capsid protein VP2 [JC polyomavirus]	0.659153	3.17972e-09
ASCC3	BBG22686.1 |capsid protein VP2 [JC polyomavirus]	0.717991	2.42952e-11
ASNSD1	BBG22686.1 |capsid protein VP2 [JC polyomavirus]	0.768495	1.23235e-13
ASPN	BBG22686.1 |capsid protein VP2 [JC polyomavirus]	0.526088	8.02209e-06
ASXL2	BBG22686.1 |capsid protein VP2 [JC polyomavirus]	0.623735	3.67449e-08
ATAD1	BBG22686.1 |capsid protein VP2 [JC polyomavirus]	0.536118	4.97787e-06
ATAD2B	BBG22686.1 |capsid protein VP2 [JC polyomavirus]	0.636623	1.56371e-08
ATF2	BBG22686.1 |capsid protein VP2 [JC polyomavirus]	0.500838	2.49893e-05
ATF7IP	BBG22686.1 |capsid protein VP2 [JC polyomavirus]	0.613443	7.07284e-08
ATF7IP2	BBG22686.1 |capsid protein VP2 [JC polyomavirus]	0.771954	8.17124e-14
ATG3	BBG22686.1 |capsid protein VP2 [JC polyomavirus]	0.609815	8.86009e-08
ATG4C	BBG22686.1 |capsid protein VP2 [JC polyomavirus]	0.814411	2.22045e-16
ATM	BBG22686.1 |capsid protein VP2 [JC polyomavirus]	0.501617	2.41611e-05
ATMIN	BBG22686.1 |capsid protein VP2 [JC polyomavirus]	0.690847	2.65503e-10
ATP11B	BBG22686.1 |capsid protein VP2 [JC polyomavirus]	0.674009	1.03127e-09
ATP11C	BBG22686.1 |capsid protein VP2 [JC polyomavirus]	0.72012	1.99036e-11
ATP13A3	BBG22686.1 |capsid protein VP2 [JC polyomavirus]	0.506347	1.96522e-05
ATP2B1	BBG22686.1 |capsid protein VP2 [JC polyomavirus]	0.506533	1.94922e-05
ATP2C1	BBG22686.1 |capsid protein VP2 [JC polyomavirus]	0.63368	1.90715e-08
ATP5MC3	BBG22686.1 |capsid protein VP2 [JC polyomavirus]	0.537231	4.71667e-06
ATP6V1D	BBG22686.1 |capsid protein VP2 [JC polyomavirus]	0.522733	9.37857e-06
ATP7A	BBG22686.1 |capsid protein VP2 [JC polyomavirus]	0.718828	2.24678e-11
ATRNL1	BBG22686.1 |capsid protein VP2 [JC polyomavirus]	0.52608	8.02505e-06
ATRX	BBG22686.1 |capsid protein VP2 [JC polyomavirus]	0.598595	1.74743e-07
ATXN2	BBG22686.1 |capsid protein VP2 [JC polyomavirus]	0.794105	4.88498e-15
ATXN3	BBG22686.1 |capsid protein VP2 [JC polyomavirus]	0.53021	6.60579e-06
AVEN	BBG22686.1 |capsid protein VP2 [JC polyomavirus]	0.55041	2.4548e-06
AZI2	BBG22686.1 |capsid protein VP2 [JC polyomavirus]	0.547547	2.83569e-06
AZIN1	BBG22686.1 |capsid protein VP2 [JC polyomavirus]	0.577043	6.00369e-07
B3GALNT1	BBG22686.1 |capsid protein VP2 [JC polyomavirus]	0.564788	1.16541e-06
B3GLCT	BBG22686.1 |capsid protein VP2 [JC polyomavirus]	0.558139	1.65188e-06
B3GNT5	BBG22686.1 |capsid protein VP2 [JC polyomavirus]	0.682356	5.32249e-10
BACH1	BBG22686.1 |capsid protein VP2 [JC polyomavirus]	0.668312	1.60026e-09
BANK1	BBG22686.1 |capsid protein VP2 [JC polyomavirus]	0.691088	2.60236e-10
BAZ2B	BBG22686.1 |capsid protein VP2 [JC polyomavirus]	0.552075	2.25591e-06
BBS10	BBG22686.1 |capsid protein VP2 [JC polyomavirus]	0.757341	4.41869e-13
BBS9	BBG22686.1 |capsid protein VP2 [JC polyomavirus]	0.686379	3.83943e-10
BCCIP	BBG22686.1 |capsid protein VP2 [JC polyomavirus]	0.542063	3.72424e-06
BCHE	BBG22686.1 |capsid protein VP2 [JC polyomavirus]	0.70792	6.08917e-11
BCLAF1	BBG22686.1 |capsid protein VP2 [JC polyomavirus]	0.781303	2.59792e-14
BCLAF3	BBG22686.1 |capsid protein VP2 [JC polyomavirus]	0.826092	0
BDP1	BBG22686.1 |capsid protein VP2 [JC polyomavirus]	0.826087	0
BET1	BBG22686.1 |capsid protein VP2 [JC polyomavirus]	0.559429	1.54473e-06
BHLHB9	BBG22686.1 |capsid protein VP2 [JC polyomavirus]	0.762713	2.4114e-13
BICRAL	BBG22686.1 |capsid protein VP2 [JC polyomavirus]	0.644018	9.40505e-09
BIRC2	BBG22686.1 |capsid protein VP2 [JC polyomavirus]	0.756033	5.10703e-13
BIRC6	BBG22686.1 |capsid protein VP2 [JC polyomavirus]	0.514659	1.35679e-05
BIVM-ERCC5	BBG22686.1 |capsid protein VP2 [JC polyomavirus]	0.702085	1.01895e-10
BLNK	BBG22686.1 |capsid protein VP2 [JC polyomavirus]	0.563757	1.23082e-06
BLZF1	BBG22686.1 |capsid protein VP2 [JC polyomavirus]	0.675426	9.23161e-10
BMP2K	BBG22686.1 |capsid protein VP2 [JC polyomavirus]	0.578021	5.68748e-07
BMT2	BBG22686.1 |capsid protein VP2 [JC polyomavirus]	0.575235	6.63235e-07
BNIP2	BBG22686.1 |capsid protein VP2 [JC polyomavirus]	0.716736	2.72999e-11
BOD1L1	BBG22686.1 |capsid protein VP2 [JC polyomavirus]	0.80654	8.88178e-16
BORA	BBG22686.1 |capsid protein VP2 [JC polyomavirus]	0.585687	3.69903e-07
BPNT1	BBG22686.1 |capsid protein VP2 [JC polyomavirus]	0.514325	1.3774e-05
BPTF	BBG22686.1 |capsid protein VP2 [JC polyomavirus]	0.646061	8.15261e-09
BRIX1	BBG22686.1 |capsid protein VP2 [JC polyomavirus]	0.688697	3.17346e-10
BRMS1L	BBG22686.1 |capsid protein VP2 [JC polyomavirus]	0.66735	1.72186e-09
BROX	BBG22686.1 |capsid protein VP2 [JC polyomavirus]	0.677858	7.62228e-10
BRWD1	BBG22686.1 |capsid protein VP2 [JC polyomavirus]	0.607894	9.97114e-08
BRWD3	BBG22686.1 |capsid protein VP2 [JC polyomavirus]	0.78846	1.04361e-14
BTAF1	BBG22686.1 |capsid protein VP2 [JC polyomavirus]	0.801682	1.77636e-15
BTF3L4	BBG22686.1 |capsid protein VP2 [JC polyomavirus]	0.539766	4.16888e-06
BTG3	BBG22686.1 |capsid protein VP2 [JC polyomavirus]	0.569678	8.97294e-07
BTRC	BBG22686.1 |capsid protein VP2 [JC polyomavirus]	0.532797	5.83984e-06
C10orf67	BBG22686.1 |capsid protein VP2 [JC polyomavirus]	0.594173	2.26768e-07
C10orf88	BBG22686.1 |capsid protein VP2 [JC polyomavirus]	0.618677	5.08426e-08
C11orf54	BBG22686.1 |capsid protein VP2 [JC polyomavirus]	0.667568	1.69352e-09
C11orf58	BBG22686.1 |capsid protein VP2 [JC polyomavirus]	0.530872	6.40122e-06
C11orf65	BBG22686.1 |capsid protein VP2 [JC polyomavirus]	0.565908	1.09809e-06
C12orf29	BBG22686.1 |capsid protein VP2 [JC polyomavirus]	0.631122	2.26255e-08
C12orf4	BBG22686.1 |capsid protein VP2 [JC polyomavirus]	0.667415	1.71333e-09
C14orf28	BBG22686.1 |capsid protein VP2 [JC polyomavirus]	0.680302	6.27582e-10
C1D	BBG22686.1 |capsid protein VP2 [JC polyomavirus]	0.648801	6.71977e-09
C3orf14	BBG22686.1 |capsid protein VP2 [JC polyomavirus]	0.78687	1.28786e-14
C3orf62	BBG22686.1 |capsid protein VP2 [JC polyomavirus]	0.560632	1.45063e-06
C4orf33	BBG22686.1 |capsid protein VP2 [JC polyomavirus]	0.528148	7.28208e-06
C5	BBG22686.1 |capsid protein VP2 [JC polyomavirus]	0.732126	6.24523e-12
C7orf25	BBG22686.1 |capsid protein VP2 [JC polyomavirus]	0.665243	2.01965e-09
C8orf44-SGK3	BBG22686.1 |capsid protein VP2 [JC polyomavirus]	0.565994	1.09309e-06
C8orf48	BBG22686.1 |capsid protein VP2 [JC polyomavirus]	0.535138	5.21892e-06
C9orf135	BBG22686.1 |capsid protein VP2 [JC polyomavirus]	0.561836	1.36195e-06
C9orf72	BBG22686.1 |capsid protein VP2 [JC polyomavirus]	0.676329	8.59938e-10
CAB39	BBG22686.1 |capsid protein VP2 [JC polyomavirus]	0.640892	1.16789e-08
CABCOCO1	BBG22686.1 |capsid protein VP2 [JC polyomavirus]	0.660208	2.94154e-09
CAMK2D	BBG22686.1 |capsid protein VP2 [JC polyomavirus]	0.649489	6.39958e-09
CAND1	BBG22686.1 |capsid protein VP2 [JC polyomavirus]	0.517508	1.19233e-05
CAPZA2	BBG22686.1 |capsid protein VP2 [JC polyomavirus]	0.60154	1.46579e-07
CARD6	BBG22686.1 |capsid protein VP2 [JC polyomavirus]	0.727117	1.02041e-11
CARF	BBG22686.1 |capsid protein VP2 [JC polyomavirus]	0.816408	2.22045e-16
CARMIL1	BBG22686.1 |capsid protein VP2 [JC polyomavirus]	0.558272	1.64055e-06
CARNMT1	BBG22686.1 |capsid protein VP2 [JC polyomavirus]	0.601978	1.42775e-07
CASP1	BBG22686.1 |capsid protein VP2 [JC polyomavirus]	0.505813	2.01193e-05
CAST	BBG22686.1 |capsid protein VP2 [JC polyomavirus]	0.578343	5.58697e-07
CBR4	BBG22686.1 |capsid protein VP2 [JC polyomavirus]	0.552821	2.17184e-06
CBWD1	BBG22686.1 |capsid protein VP2 [JC polyomavirus]	0.655483	4.15953e-09
CBWD2	BBG22686.1 |capsid protein VP2 [JC polyomavirus]	0.683393	4.89539e-10
CBWD3	BBG22686.1 |capsid protein VP2 [JC polyomavirus]	0.694975	1.87705e-10
CBWD5	BBG22686.1 |capsid protein VP2 [JC polyomavirus]	0.682526	5.24995e-10
CBWD6	BBG22686.1 |capsid protein VP2 [JC polyomavirus]	0.679139	6.88542e-10
CBX3	BBG22686.1 |capsid protein VP2 [JC polyomavirus]	0.663147	2.3638e-09
CCDC102B	BBG22686.1 |capsid protein VP2 [JC polyomavirus]	0.567426	1.01265e-06
CCDC110	BBG22686.1 |capsid protein VP2 [JC polyomavirus]	0.590495	2.80814e-07
CCDC112	BBG22686.1 |capsid protein VP2 [JC polyomavirus]	0.525971	8.06613e-06
CCDC121	BBG22686.1 |capsid protein VP2 [JC polyomavirus]	0.521769	9.80625e-06
CCDC122	BBG22686.1 |capsid protein VP2 [JC polyomavirus]	0.559941	1.50404e-06
CCDC125	BBG22686.1 |capsid protein VP2 [JC polyomavirus]	0.654311	4.52847e-09
CCDC138	BBG22686.1 |capsid protein VP2 [JC polyomavirus]	0.597584	1.85529e-07
CCDC14	BBG22686.1 |capsid protein VP2 [JC polyomavirus]	0.52606	8.03237e-06
CCDC148	BBG22686.1 |capsid protein VP2 [JC polyomavirus]	0.515893	1.28314e-05
CCDC160	BBG22686.1 |capsid protein VP2 [JC polyomavirus]	0.704671	8.12304e-11
CCDC178	BBG22686.1 |capsid protein VP2 [JC polyomavirus]	0.703897	8.69578e-11
CCDC186	BBG22686.1 |capsid protein VP2 [JC polyomavirus]	0.697956	1.4561e-10
CCDC198	BBG22686.1 |capsid protein VP2 [JC polyomavirus]	0.521007	1.0157e-05
CCDC30	BBG22686.1 |capsid protein VP2 [JC polyomavirus]	0.667043	1.76245e-09
CCDC39	BBG22686.1 |capsid protein VP2 [JC polyomavirus]	0.754005	6.386e-13
CCDC66	BBG22686.1 |capsid protein VP2 [JC polyomavirus]	0.691971	2.41716e-10
CCDC7	BBG22686.1 |capsid protein VP2 [JC polyomavirus]	0.547688	2.81574e-06
CCDC77	BBG22686.1 |capsid protein VP2 [JC polyomavirus]	0.520149	1.05661e-05
CCDC82	BBG22686.1 |capsid protein VP2 [JC polyomavirus]	0.711008	4.61284e-11
CCDC88A	BBG22686.1 |capsid protein VP2 [JC polyomavirus]	0.694465	1.95985e-10
CCDC91	BBG22686.1 |capsid protein VP2 [JC polyomavirus]	0.745371	1.61449e-12
CCN6	BBG22686.1 |capsid protein VP2 [JC polyomavirus]	0.526497	7.86956e-06
CCNA2	BBG22686.1 |capsid protein VP2 [JC polyomavirus]	0.577001	6.01776e-07
CCNB1	BBG22686.1 |capsid protein VP2 [JC polyomavirus]	0.570829	8.43212e-07
CCNC	BBG22686.1 |capsid protein VP2 [JC polyomavirus]	0.726373	1.09663e-11
CCNG1	BBG22686.1 |capsid protein VP2 [JC polyomavirus]	0.686135	3.91706e-10
CCNH	BBG22686.1 |capsid protein VP2 [JC polyomavirus]	0.561939	1.35455e-06
CCNT2	BBG22686.1 |capsid protein VP2 [JC polyomavirus]	0.617748	5.3935e-08
CCNYL1	BBG22686.1 |capsid protein VP2 [JC polyomavirus]	0.642804	1.02332e-08
CCP110	BBG22686.1 |capsid protein VP2 [JC polyomavirus]	0.778528	3.68594e-14
CCPG1	BBG22686.1 |capsid protein VP2 [JC polyomavirus]	0.768055	1.29674e-13
CCSER1	BBG22686.1 |capsid protein VP2 [JC polyomavirus]	0.741333	2.45959e-12
CCSER2	BBG22686.1 |capsid protein VP2 [JC polyomavirus]	0.795336	4.21885e-15
CCT2	BBG22686.1 |capsid protein VP2 [JC polyomavirus]	0.766144	1.62315e-13
CCT4	BBG22686.1 |capsid protein VP2 [JC polyomavirus]	0.529723	6.75983e-06
CD226	BBG22686.1 |capsid protein VP2 [JC polyomavirus]	0.504067	2.17183e-05
CD36	BBG22686.1 |capsid protein VP2 [JC polyomavirus]	0.697396	1.52757e-10
CD47	BBG22686.1 |capsid protein VP2 [JC polyomavirus]	0.619678	4.77007e-08
CD69	BBG22686.1 |capsid protein VP2 [JC polyomavirus]	0.500695	2.51443e-05
CD86	BBG22686.1 |capsid protein VP2 [JC polyomavirus]	0.578697	5.47844e-07
CDADC1	BBG22686.1 |capsid protein VP2 [JC polyomavirus]	0.748687	1.13576e-12
CDC14B	BBG22686.1 |capsid protein VP2 [JC polyomavirus]	0.566025	1.09129e-06
CDC27	BBG22686.1 |capsid protein VP2 [JC polyomavirus]	0.742134	2.26397e-12
CDC37L1	BBG22686.1 |capsid protein VP2 [JC polyomavirus]	0.652669	5.09803e-09
CDC40	BBG22686.1 |capsid protein VP2 [JC polyomavirus]	0.700846	1.13488e-10
CDC7	BBG22686.1 |capsid protein VP2 [JC polyomavirus]	0.55453	1.99002e-06
CDH9	BBG22686.1 |capsid protein VP2 [JC polyomavirus]	0.616302	5.91034e-08
CDK1	BBG22686.1 |capsid protein VP2 [JC polyomavirus]	0.669261	1.48827e-09
CDK17	BBG22686.1 |capsid protein VP2 [JC polyomavirus]	0.660834	2.80814e-09
CDK7	BBG22686.1 |capsid protein VP2 [JC polyomavirus]	0.647586	7.32286e-09
CDKAL1	BBG22686.1 |capsid protein VP2 [JC polyomavirus]	0.559372	1.54931e-06
CDKL2	BBG22686.1 |capsid protein VP2 [JC polyomavirus]	0.501023	2.47906e-05
CDKL3	BBG22686.1 |capsid protein VP2 [JC polyomavirus]	0.553781	2.06784e-06
CDS1	BBG22686.1 |capsid protein VP2 [JC polyomavirus]	0.610026	8.74512e-08
CENPC	BBG22686.1 |capsid protein VP2 [JC polyomavirus]	0.5312	6.30221e-06
CENPH	BBG22686.1 |capsid protein VP2 [JC polyomavirus]	0.59672	1.95251e-07
CENPN	BBG22686.1 |capsid protein VP2 [JC polyomavirus]	0.513633	1.42106e-05
CENPQ	BBG22686.1 |capsid protein VP2 [JC polyomavirus]	0.579323	5.291e-07
CEP112	BBG22686.1 |capsid protein VP2 [JC polyomavirus]	0.650842	5.81141e-09
CEP120	BBG22686.1 |capsid protein VP2 [JC polyomavirus]	0.685186	4.23232e-10
CEP126	BBG22686.1 |capsid protein VP2 [JC polyomavirus]	0.776307	4.84057e-14
CEP135	BBG22686.1 |capsid protein VP2 [JC polyomavirus]	0.702334	9.97054e-11
CEP152	BBG22686.1 |capsid protein VP2 [JC polyomavirus]	0.781635	2.4869e-14
CEP162	BBG22686.1 |capsid protein VP2 [JC polyomavirus]	0.814092	4.44089e-16
CEP170	BBG22686.1 |capsid protein VP2 [JC polyomavirus]	0.512454	1.49833e-05
CEP192	BBG22686.1 |capsid protein VP2 [JC polyomavirus]	0.789065	9.76996e-15
CEP20	BBG22686.1 |capsid protein VP2 [JC polyomavirus]	0.577411	5.88304e-07
CEP290	BBG22686.1 |capsid protein VP2 [JC polyomavirus]	0.832942	0
CEP295	BBG22686.1 |capsid protein VP2 [JC polyomavirus]	0.641849	1.09326e-08
CEP44	BBG22686.1 |capsid protein VP2 [JC polyomavirus]	0.637901	1.43348e-08
CEP57L1	BBG22686.1 |capsid protein VP2 [JC polyomavirus]	0.640095	1.23374e-08
CEP70	BBG22686.1 |capsid protein VP2 [JC polyomavirus]	0.572431	7.73035e-07
CEP85L	BBG22686.1 |capsid protein VP2 [JC polyomavirus]	0.56999	8.82305e-07
CEP95	BBG22686.1 |capsid protein VP2 [JC polyomavirus]	0.801823	1.77636e-15
CEPT1	BBG22686.1 |capsid protein VP2 [JC polyomavirus]	0.638534	1.37294e-08
CERKL	BBG22686.1 |capsid protein VP2 [JC polyomavirus]	0.649761	6.27694e-09
CETN3	BBG22686.1 |capsid protein VP2 [JC polyomavirus]	0.628359	2.71653e-08
CFAP300	BBG22686.1 |capsid protein VP2 [JC polyomavirus]	0.595695	2.07405e-07
CFAP36	BBG22686.1 |capsid protein VP2 [JC polyomavirus]	0.704009	8.6104e-11
CFAP43	BBG22686.1 |capsid protein VP2 [JC polyomavirus]	0.686977	3.65601e-10
CFAP44	BBG22686.1 |capsid protein VP2 [JC polyomavirus]	0.648562	6.8347e-09
CFAP69	BBG22686.1 |capsid protein VP2 [JC polyomavirus]	0.605033	1.18724e-07
CFAP91	BBG22686.1 |capsid protein VP2 [JC polyomavirus]	0.511796	1.54316e-05
CFAP97	BBG22686.1 |capsid protein VP2 [JC polyomavirus]	0.746559	1.42419e-12
CFH	BBG22686.1 |capsid protein VP2 [JC polyomavirus]	0.679364	6.76353e-10
CFI	BBG22686.1 |capsid protein VP2 [JC polyomavirus]	0.518704	1.12898e-05
CFL2	BBG22686.1 |capsid protein VP2 [JC polyomavirus]	0.589658	2.94712e-07
CGRRF1	BBG22686.1 |capsid protein VP2 [JC polyomavirus]	0.519477	1.08968e-05
CHAC2	BBG22686.1 |capsid protein VP2 [JC polyomavirus]	0.658976	3.22142e-09
CHD1	BBG22686.1 |capsid protein VP2 [JC polyomavirus]	0.839628	0
CHD1L	BBG22686.1 |capsid protein VP2 [JC polyomavirus]	0.635323	1.70741e-08
CHD2	BBG22686.1 |capsid protein VP2 [JC polyomavirus]	0.519208	1.10321e-05
CHD7	BBG22686.1 |capsid protein VP2 [JC polyomavirus]	0.561463	1.38885e-06
CHD9	BBG22686.1 |capsid protein VP2 [JC polyomavirus]	0.523244	9.15889e-06
CHL1	BBG22686.1 |capsid protein VP2 [JC polyomavirus]	0.792615	5.9952e-15
CHM	BBG22686.1 |capsid protein VP2 [JC polyomavirus]	0.682008	5.47367e-10
CHN1	BBG22686.1 |capsid protein VP2 [JC polyomavirus]	0.531026	6.35442e-06
CIBAR1	BBG22686.1 |capsid protein VP2 [JC polyomavirus]	0.501688	2.40863e-05
CIP2A	BBG22686.1 |capsid protein VP2 [JC polyomavirus]	0.500336	2.55372e-05
CKAP2	BBG22686.1 |capsid protein VP2 [JC polyomavirus]	0.729457	8.12328e-12
CLCN3	BBG22686.1 |capsid protein VP2 [JC polyomavirus]	0.631422	2.21787e-08
CLEC2B	BBG22686.1 |capsid protein VP2 [JC polyomavirus]	0.545131	3.19948e-06
CLEC4E	BBG22686.1 |capsid protein VP2 [JC polyomavirus]	0.52496	8.45616e-06
CLEC7A	BBG22686.1 |capsid protein VP2 [JC polyomavirus]	0.573124	7.44423e-07
CLHC1	BBG22686.1 |capsid protein VP2 [JC polyomavirus]	0.52304	9.24629e-06
CLINT1	BBG22686.1 |capsid protein VP2 [JC polyomavirus]	0.544929	3.23178e-06
CLIP4	BBG22686.1 |capsid protein VP2 [JC polyomavirus]	0.716401	2.81615e-11
CLOCK	BBG22686.1 |capsid protein VP2 [JC polyomavirus]	0.515934	1.28071e-05
CLPX	BBG22686.1 |capsid protein VP2 [JC polyomavirus]	0.672739	1.13834e-09
CLUL1	BBG22686.1 |capsid protein VP2 [JC polyomavirus]	0.625105	3.36162e-08
CMTR2	BBG22686.1 |capsid protein VP2 [JC polyomavirus]	0.525194	8.36437e-06
CNOT2	BBG22686.1 |capsid protein VP2 [JC polyomavirus]	0.567365	1.01595e-06
CNTRL	BBG22686.1 |capsid protein VP2 [JC polyomavirus]	0.503221	2.25343e-05
COBLL1	BBG22686.1 |capsid protein VP2 [JC polyomavirus]	0.769301	1.12133e-13
COCH	BBG22686.1 |capsid protein VP2 [JC polyomavirus]	0.524227	8.75003e-06
COG2	BBG22686.1 |capsid protein VP2 [JC polyomavirus]	0.615539	6.20157e-08
COG3	BBG22686.1 |capsid protein VP2 [JC polyomavirus]	0.620133	4.63313e-08
COG5	BBG22686.1 |capsid protein VP2 [JC polyomavirus]	0.78667	1.31006e-14
COL12A1	BBG22686.1 |capsid protein VP2 [JC polyomavirus]	0.503272	2.24841e-05
COL1A2	BBG22686.1 |capsid protein VP2 [JC polyomavirus]	0.539631	4.19635e-06
COL3A1	BBG22686.1 |capsid protein VP2 [JC polyomavirus]	0.586439	3.54405e-07
COL4A5	BBG22686.1 |capsid protein VP2 [JC polyomavirus]	0.766553	1.54765e-13
COL5A2	BBG22686.1 |capsid protein VP2 [JC polyomavirus]	0.73447	4.94449e-12
COMMD8	BBG22686.1 |capsid protein VP2 [JC polyomavirus]	0.515077	1.3314e-05
COPB1	BBG22686.1 |capsid protein VP2 [JC polyomavirus]	0.719349	2.13989e-11
COPG2	BBG22686.1 |capsid protein VP2 [JC polyomavirus]	0.557296	1.72564e-06
COPS2	BBG22686.1 |capsid protein VP2 [JC polyomavirus]	0.612721	7.39868e-08
COQ10B	BBG22686.1 |capsid protein VP2 [JC polyomavirus]	0.582223	4.49894e-07
CP	BBG22686.1 |capsid protein VP2 [JC polyomavirus]	0.537267	4.70854e-06
CPLANE1	BBG22686.1 |capsid protein VP2 [JC polyomavirus]	0.799109	2.44249e-15
CPM	BBG22686.1 |capsid protein VP2 [JC polyomavirus]	0.62623	3.12372e-08
CPNE8	BBG22686.1 |capsid protein VP2 [JC polyomavirus]	0.60464	1.21585e-07
CPSF2	BBG22686.1 |capsid protein VP2 [JC polyomavirus]	0.748775	1.1251e-12
CRBN	BBG22686.1 |capsid protein VP2 [JC polyomavirus]	0.660165	2.95084e-09
CREB1	BBG22686.1 |capsid protein VP2 [JC polyomavirus]	0.595284	2.12467e-07
CREBRF	BBG22686.1 |capsid protein VP2 [JC polyomavirus]	0.585609	3.71537e-07
CROT	BBG22686.1 |capsid protein VP2 [JC polyomavirus]	0.547578	2.83133e-06
CRYBG3	BBG22686.1 |capsid protein VP2 [JC polyomavirus]	0.572647	7.63995e-07
CRYZL1	BBG22686.1 |capsid protein VP2 [JC polyomavirus]	0.612114	7.68376e-08
CSDE1	BBG22686.1 |capsid protein VP2 [JC polyomavirus]	0.50948	1.71102e-05
CSE1L	BBG22686.1 |capsid protein VP2 [JC polyomavirus]	0.733885	5.24247e-12
CSNK1A1	BBG22686.1 |capsid protein VP2 [JC polyomavirus]	0.569598	9.01164e-07
CSPP1	BBG22686.1 |capsid protein VP2 [JC polyomavirus]	0.798015	2.88658e-15
CTAGE4	BBG22686.1 |capsid protein VP2 [JC polyomavirus]	0.520394	1.04475e-05
CTAGE8	BBG22686.1 |capsid protein VP2 [JC polyomavirus]	0.51929	1.09906e-05
CTDSPL2	BBG22686.1 |capsid protein VP2 [JC polyomavirus]	0.620962	4.39367e-08
CTNNB1	BBG22686.1 |capsid protein VP2 [JC polyomavirus]	0.555091	1.93348e-06
CUBN	BBG22686.1 |capsid protein VP2 [JC polyomavirus]	0.570653	8.51312e-07
CUL1	BBG22686.1 |capsid protein VP2 [JC polyomavirus]	0.547602	2.82792e-06
CUL3	BBG22686.1 |capsid protein VP2 [JC polyomavirus]	0.707232	6.47413e-11
CUL5	BBG22686.1 |capsid protein VP2 [JC polyomavirus]	0.788032	1.11022e-14
CWC22	BBG22686.1 |capsid protein VP2 [JC polyomavirus]	0.767626	1.36557e-13
CWC27	BBG22686.1 |capsid protein VP2 [JC polyomavirus]	0.553389	2.10967e-06
CWF19L1	BBG22686.1 |capsid protein VP2 [JC polyomavirus]	0.543359	3.49351e-06
CWF19L2	BBG22686.1 |capsid protein VP2 [JC polyomavirus]	0.570402	8.62934e-07
CXCL10	BBG22686.1 |capsid protein VP2 [JC polyomavirus]	0.561672	1.37369e-06
CYB5R4	BBG22686.1 |capsid protein VP2 [JC polyomavirus]	0.681568	5.67077e-10
CYLD	BBG22686.1 |capsid protein VP2 [JC polyomavirus]	0.7466	1.41798e-12
CYP20A1	BBG22686.1 |capsid protein VP2 [JC polyomavirus]	0.682911	5.08966e-10
CYRIB	BBG22686.1 |capsid protein VP2 [JC polyomavirus]	0.664299	2.16824e-09
DAAM1	BBG22686.1 |capsid protein VP2 [JC polyomavirus]	0.597333	1.88313e-07
DAB2	BBG22686.1 |capsid protein VP2 [JC polyomavirus]	0.595938	2.04458e-07
DARS1	BBG22686.1 |capsid protein VP2 [JC polyomavirus]	0.663742	2.26085e-09
DBR1	BBG22686.1 |capsid protein VP2 [JC polyomavirus]	0.620861	4.42206e-08
DCAF13	BBG22686.1 |capsid protein VP2 [JC polyomavirus]	0.611927	7.77333e-08
DCAF17	BBG22686.1 |capsid protein VP2 [JC polyomavirus]	0.537743	4.60082e-06
DCAF6	BBG22686.1 |capsid protein VP2 [JC polyomavirus]	0.743564	1.95088e-12
DCLRE1A	BBG22686.1 |capsid protein VP2 [JC polyomavirus]	0.515622	1.29899e-05
DCLRE1C	BBG22686.1 |capsid protein VP2 [JC polyomavirus]	0.674111	1.02311e-09
DDHD2	BBG22686.1 |capsid protein VP2 [JC polyomavirus]	0.734989	4.69358e-12
DDX10	BBG22686.1 |capsid protein VP2 [JC polyomavirus]	0.664364	2.15768e-09
DDX21	BBG22686.1 |capsid protein VP2 [JC polyomavirus]	0.562448	1.31879e-06
DDX5	BBG22686.1 |capsid protein VP2 [JC polyomavirus]	0.702987	9.41744e-11
DDX52	BBG22686.1 |capsid protein VP2 [JC polyomavirus]	0.70206	1.02116e-10
DDX60	BBG22686.1 |capsid protein VP2 [JC polyomavirus]	0.743742	1.91513e-12
DDX60L	BBG22686.1 |capsid protein VP2 [JC polyomavirus]	0.763555	2.18936e-13
DECR1	BBG22686.1 |capsid protein VP2 [JC polyomavirus]	0.627194	2.93271e-08
DEGS1	BBG22686.1 |capsid protein VP2 [JC polyomavirus]	0.502635	2.31167e-05
DENND1B	BBG22686.1 |capsid protein VP2 [JC polyomavirus]	0.693327	2.1573e-10
DENND4A	BBG22686.1 |capsid protein VP2 [JC polyomavirus]	0.791271	7.10543e-15
DENND4C	BBG22686.1 |capsid protein VP2 [JC polyomavirus]	0.799276	2.44249e-15
DENND5B	BBG22686.1 |capsid protein VP2 [JC polyomavirus]	0.570837	8.42878e-07
DEPDC1B	BBG22686.1 |capsid protein VP2 [JC polyomavirus]	0.54815	2.75116e-06
DEPDC4	BBG22686.1 |capsid protein VP2 [JC polyomavirus]	0.533925	5.5325e-06
DGKH	BBG22686.1 |capsid protein VP2 [JC polyomavirus]	0.646889	7.6916e-09
DHFR	BBG22686.1 |capsid protein VP2 [JC polyomavirus]	0.637515	1.47169e-08
DHFR2	BBG22686.1 |capsid protein VP2 [JC polyomavirus]	0.689373	3.00082e-10
DHX36	BBG22686.1 |capsid protein VP2 [JC polyomavirus]	0.509675	1.69629e-05
DHX40	BBG22686.1 |capsid protein VP2 [JC polyomavirus]	0.78593	1.44329e-14
DHX57	BBG22686.1 |capsid protein VP2 [JC polyomavirus]	0.736093	4.19975e-12
DHX9	BBG22686.1 |capsid protein VP2 [JC polyomavirus]	0.674588	9.85733e-10
DIAPH2	BBG22686.1 |capsid protein VP2 [JC polyomavirus]	0.594071	2.28121e-07
DISP1	BBG22686.1 |capsid protein VP2 [JC polyomavirus]	0.544187	3.35303e-06
DLAT	BBG22686.1 |capsid protein VP2 [JC polyomavirus]	0.64845	6.88905e-09
DLG2	BBG22686.1 |capsid protein VP2 [JC polyomavirus]	0.551414	2.33299e-06
DMGDH	BBG22686.1 |capsid protein VP2 [JC polyomavirus]	0.547701	2.81395e-06
DMXL1	BBG22686.1 |capsid protein VP2 [JC polyomavirus]	0.804025	1.33227e-15
DMXL2	BBG22686.1 |capsid protein VP2 [JC polyomavirus]	0.780533	2.86438e-14
DNA2	BBG22686.1 |capsid protein VP2 [JC polyomavirus]	0.761446	2.78444e-13
DNAAF4	BBG22686.1 |capsid protein VP2 [JC polyomavirus]	0.642567	1.04025e-08
DNAH14	BBG22686.1 |capsid protein VP2 [JC polyomavirus]	0.818671	0
DNAH7	BBG22686.1 |capsid protein VP2 [JC polyomavirus]	0.77481	5.79536e-14
DNAI4	BBG22686.1 |capsid protein VP2 [JC polyomavirus]	0.742616	2.15339e-12
DNAJA1	BBG22686.1 |capsid protein VP2 [JC polyomavirus]	0.549781	2.53414e-06
DNAJA2	BBG22686.1 |capsid protein VP2 [JC polyomavirus]	0.513491	1.43011e-05
DNAJB4	BBG22686.1 |capsid protein VP2 [JC polyomavirus]	0.528863	7.04068e-06
DNAJC3	BBG22686.1 |capsid protein VP2 [JC polyomavirus]	0.709272	5.39424e-11
DNAJC6	BBG22686.1 |capsid protein VP2 [JC polyomavirus]	0.503636	2.21308e-05
DNAL1	BBG22686.1 |capsid protein VP2 [JC polyomavirus]	0.550313	2.46686e-06
DNTTIP2	BBG22686.1 |capsid protein VP2 [JC polyomavirus]	0.76387	2.10942e-13
DOCK7	BBG22686.1 |capsid protein VP2 [JC polyomavirus]	0.767752	1.34559e-13
DPH6	BBG22686.1 |capsid protein VP2 [JC polyomavirus]	0.506514	1.95086e-05
DPM1	BBG22686.1 |capsid protein VP2 [JC polyomavirus]	0.547673	2.81784e-06
DPP8	BBG22686.1 |capsid protein VP2 [JC polyomavirus]	0.703296	9.16618e-11
DPY19L4	BBG22686.1 |capsid protein VP2 [JC polyomavirus]	0.523016	9.2564e-06
DPYD	BBG22686.1 |capsid protein VP2 [JC polyomavirus]	0.615527	6.2061e-08
DROSHA	BBG22686.1 |capsid protein VP2 [JC polyomavirus]	0.542918	3.57053e-06
DSC2	BBG22686.1 |capsid protein VP2 [JC polyomavirus]	0.576035	6.34701e-07
DSEL	BBG22686.1 |capsid protein VP2 [JC polyomavirus]	0.822854	0
DSG2	BBG22686.1 |capsid protein VP2 [JC polyomavirus]	0.663647	2.27705e-09
DTWD1	BBG22686.1 |capsid protein VP2 [JC polyomavirus]	0.519716	1.07782e-05
DTX3L	BBG22686.1 |capsid protein VP2 [JC polyomavirus]	0.66526	2.01699e-09
DUS4L	BBG22686.1 |capsid protein VP2 [JC polyomavirus]	0.518488	1.14014e-05
DUS4L-BCAP29	BBG22686.1 |capsid protein VP2 [JC polyomavirus]	0.521094	1.01163e-05
DYNC2H1	BBG22686.1 |capsid protein VP2 [JC polyomavirus]	0.50335	2.24077e-05
DYNC2LI1	BBG22686.1 |capsid protein VP2 [JC polyomavirus]	0.542045	3.72761e-06
DZIP1	BBG22686.1 |capsid protein VP2 [JC polyomavirus]	0.530619	6.47877e-06
DZIP3	BBG22686.1 |capsid protein VP2 [JC polyomavirus]	0.509815	1.68571e-05
EAPP	BBG22686.1 |capsid protein VP2 [JC polyomavirus]	0.641448	1.12399e-08
EBAG9	BBG22686.1 |capsid protein VP2 [JC polyomavirus]	0.669428	1.46935e-09
ECD	BBG22686.1 |capsid protein VP2 [JC polyomavirus]	0.569431	9.09295e-07
ECHDC1	BBG22686.1 |capsid protein VP2 [JC polyomavirus]	0.734112	5.12435e-12
ECM2	BBG22686.1 |capsid protein VP2 [JC polyomavirus]	0.721198	1.79816e-11
ECPAS	BBG22686.1 |capsid protein VP2 [JC polyomavirus]	0.594089	2.27882e-07
ECT2	BBG22686.1 |capsid protein VP2 [JC polyomavirus]	0.572698	7.61891e-07
EDEM3	BBG22686.1 |capsid protein VP2 [JC polyomavirus]	0.610647	8.41563e-08
EEA1	BBG22686.1 |capsid protein VP2 [JC polyomavirus]	0.706258	7.05991e-11
EED	BBG22686.1 |capsid protein VP2 [JC polyomavirus]	0.615719	6.13145e-08
EFCAB13	BBG22686.1 |capsid protein VP2 [JC polyomavirus]	0.585072	3.83049e-07
EFCAB7	BBG22686.1 |capsid protein VP2 [JC polyomavirus]	0.710918	4.65068e-11
EFHC2	BBG22686.1 |capsid protein VP2 [JC polyomavirus]	0.606729	1.07076e-07
EIF1AX	BBG22686.1 |capsid protein VP2 [JC polyomavirus]	0.62482	3.42454e-08
EIF1AY	BBG22686.1 |capsid protein VP2 [JC polyomavirus]	0.566067	1.08883e-06
EIF2A	BBG22686.1 |capsid protein VP2 [JC polyomavirus]	0.772833	7.37188e-14
EIF2AK2	BBG22686.1 |capsid protein VP2 [JC polyomavirus]	0.501604	2.41746e-05
EIF2S1	BBG22686.1 |capsid protein VP2 [JC polyomavirus]	0.689538	2.96021e-10
EIF2S2	BBG22686.1 |capsid protein VP2 [JC polyomavirus]	0.599339	1.67182e-07
EIF3A	BBG22686.1 |capsid protein VP2 [JC polyomavirus]	0.717054	2.65068e-11
EIF4A2	BBG22686.1 |capsid protein VP2 [JC polyomavirus]	0.657234	3.66077e-09
EIF4E	BBG22686.1 |capsid protein VP2 [JC polyomavirus]	0.681739	5.59343e-10
EIF4G2	BBG22686.1 |capsid protein VP2 [JC polyomavirus]	0.600534	1.55676e-07
EIF4G3	BBG22686.1 |capsid protein VP2 [JC polyomavirus]	0.688059	3.34488e-10
EIF5B	BBG22686.1 |capsid protein VP2 [JC polyomavirus]	0.759626	3.41949e-13
ELF2	BBG22686.1 |capsid protein VP2 [JC polyomavirus]	0.658261	3.39534e-09
ELMOD2	BBG22686.1 |capsid protein VP2 [JC polyomavirus]	0.719786	2.05382e-11
ELP2	BBG22686.1 |capsid protein VP2 [JC polyomavirus]	0.717748	2.48512e-11
ELP3	BBG22686.1 |capsid protein VP2 [JC polyomavirus]	0.544315	3.33177e-06
EMC2	BBG22686.1 |capsid protein VP2 [JC polyomavirus]	0.622004	4.10894e-08
EML4	BBG22686.1 |capsid protein VP2 [JC polyomavirus]	0.696769	1.61163e-10
ENAM	BBG22686.1 |capsid protein VP2 [JC polyomavirus]	0.530409	6.54355e-06
ENPEP	BBG22686.1 |capsid protein VP2 [JC polyomavirus]	0.574963	6.73195e-07
ENPP2	BBG22686.1 |capsid protein VP2 [JC polyomavirus]	0.55087	2.39827e-06
ENPP3	BBG22686.1 |capsid protein VP2 [JC polyomavirus]	0.705628	7.46518e-11
ENPP5	BBG22686.1 |capsid protein VP2 [JC polyomavirus]	0.634734	1.77666e-08
EOGT	BBG22686.1 |capsid protein VP2 [JC polyomavirus]	0.671755	1.22853e-09
EPB41L2	BBG22686.1 |capsid protein VP2 [JC polyomavirus]	0.559364	1.54994e-06
EPC2	BBG22686.1 |capsid protein VP2 [JC polyomavirus]	0.750226	9.62785e-13
EPCAM	BBG22686.1 |capsid protein VP2 [JC polyomavirus]	0.579391	5.27096e-07
EPHA7	BBG22686.1 |capsid protein VP2 [JC polyomavirus]	0.654631	4.42464e-09
EPM2AIP1	BBG22686.1 |capsid protein VP2 [JC polyomavirus]	0.56237	1.32419e-06
EPS8	BBG22686.1 |capsid protein VP2 [JC polyomavirus]	0.669746	1.43398e-09
EPSTI1	BBG22686.1 |capsid protein VP2 [JC polyomavirus]	0.533512	5.64318e-06
ERAP1	BBG22686.1 |capsid protein VP2 [JC polyomavirus]	0.567712	9.97231e-07
ERAP2	BBG22686.1 |capsid protein VP2 [JC polyomavirus]	0.676859	8.24794e-10
ERBIN	BBG22686.1 |capsid protein VP2 [JC polyomavirus]	0.804429	1.33227e-15
ERCC5	BBG22686.1 |capsid protein VP2 [JC polyomavirus]	0.654819	4.36486e-09
ERCC6L2	BBG22686.1 |capsid protein VP2 [JC polyomavirus]	0.760662	3.04201e-13
ERCC8	BBG22686.1 |capsid protein VP2 [JC polyomavirus]	0.585983	3.63727e-07
ERGIC2	BBG22686.1 |capsid protein VP2 [JC polyomavirus]	0.735345	4.52838e-12
ERI1	BBG22686.1 |capsid protein VP2 [JC polyomavirus]	0.624666	3.45896e-08
ERI2	BBG22686.1 |capsid protein VP2 [JC polyomavirus]	0.526597	7.83286e-06
ERLEC1	BBG22686.1 |capsid protein VP2 [JC polyomavirus]	0.688998	3.09544e-10
ERMP1	BBG22686.1 |capsid protein VP2 [JC polyomavirus]	0.609849	8.8415e-08
ERO1A	BBG22686.1 |capsid protein VP2 [JC polyomavirus]	0.77378	6.57252e-14
ERO1B	BBG22686.1 |capsid protein VP2 [JC polyomavirus]	0.544286	3.33662e-06
ERP44	BBG22686.1 |capsid protein VP2 [JC polyomavirus]	0.702999	9.40772e-11
ESCO1	BBG22686.1 |capsid protein VP2 [JC polyomavirus]	0.785173	1.59872e-14
ESF1	BBG22686.1 |capsid protein VP2 [JC polyomavirus]	0.777847	3.9968e-14
ETAA1	BBG22686.1 |capsid protein VP2 [JC polyomavirus]	0.802113	1.77636e-15
ETFDH	BBG22686.1 |capsid protein VP2 [JC polyomavirus]	0.762698	2.41362e-13
EVI2B	BBG22686.1 |capsid protein VP2 [JC polyomavirus]	0.701743	1.04977e-10
EXOC1	BBG22686.1 |capsid protein VP2 [JC polyomavirus]	0.624174	3.57125e-08
EXOC2	BBG22686.1 |capsid protein VP2 [JC polyomavirus]	0.559854	1.51083e-06
EXOC5	BBG22686.1 |capsid protein VP2 [JC polyomavirus]	0.534291	5.43603e-06
EXOC6	BBG22686.1 |capsid protein VP2 [JC polyomavirus]	0.506582	1.94501e-05
EXOSC8	BBG22686.1 |capsid protein VP2 [JC polyomavirus]	0.682632	5.20565e-10
EXOSC9	BBG22686.1 |capsid protein VP2 [JC polyomavirus]	0.679483	6.6994e-10
EXPH5	BBG22686.1 |capsid protein VP2 [JC polyomavirus]	0.514672	1.35603e-05
EXTL2	BBG22686.1 |capsid protein VP2 [JC polyomavirus]	0.74629	1.46527e-12
EYA4	BBG22686.1 |capsid protein VP2 [JC polyomavirus]	0.703589	8.93383e-11
FAF1	BBG22686.1 |capsid protein VP2 [JC polyomavirus]	0.634097	1.85441e-08
FAIM	BBG22686.1 |capsid protein VP2 [JC polyomavirus]	0.609768	8.88566e-08
FAM104B	BBG22686.1 |capsid protein VP2 [JC polyomavirus]	0.560434	1.46578e-06
FAM111A	BBG22686.1 |capsid protein VP2 [JC polyomavirus]	0.509314	1.72367e-05
FAM126A	BBG22686.1 |capsid protein VP2 [JC polyomavirus]	0.743212	2.02416e-12
FAM133B	BBG22686.1 |capsid protein VP2 [JC polyomavirus]	0.642917	1.01532e-08
FAM13B	BBG22686.1 |capsid protein VP2 [JC polyomavirus]	0.785493	1.53211e-14
FAM149B1	BBG22686.1 |capsid protein VP2 [JC polyomavirus]	0.587701	3.29754e-07
FAM151B	BBG22686.1 |capsid protein VP2 [JC polyomavirus]	0.602713	1.36602e-07
FAM171B	BBG22686.1 |capsid protein VP2 [JC polyomavirus]	0.675381	9.26429e-10
FAM172A	BBG22686.1 |capsid protein VP2 [JC polyomavirus]	0.666031	1.90295e-09
FAM200A	BBG22686.1 |capsid protein VP2 [JC polyomavirus]	0.678752	7.1008e-10
FAM204A	BBG22686.1 |capsid protein VP2 [JC polyomavirus]	0.683564	4.82793e-10
FAM210A	BBG22686.1 |capsid protein VP2 [JC polyomavirus]	0.632201	2.10558e-08
FAM227B	BBG22686.1 |capsid protein VP2 [JC polyomavirus]	0.604708	1.21085e-07
FAM228B	BBG22686.1 |capsid protein VP2 [JC polyomavirus]	0.688642	3.18783e-10
FAM3C	BBG22686.1 |capsid protein VP2 [JC polyomavirus]	0.623047	3.84165e-08
FAM72A	BBG22686.1 |capsid protein VP2 [JC polyomavirus]	0.531198	6.30272e-06
FAM91A1	BBG22686.1 |capsid protein VP2 [JC polyomavirus]	0.644802	8.9042e-09
FAM98B	BBG22686.1 |capsid protein VP2 [JC polyomavirus]	0.61279	7.36714e-08
FAN1	BBG22686.1 |capsid protein VP2 [JC polyomavirus]	0.582124	4.52389e-07
FANCI	BBG22686.1 |capsid protein VP2 [JC polyomavirus]	0.661273	2.71831e-09
FANCM	BBG22686.1 |capsid protein VP2 [JC polyomavirus]	0.831562	0
FASTKD1	BBG22686.1 |capsid protein VP2 [JC polyomavirus]	0.501845	2.39238e-05
FASTKD2	BBG22686.1 |capsid protein VP2 [JC polyomavirus]	0.701339	1.08732e-10
FBXL3	BBG22686.1 |capsid protein VP2 [JC polyomavirus]	0.622549	3.96727e-08
FBXO30	BBG22686.1 |capsid protein VP2 [JC polyomavirus]	0.713551	3.66021e-11
FBXO34	BBG22686.1 |capsid protein VP2 [JC polyomavirus]	0.671971	1.2081e-09
FBXO38	BBG22686.1 |capsid protein VP2 [JC polyomavirus]	0.563216	1.26652e-06
FBXO4	BBG22686.1 |capsid protein VP2 [JC polyomavirus]	0.519683	1.07943e-05
FBXO8	BBG22686.1 |capsid protein VP2 [JC polyomavirus]	0.569742	8.94226e-07
FCF1	BBG22686.1 |capsid protein VP2 [JC polyomavirus]	0.504344	2.14565e-05
FCHO2	BBG22686.1 |capsid protein VP2 [JC polyomavirus]	0.598632	1.74357e-07
FEM1B	BBG22686.1 |capsid protein VP2 [JC polyomavirus]	0.501372	2.44184e-05
FER	BBG22686.1 |capsid protein VP2 [JC polyomavirus]	0.505289	2.05867e-05
FGF7	BBG22686.1 |capsid protein VP2 [JC polyomavirus]	0.514601	1.36038e-05
FGG	BBG22686.1 |capsid protein VP2 [JC polyomavirus]	0.602848	1.35491e-07
FGL2	BBG22686.1 |capsid protein VP2 [JC polyomavirus]	0.52201	9.69771e-06
FIGNL1	BBG22686.1 |capsid protein VP2 [JC polyomavirus]	0.764601	1.94067e-13
FKTN	BBG22686.1 |capsid protein VP2 [JC polyomavirus]	0.588651	3.12278e-07
FLACC1	BBG22686.1 |capsid protein VP2 [JC polyomavirus]	0.518938	1.11694e-05
FMC1-LUC7L2	BBG22686.1 |capsid protein VP2 [JC polyomavirus]	0.502361	2.33932e-05
FMR1	BBG22686.1 |capsid protein VP2 [JC polyomavirus]	0.658006	3.45947e-09
FNBP1L	BBG22686.1 |capsid protein VP2 [JC polyomavirus]	0.567662	9.99952e-07
FNDC3B	BBG22686.1 |capsid protein VP2 [JC polyomavirus]	0.518848	1.12155e-05
FNIP1	BBG22686.1 |capsid protein VP2 [JC polyomavirus]	0.704218	8.45377e-11
FNIP2	BBG22686.1 |capsid protein VP2 [JC polyomavirus]	0.514858	1.34466e-05
FNTA	BBG22686.1 |capsid protein VP2 [JC polyomavirus]	0.513253	1.44552e-05
FOLH1	BBG22686.1 |capsid protein VP2 [JC polyomavirus]	0.620812	4.43607e-08
FPGT	BBG22686.1 |capsid protein VP2 [JC polyomavirus]	0.584507	3.95508e-07
FPGT-TNNI3K	BBG22686.1 |capsid protein VP2 [JC polyomavirus]	0.577189	5.95557e-07
FRMD7	BBG22686.1 |capsid protein VP2 [JC polyomavirus]	0.637864	1.4371e-08
FSBP	BBG22686.1 |capsid protein VP2 [JC polyomavirus]	0.74891	1.10889e-12
FUBP1	BBG22686.1 |capsid protein VP2 [JC polyomavirus]	0.618164	5.25285e-08
FUNDC1	BBG22686.1 |capsid protein VP2 [JC polyomavirus]	0.523837	8.91039e-06
FUT8	BBG22686.1 |capsid protein VP2 [JC polyomavirus]	0.56117	1.41036e-06
FXR1	BBG22686.1 |capsid protein VP2 [JC polyomavirus]	0.689857	2.88278e-10
FZD3	BBG22686.1 |capsid protein VP2 [JC polyomavirus]	0.635794	1.65398e-08
G2E3	BBG22686.1 |capsid protein VP2 [JC polyomavirus]	0.767826	1.33227e-13
GABPB1	BBG22686.1 |capsid protein VP2 [JC polyomavirus]	0.593302	2.38603e-07
GABPB2	BBG22686.1 |capsid protein VP2 [JC polyomavirus]	0.552553	2.20169e-06
GALC	BBG22686.1 |capsid protein VP2 [JC polyomavirus]	0.600931	1.52026e-07
GALNT3	BBG22686.1 |capsid protein VP2 [JC polyomavirus]	0.743388	1.9873e-12
GAS2L3	BBG22686.1 |capsid protein VP2 [JC polyomavirus]	0.727499	9.83302e-12
GBP5	BBG22686.1 |capsid protein VP2 [JC polyomavirus]	0.501705	2.40694e-05
GCA	BBG22686.1 |capsid protein VP2 [JC polyomavirus]	0.676413	8.54259e-10
GCC2	BBG22686.1 |capsid protein VP2 [JC polyomavirus]	0.566173	1.0827e-06
GCFC2	BBG22686.1 |capsid protein VP2 [JC polyomavirus]	0.563224	1.26598e-06
GCG	BBG22686.1 |capsid protein VP2 [JC polyomavirus]	0.518521	1.13843e-05
GCLM	BBG22686.1 |capsid protein VP2 [JC polyomavirus]	0.533768	5.57437e-06
GDF9	BBG22686.1 |capsid protein VP2 [JC polyomavirus]	0.626894	2.99088e-08
GDI2	BBG22686.1 |capsid protein VP2 [JC polyomavirus]	0.589696	2.94074e-07
GEMIN2	BBG22686.1 |capsid protein VP2 [JC polyomavirus]	0.512141	1.51949e-05
GEN1	BBG22686.1 |capsid protein VP2 [JC polyomavirus]	0.574727	6.81975e-07
GFM1	BBG22686.1 |capsid protein VP2 [JC polyomavirus]	0.632751	2.02967e-08
GFM2	BBG22686.1 |capsid protein VP2 [JC polyomavirus]	0.720318	1.9537e-11
GGNBP2	BBG22686.1 |capsid protein VP2 [JC polyomavirus]	0.556343	1.8128e-06
GGPS1	BBG22686.1 |capsid protein VP2 [JC polyomavirus]	0.553895	2.05577e-06
GINM1	BBG22686.1 |capsid protein VP2 [JC polyomavirus]	0.633117	1.98047e-08
GK	BBG22686.1 |capsid protein VP2 [JC polyomavirus]	0.659798	3.03201e-09
GK5	BBG22686.1 |capsid protein VP2 [JC polyomavirus]	0.759231	3.57492e-13
GKAP1	BBG22686.1 |capsid protein VP2 [JC polyomavirus]	0.522428	9.51204e-06
GLA	BBG22686.1 |capsid protein VP2 [JC polyomavirus]	0.558817	1.59472e-06
GLIPR1L2	BBG22686.1 |capsid protein VP2 [JC polyomavirus]	0.666975	1.77157e-09
GLMN	BBG22686.1 |capsid protein VP2 [JC polyomavirus]	0.538797	4.37084e-06
GMFB	BBG22686.1 |capsid protein VP2 [JC polyomavirus]	0.503496	2.22656e-05
GMPS	BBG22686.1 |capsid protein VP2 [JC polyomavirus]	0.783205	2.04281e-14
GNB4	BBG22686.1 |capsid protein VP2 [JC polyomavirus]	0.660803	2.81464e-09
GNL2	BBG22686.1 |capsid protein VP2 [JC polyomavirus]	0.508262	1.80601e-05
GNL3	BBG22686.1 |capsid protein VP2 [JC polyomavirus]	0.624404	3.51839e-08
GNPAT	BBG22686.1 |capsid protein VP2 [JC polyomavirus]	0.569941	8.84679e-07
GNPNAT1	BBG22686.1 |capsid protein VP2 [JC polyomavirus]	0.807806	8.88178e-16
GOLT1B	BBG22686.1 |capsid protein VP2 [JC polyomavirus]	0.568998	9.30769e-07
GOPC	BBG22686.1 |capsid protein VP2 [JC polyomavirus]	0.663245	2.34664e-09
GPALPP1	BBG22686.1 |capsid protein VP2 [JC polyomavirus]	0.780785	2.77556e-14
GPATCH11	BBG22686.1 |capsid protein VP2 [JC polyomavirus]	0.591164	2.70165e-07
GPATCH2	BBG22686.1 |capsid protein VP2 [JC polyomavirus]	0.697473	1.51755e-10
GPCPD1	BBG22686.1 |capsid protein VP2 [JC polyomavirus]	0.5069	1.91799e-05
GPR155	BBG22686.1 |capsid protein VP2 [JC polyomavirus]	0.67061	1.3419e-09
GPR160	BBG22686.1 |capsid protein VP2 [JC polyomavirus]	0.797272	3.10862e-15
GPRASP2	BBG22686.1 |capsid protein VP2 [JC polyomavirus]	0.700611	1.15826e-10
GRSF1	BBG22686.1 |capsid protein VP2 [JC polyomavirus]	0.558585	1.61407e-06
GSAP	BBG22686.1 |capsid protein VP2 [JC polyomavirus]	0.508061	1.82215e-05
GSPT1	BBG22686.1 |capsid protein VP2 [JC polyomavirus]	0.565798	1.10452e-06
GSTCD	BBG22686.1 |capsid protein VP2 [JC polyomavirus]	0.718812	2.25009e-11
GTF2A1L	BBG22686.1 |capsid protein VP2 [JC polyomavirus]	0.755617	5.34905e-13
GTF2B	BBG22686.1 |capsid protein VP2 [JC polyomavirus]	0.585523	3.73361e-07
GTF2F2	BBG22686.1 |capsid protein VP2 [JC polyomavirus]	0.639121	1.31896e-08
GTF2H2	BBG22686.1 |capsid protein VP2 [JC polyomavirus]	0.52916	6.94242e-06
GTF2H2C	BBG22686.1 |capsid protein VP2 [JC polyomavirus]	0.519584	1.08434e-05
GTF3C3	BBG22686.1 |capsid protein VP2 [JC polyomavirus]	0.669241	1.49057e-09
GTPBP10	BBG22686.1 |capsid protein VP2 [JC polyomavirus]	0.742738	2.1263e-12
GUF1	BBG22686.1 |capsid protein VP2 [JC polyomavirus]	0.822148	0
GULP1	BBG22686.1 |capsid protein VP2 [JC polyomavirus]	0.579023	5.37992e-07
GZMA	BBG22686.1 |capsid protein VP2 [JC polyomavirus]	0.643165	9.97986e-09
HACE1	BBG22686.1 |capsid protein VP2 [JC polyomavirus]	0.748504	1.15818e-12
HACL1	BBG22686.1 |capsid protein VP2 [JC polyomavirus]	0.658087	3.43909e-09
HADHB	BBG22686.1 |capsid protein VP2 [JC polyomavirus]	0.564562	1.17945e-06
HAT1	BBG22686.1 |capsid protein VP2 [JC polyomavirus]	0.60157	1.4631e-07
HAUS3	BBG22686.1 |capsid protein VP2 [JC polyomavirus]	0.558343	1.63452e-06
HAUS6	BBG22686.1 |capsid protein VP2 [JC polyomavirus]	0.557476	1.70963e-06
HBP1	BBG22686.1 |capsid protein VP2 [JC polyomavirus]	0.705448	7.58433e-11
HBS1L	BBG22686.1 |capsid protein VP2 [JC polyomavirus]	0.535783	5.05925e-06
HCCS	BBG22686.1 |capsid protein VP2 [JC polyomavirus]	0.569868	8.88172e-07
HEATR1	BBG22686.1 |capsid protein VP2 [JC polyomavirus]	0.712585	3.99778e-11
HEATR3	BBG22686.1 |capsid protein VP2 [JC polyomavirus]	0.744263	1.81344e-12
HEATR5B	BBG22686.1 |capsid protein VP2 [JC polyomavirus]	0.650187	6.08919e-09
HECTD2	BBG22686.1 |capsid protein VP2 [JC polyomavirus]	0.765935	1.66311e-13
HELLS	BBG22686.1 |capsid protein VP2 [JC polyomavirus]	0.75776	4.21663e-13
HELQ	BBG22686.1 |capsid protein VP2 [JC polyomavirus]	0.641098	1.15149e-08
HELZ	BBG22686.1 |capsid protein VP2 [JC polyomavirus]	0.753406	6.81899e-13
HERC4	BBG22686.1 |capsid protein VP2 [JC polyomavirus]	0.755868	5.20251e-13
HERC6	BBG22686.1 |capsid protein VP2 [JC polyomavirus]	0.639718	1.26608e-08
HEXB	BBG22686.1 |capsid protein VP2 [JC polyomavirus]	0.653334	4.85953e-09
HIBCH	BBG22686.1 |capsid protein VP2 [JC polyomavirus]	0.547183	2.88788e-06
HLTF	BBG22686.1 |capsid protein VP2 [JC polyomavirus]	0.762303	2.52687e-13
HMCN1	BBG22686.1 |capsid protein VP2 [JC polyomavirus]	0.711994	4.21867e-11
HMGCS1	BBG22686.1 |capsid protein VP2 [JC polyomavirus]	0.710434	4.85869e-11
HMGN1	BBG22686.1 |capsid protein VP2 [JC polyomavirus]	0.61901	4.97758e-08
HMGN5	BBG22686.1 |capsid protein VP2 [JC polyomavirus]	0.701626	1.06053e-10
HNMT	BBG22686.1 |capsid protein VP2 [JC polyomavirus]	0.591533	2.64445e-07
HNRNPA2B1	BBG22686.1 |capsid protein VP2 [JC polyomavirus]	0.562612	1.30746e-06
HNRNPA3	BBG22686.1 |capsid protein VP2 [JC polyomavirus]	0.663489	2.30419e-09
HNRNPH1	BBG22686.1 |capsid protein VP2 [JC polyomavirus]	0.514802	1.34807e-05
HNRNPK	BBG22686.1 |capsid protein VP2 [JC polyomavirus]	0.646333	7.99863e-09
HNRNPLL	BBG22686.1 |capsid protein VP2 [JC polyomavirus]	0.659348	3.13436e-09
HOOK1	BBG22686.1 |capsid protein VP2 [JC polyomavirus]	0.71146	4.42792e-11
HP1BP3	BBG22686.1 |capsid protein VP2 [JC polyomavirus]	0.580953	4.83104e-07
HPF1	BBG22686.1 |capsid protein VP2 [JC polyomavirus]	0.504428	2.13775e-05
HPRT1	BBG22686.1 |capsid protein VP2 [JC polyomavirus]	0.532624	5.8884e-06
HPS3	BBG22686.1 |capsid protein VP2 [JC polyomavirus]	0.611073	8.19691e-08
HPS5	BBG22686.1 |capsid protein VP2 [JC polyomavirus]	0.539971	4.12714e-06
HRG	BBG22686.1 |capsid protein VP2 [JC polyomavirus]	0.520191	1.05458e-05
HSD17B11	BBG22686.1 |capsid protein VP2 [JC polyomavirus]	0.548896	2.64978e-06
HSF2	BBG22686.1 |capsid protein VP2 [JC polyomavirus]	0.673436	1.07839e-09
HSP90AA1	BBG22686.1 |capsid protein VP2 [JC polyomavirus]	0.545142	3.19766e-06
HSP90B1	BBG22686.1 |capsid protein VP2 [JC polyomavirus]	0.664021	2.21403e-09
HSPA4L	BBG22686.1 |capsid protein VP2 [JC polyomavirus]	0.73049	7.34035e-12
HSPA9	BBG22686.1 |capsid protein VP2 [JC polyomavirus]	0.637723	1.45097e-08
HSPB11	BBG22686.1 |capsid protein VP2 [JC polyomavirus]	0.620429	4.54629e-08
HSPD1	BBG22686.1 |capsid protein VP2 [JC polyomavirus]	0.761031	2.91767e-13
HSPE1-MOB4	BBG22686.1 |capsid protein VP2 [JC polyomavirus]	0.515883	1.28368e-05
HSPH1	BBG22686.1 |capsid protein VP2 [JC polyomavirus]	0.506199	1.97803e-05
HTATSF1	BBG22686.1 |capsid protein VP2 [JC polyomavirus]	0.736136	4.18154e-12
IBTK	BBG22686.1 |capsid protein VP2 [JC polyomavirus]	0.527006	7.68399e-06
ICE1	BBG22686.1 |capsid protein VP2 [JC polyomavirus]	0.662926	2.40327e-09
ICE2	BBG22686.1 |capsid protein VP2 [JC polyomavirus]	0.564933	1.15649e-06
IDH1	BBG22686.1 |capsid protein VP2 [JC polyomavirus]	0.533696	5.5936e-06
IFI16	BBG22686.1 |capsid protein VP2 [JC polyomavirus]	0.58113	4.78323e-07
IFIT5	BBG22686.1 |capsid protein VP2 [JC polyomavirus]	0.612583	7.46249e-08
IFT57	BBG22686.1 |capsid protein VP2 [JC polyomavirus]	0.539836	4.15464e-06
IFT80	BBG22686.1 |capsid protein VP2 [JC polyomavirus]	0.734664	4.84901e-12
IFT88	BBG22686.1 |capsid protein VP2 [JC polyomavirus]	0.783799	1.90958e-14
IL18R1	BBG22686.1 |capsid protein VP2 [JC polyomavirus]	0.757167	4.50306e-13
IL7R	BBG22686.1 |capsid protein VP2 [JC polyomavirus]	0.509126	1.73816e-05
IMPA1	BBG22686.1 |capsid protein VP2 [JC polyomavirus]	0.812886	4.44089e-16
IMPACT	BBG22686.1 |capsid protein VP2 [JC polyomavirus]	0.634514	1.8032e-08
INPP4B	BBG22686.1 |capsid protein VP2 [JC polyomavirus]	0.538029	4.53749e-06
INTS12	BBG22686.1 |capsid protein VP2 [JC polyomavirus]	0.684413	4.50675e-10
INTS2	BBG22686.1 |capsid protein VP2 [JC polyomavirus]	0.716853	2.70068e-11
INTS4	BBG22686.1 |capsid protein VP2 [JC polyomavirus]	0.551927	2.27297e-06
INTS6	BBG22686.1 |capsid protein VP2 [JC polyomavirus]	0.676159	8.71552e-10
INTS6L	BBG22686.1 |capsid protein VP2 [JC polyomavirus]	0.518654	1.13156e-05
INTS7	BBG22686.1 |capsid protein VP2 [JC polyomavirus]	0.756989	4.5941e-13
INTS8	BBG22686.1 |capsid protein VP2 [JC polyomavirus]	0.791088	7.32747e-15
IPO11	BBG22686.1 |capsid protein VP2 [JC polyomavirus]	0.738739	3.21076e-12
IQUB	BBG22686.1 |capsid protein VP2 [JC polyomavirus]	0.517959	1.16806e-05
IRAK3	BBG22686.1 |capsid protein VP2 [JC polyomavirus]	0.614853	6.47482e-08
IRAK4	BBG22686.1 |capsid protein VP2 [JC polyomavirus]	0.773221	7.01661e-14
IREB2	BBG22686.1 |capsid protein VP2 [JC polyomavirus]	0.504816	2.10181e-05
ITCH	BBG22686.1 |capsid protein VP2 [JC polyomavirus]	0.731171	6.8634e-12
ITGAV	BBG22686.1 |capsid protein VP2 [JC polyomavirus]	0.710314	4.91163e-11
ITGB1	BBG22686.1 |capsid protein VP2 [JC polyomavirus]	0.588401	3.1679e-07
ITGB3BP	BBG22686.1 |capsid protein VP2 [JC polyomavirus]	0.618607	5.10691e-08
ITGB8	BBG22686.1 |capsid protein VP2 [JC polyomavirus]	0.601441	1.47452e-07
ITPRID2	BBG22686.1 |capsid protein VP2 [JC polyomavirus]	0.638833	1.34516e-08
IVNS1ABP	BBG22686.1 |capsid protein VP2 [JC polyomavirus]	0.626404	3.08843e-08
JCHAIN	BBG22686.1 |capsid protein VP2 [JC polyomavirus]	0.542444	3.65501e-06
JMJD1C	BBG22686.1 |capsid protein VP2 [JC polyomavirus]	0.826792	0
JRKL	BBG22686.1 |capsid protein VP2 [JC polyomavirus]	0.652252	5.25288e-09
KANSL1L	BBG22686.1 |capsid protein VP2 [JC polyomavirus]	0.605567	1.14933e-07
KATNA1	BBG22686.1 |capsid protein VP2 [JC polyomavirus]	0.73301	5.72009e-12
KATNAL1	BBG22686.1 |capsid protein VP2 [JC polyomavirus]	0.52749	7.51119e-06
KATNBL1	BBG22686.1 |capsid protein VP2 [JC polyomavirus]	0.657479	3.59574e-09
KBTBD12	BBG22686.1 |capsid protein VP2 [JC polyomavirus]	0.58325	4.24624e-07
KDM3A	BBG22686.1 |capsid protein VP2 [JC polyomavirus]	0.563667	1.23667e-06
KDM5B	BBG22686.1 |capsid protein VP2 [JC polyomavirus]	0.521914	9.7409e-06
KDR	BBG22686.1 |capsid protein VP2 [JC polyomavirus]	0.513931	1.40207e-05
KIAA0232	BBG22686.1 |capsid protein VP2 [JC polyomavirus]	0.724029	1.37386e-11
KIAA0408	BBG22686.1 |capsid protein VP2 [JC polyomavirus]	0.701217	1.09888e-10
KIAA0586	BBG22686.1 |capsid protein VP2 [JC polyomavirus]	0.728669	8.77387e-12
KIAA0753	BBG22686.1 |capsid protein VP2 [JC polyomavirus]	0.609838	8.84758e-08
KIAA0825	BBG22686.1 |capsid protein VP2 [JC polyomavirus]	0.614747	6.51811e-08
KIAA1109	BBG22686.1 |capsid protein VP2 [JC polyomavirus]	0.80777	8.88178e-16
KIAA1586	BBG22686.1 |capsid protein VP2 [JC polyomavirus]	0.507863	1.83815e-05
KIAA2026	BBG22686.1 |capsid protein VP2 [JC polyomavirus]	0.504395	2.14091e-05
KIDINS220	BBG22686.1 |capsid protein VP2 [JC polyomavirus]	0.52622	7.97246e-06
KIF11	BBG22686.1 |capsid protein VP2 [JC polyomavirus]	0.764558	1.94955e-13
KIF20B	BBG22686.1 |capsid protein VP2 [JC polyomavirus]	0.787075	1.24345e-14
KIF21A	BBG22686.1 |capsid protein VP2 [JC polyomavirus]	0.744007	1.86295e-12
KIF2A	BBG22686.1 |capsid protein VP2 [JC polyomavirus]	0.783892	1.86517e-14
KIF3A	BBG22686.1 |capsid protein VP2 [JC polyomavirus]	0.734541	4.90896e-12
KIF5B	BBG22686.1 |capsid protein VP2 [JC polyomavirus]	0.740415	2.70384e-12
KIFBP	BBG22686.1 |capsid protein VP2 [JC polyomavirus]	0.611771	7.84912e-08
KITLG	BBG22686.1 |capsid protein VP2 [JC polyomavirus]	0.658507	3.33446e-09
KIZ	BBG22686.1 |capsid protein VP2 [JC polyomavirus]	0.667164	1.74641e-09
KLHDC1	BBG22686.1 |capsid protein VP2 [JC polyomavirus]	0.531781	6.13024e-06
KLHDC2	BBG22686.1 |capsid protein VP2 [JC polyomavirus]	0.738192	3.39462e-12
KLHL13	BBG22686.1 |capsid protein VP2 [JC polyomavirus]	0.614302	6.70259e-08
KLHL15	BBG22686.1 |capsid protein VP2 [JC polyomavirus]	0.528484	7.16772e-06
KLHL23	BBG22686.1 |capsid protein VP2 [JC polyomavirus]	0.672318	1.17608e-09
KLHL28	BBG22686.1 |capsid protein VP2 [JC polyomavirus]	0.504441	2.13656e-05
KLHL4	BBG22686.1 |capsid protein VP2 [JC polyomavirus]	0.720761	1.87375e-11
KLHL5	BBG22686.1 |capsid protein VP2 [JC polyomavirus]	0.657357	3.62798e-09
KLRF1	BBG22686.1 |capsid protein VP2 [JC polyomavirus]	0.564019	1.21388e-06
KMT2A	BBG22686.1 |capsid protein VP2 [JC polyomavirus]	0.629024	2.59997e-08
KMT2E	BBG22686.1 |capsid protein VP2 [JC polyomavirus]	0.834012	0
KMT5B	BBG22686.1 |capsid protein VP2 [JC polyomavirus]	0.716987	2.66713e-11
KNTC1	BBG22686.1 |capsid protein VP2 [JC polyomavirus]	0.756111	5.06484e-13
KPNA3	BBG22686.1 |capsid protein VP2 [JC polyomavirus]	0.644598	9.03213e-09
KPNA4	BBG22686.1 |capsid protein VP2 [JC polyomavirus]	0.517547	1.19021e-05
KPNA5	BBG22686.1 |capsid protein VP2 [JC polyomavirus]	0.782021	2.37588e-14
KRAS	BBG22686.1 |capsid protein VP2 [JC polyomavirus]	0.690166	2.80973e-10
KRR1	BBG22686.1 |capsid protein VP2 [JC polyomavirus]	0.672773	1.13537e-09
KTN1	BBG22686.1 |capsid protein VP2 [JC polyomavirus]	0.564917	1.1575e-06
L2HGDH	BBG22686.1 |capsid protein VP2 [JC polyomavirus]	0.667182	1.74403e-09
LAMA2	BBG22686.1 |capsid protein VP2 [JC polyomavirus]	0.600646	1.5464e-07
LAMP2	BBG22686.1 |capsid protein VP2 [JC polyomavirus]	0.526889	7.72635e-06
LARP1B	BBG22686.1 |capsid protein VP2 [JC polyomavirus]	0.677798	7.65862e-10
LARP4	BBG22686.1 |capsid protein VP2 [JC polyomavirus]	0.766205	1.61204e-13
LARS1	BBG22686.1 |capsid protein VP2 [JC polyomavirus]	0.732054	6.28986e-12
LATS1	BBG22686.1 |capsid protein VP2 [JC polyomavirus]	0.784638	1.68754e-14
LBR	BBG22686.1 |capsid protein VP2 [JC polyomavirus]	0.52785	7.38497e-06
LCA5L	BBG22686.1 |capsid protein VP2 [JC polyomavirus]	0.786649	1.33227e-14
LCLAT1	BBG22686.1 |capsid protein VP2 [JC polyomavirus]	0.530368	6.55626e-06
LEPR	BBG22686.1 |capsid protein VP2 [JC polyomavirus]	0.627156	2.94e-08
LIFR	BBG22686.1 |capsid protein VP2 [JC polyomavirus]	0.764718	1.91402e-13
LIG4	BBG22686.1 |capsid protein VP2 [JC polyomavirus]	0.800916	1.77636e-15
LIN7C	BBG22686.1 |capsid protein VP2 [JC polyomavirus]	0.630388	2.37568e-08
LINS1	BBG22686.1 |capsid protein VP2 [JC polyomavirus]	0.762327	2.51799e-13
LIPH	BBG22686.1 |capsid protein VP2 [JC polyomavirus]	0.68136	5.76625e-10
LMBRD1	BBG22686.1 |capsid protein VP2 [JC polyomavirus]	0.504985	2.08633e-05
LMBRD2	BBG22686.1 |capsid protein VP2 [JC polyomavirus]	0.707217	6.48277e-11
LMNB1	BBG22686.1 |capsid protein VP2 [JC polyomavirus]	0.521698	9.83818e-06
LNPK	BBG22686.1 |capsid protein VP2 [JC polyomavirus]	0.520264	1.05102e-05
LONRF1	BBG22686.1 |capsid protein VP2 [JC polyomavirus]	0.523314	9.12931e-06
LRCH2	BBG22686.1 |capsid protein VP2 [JC polyomavirus]	0.646982	7.64151e-09
LRIF1	BBG22686.1 |capsid protein VP2 [JC polyomavirus]	0.773497	6.79456e-14
LRRC19	BBG22686.1 |capsid protein VP2 [JC polyomavirus]	0.645352	8.56854e-09
LRRC40	BBG22686.1 |capsid protein VP2 [JC polyomavirus]	0.68231	5.34251e-10
LRRC49	BBG22686.1 |capsid protein VP2 [JC polyomavirus]	0.638018	1.42213e-08
LRRC66	BBG22686.1 |capsid protein VP2 [JC polyomavirus]	0.585207	3.80128e-07
LRRC70	BBG22686.1 |capsid protein VP2 [JC polyomavirus]	0.831477	0
LRRC8D	BBG22686.1 |capsid protein VP2 [JC polyomavirus]	0.533699	5.59285e-06
LRRCC1	BBG22686.1 |capsid protein VP2 [JC polyomavirus]	0.54103	3.91848e-06
LRRIQ1	BBG22686.1 |capsid protein VP2 [JC polyomavirus]	0.697201	1.55321e-10
LRRIQ3	BBG22686.1 |capsid protein VP2 [JC polyomavirus]	0.522224	9.60231e-06
LRRK2	BBG22686.1 |capsid protein VP2 [JC polyomavirus]	0.719699	2.0707e-11
LSM14A	BBG22686.1 |capsid protein VP2 [JC polyomavirus]	0.635808	1.65241e-08
LTA4H	BBG22686.1 |capsid protein VP2 [JC polyomavirus]	0.534602	5.35542e-06
LUC7L2	BBG22686.1 |capsid protein VP2 [JC polyomavirus]	0.554995	1.94303e-06
LUC7L3	BBG22686.1 |capsid protein VP2 [JC polyomavirus]	0.681965	5.49255e-10
LXN	BBG22686.1 |capsid protein VP2 [JC polyomavirus]	0.635616	1.67395e-08
LY75	BBG22686.1 |capsid protein VP2 [JC polyomavirus]	0.745318	1.62337e-12
LYPLAL1	BBG22686.1 |capsid protein VP2 [JC polyomavirus]	0.547003	2.91401e-06
LYST	BBG22686.1 |capsid protein VP2 [JC polyomavirus]	0.533891	5.54166e-06
LZTFL1	BBG22686.1 |capsid protein VP2 [JC polyomavirus]	0.572563	7.67523e-07
MACC1	BBG22686.1 |capsid protein VP2 [JC polyomavirus]	0.556447	1.80305e-06
MAEL	BBG22686.1 |capsid protein VP2 [JC polyomavirus]	0.622981	3.85806e-08
MAGI3	BBG22686.1 |capsid protein VP2 [JC polyomavirus]	0.643874	9.49952e-09
MAGOHB	BBG22686.1 |capsid protein VP2 [JC polyomavirus]	0.627059	2.95877e-08
MAGT1	BBG22686.1 |capsid protein VP2 [JC polyomavirus]	0.627308	2.91073e-08
MALSU1	BBG22686.1 |capsid protein VP2 [JC polyomavirus]	0.512181	1.51678e-05
MAML2	BBG22686.1 |capsid protein VP2 [JC polyomavirus]	0.508798	1.76362e-05
MANEA	BBG22686.1 |capsid protein VP2 [JC polyomavirus]	0.666072	1.89711e-09
MANSC1	BBG22686.1 |capsid protein VP2 [JC polyomavirus]	0.620501	4.52546e-08
MAP10	BBG22686.1 |capsid protein VP2 [JC polyomavirus]	0.522478	9.49004e-06
MAP4K5	BBG22686.1 |capsid protein VP2 [JC polyomavirus]	0.696823	1.60425e-10
MAP7D3	BBG22686.1 |capsid protein VP2 [JC polyomavirus]	0.595037	2.15574e-07
MAP9	BBG22686.1 |capsid protein VP2 [JC polyomavirus]	0.577331	5.90911e-07
MAPK1IP1L	BBG22686.1 |capsid protein VP2 [JC polyomavirus]	0.545905	3.07848e-06
MAPK6	BBG22686.1 |capsid protein VP2 [JC polyomavirus]	0.737989	3.46567e-12
MAPRE1	BBG22686.1 |capsid protein VP2 [JC polyomavirus]	0.527186	7.61927e-06
MARCHF5	BBG22686.1 |capsid protein VP2 [JC polyomavirus]	0.656122	3.97034e-09
MARCHF7	BBG22686.1 |capsid protein VP2 [JC polyomavirus]	0.78478	1.68754e-14
MARF1	BBG22686.1 |capsid protein VP2 [JC polyomavirus]	0.564339	1.19351e-06
MARK1	BBG22686.1 |capsid protein VP2 [JC polyomavirus]	0.647176	7.538e-09
MARK3	BBG22686.1 |capsid protein VP2 [JC polyomavirus]	0.578409	5.56651e-07
MARVELD2	BBG22686.1 |capsid protein VP2 [JC polyomavirus]	0.526572	7.84193e-06
MASTL	BBG22686.1 |capsid protein VP2 [JC polyomavirus]	0.581021	4.8127e-07
MATR3	BBG22686.1 |capsid protein VP2 [JC polyomavirus]	0.755463	5.44009e-13
MATR3.1	BBG22686.1 |capsid protein VP2 [JC polyomavirus]	0.755463	5.44009e-13
MBD4	BBG22686.1 |capsid protein VP2 [JC polyomavirus]	0.663197	2.35502e-09
MBD5	BBG22686.1 |capsid protein VP2 [JC polyomavirus]	0.748204	1.19593e-12
MBNL2	BBG22686.1 |capsid protein VP2 [JC polyomavirus]	0.601275	1.48923e-07
MBTPS2	BBG22686.1 |capsid protein VP2 [JC polyomavirus]	0.609885	8.82153e-08
MCCC1	BBG22686.1 |capsid protein VP2 [JC polyomavirus]	0.615603	6.17665e-08
MCF2	BBG22686.1 |capsid protein VP2 [JC polyomavirus]	0.626444	3.08023e-08
MCM8	BBG22686.1 |capsid protein VP2 [JC polyomavirus]	0.738976	3.13394e-12
MCM9	BBG22686.1 |capsid protein VP2 [JC polyomavirus]	0.509314	1.72367e-05
MCMBP	BBG22686.1 |capsid protein VP2 [JC polyomavirus]	0.651919	5.38e-09
MCMDC2	BBG22686.1 |capsid protein VP2 [JC polyomavirus]	0.762097	2.5846e-13
MCUB	BBG22686.1 |capsid protein VP2 [JC polyomavirus]	0.549618	2.55513e-06
MDH1B	BBG22686.1 |capsid protein VP2 [JC polyomavirus]	0.518972	1.11518e-05
MDM1	BBG22686.1 |capsid protein VP2 [JC polyomavirus]	0.76286	2.36922e-13
MDM2	BBG22686.1 |capsid protein VP2 [JC polyomavirus]	0.526654	7.81185e-06
MDM4	BBG22686.1 |capsid protein VP2 [JC polyomavirus]	0.780222	2.9754e-14
ME2	BBG22686.1 |capsid protein VP2 [JC polyomavirus]	0.610338	8.57809e-08
MED13L	BBG22686.1 |capsid protein VP2 [JC polyomavirus]	0.580419	4.97726e-07
MEI4	BBG22686.1 |capsid protein VP2 [JC polyomavirus]	0.70719	6.49867e-11
MEIOB	BBG22686.1 |capsid protein VP2 [JC polyomavirus]	0.702628	9.71776e-11
METAP1	BBG22686.1 |capsid protein VP2 [JC polyomavirus]	0.664792	2.08932e-09
METAP2	BBG22686.1 |capsid protein VP2 [JC polyomavirus]	0.632413	2.07603e-08
METTL14	BBG22686.1 |capsid protein VP2 [JC polyomavirus]	0.564996	1.15266e-06
METTL15	BBG22686.1 |capsid protein VP2 [JC polyomavirus]	0.64139	1.12851e-08
METTL18	BBG22686.1 |capsid protein VP2 [JC polyomavirus]	0.790656	7.77156e-15
METTL4	BBG22686.1 |capsid protein VP2 [JC polyomavirus]	0.65887	3.24682e-09
METTL5	BBG22686.1 |capsid protein VP2 [JC polyomavirus]	0.601169	1.4987e-07
METTL6	BBG22686.1 |capsid protein VP2 [JC polyomavirus]	0.621322	4.29319e-08
METTL9	BBG22686.1 |capsid protein VP2 [JC polyomavirus]	0.516697	1.23714e-05
MFN1	BBG22686.1 |capsid protein VP2 [JC polyomavirus]	0.743133	2.04081e-12
MFSD8	BBG22686.1 |capsid protein VP2 [JC polyomavirus]	0.745335	1.62048e-12
MGAT4A	BBG22686.1 |capsid protein VP2 [JC polyomavirus]	0.521808	9.78858e-06
MGST1	BBG22686.1 |capsid protein VP2 [JC polyomavirus]	0.533324	5.69422e-06
MIA2	BBG22686.1 |capsid protein VP2 [JC polyomavirus]	0.593321	2.38335e-07
MIA3	BBG22686.1 |capsid protein VP2 [JC polyomavirus]	0.76348	2.20712e-13
MIB1	BBG22686.1 |capsid protein VP2 [JC polyomavirus]	0.594706	2.19794e-07
MICU2	BBG22686.1 |capsid protein VP2 [JC polyomavirus]	0.57644	6.20676e-07
MIER1	BBG22686.1 |capsid protein VP2 [JC polyomavirus]	0.699826	1.23966e-10
MIGA1	BBG22686.1 |capsid protein VP2 [JC polyomavirus]	0.722445	1.59774e-11
MINDY3	BBG22686.1 |capsid protein VP2 [JC polyomavirus]	0.688634	3.18986e-10
MIOS	BBG22686.1 |capsid protein VP2 [JC polyomavirus]	0.699958	1.22555e-10
MIPEP	BBG22686.1 |capsid protein VP2 [JC polyomavirus]	0.658814	3.26003e-09
MIPOL1	BBG22686.1 |capsid protein VP2 [JC polyomavirus]	0.568524	9.54772e-07
MIS18BP1	BBG22686.1 |capsid protein VP2 [JC polyomavirus]	0.593798	2.31797e-07
MKKS	BBG22686.1 |capsid protein VP2 [JC polyomavirus]	0.673044	1.1117e-09
MKLN1	BBG22686.1 |capsid protein VP2 [JC polyomavirus]	0.7651	1.83187e-13
MLF1	BBG22686.1 |capsid protein VP2 [JC polyomavirus]	0.656776	3.78548e-09
MLLT10	BBG22686.1 |capsid protein VP2 [JC polyomavirus]	0.50161	2.41685e-05
MMAA	BBG22686.1 |capsid protein VP2 [JC polyomavirus]	0.652879	5.02149e-09
MMRN1	BBG22686.1 |capsid protein VP2 [JC polyomavirus]	0.799311	2.44249e-15
MMUT	BBG22686.1 |capsid protein VP2 [JC polyomavirus]	0.6889	3.12051e-10
MNAT1	BBG22686.1 |capsid protein VP2 [JC polyomavirus]	0.758373	3.93685e-13
MOB1A	BBG22686.1 |capsid protein VP2 [JC polyomavirus]	0.574576	6.8763e-07
MOCS2	BBG22686.1 |capsid protein VP2 [JC polyomavirus]	0.592451	2.50728e-07
MON2	BBG22686.1 |capsid protein VP2 [JC polyomavirus]	0.566097	1.08709e-06
MORC3	BBG22686.1 |capsid protein VP2 [JC polyomavirus]	0.778065	3.88578e-14
MOSPD2	BBG22686.1 |capsid protein VP2 [JC polyomavirus]	0.697557	1.50672e-10
MPHOSPH10	BBG22686.1 |capsid protein VP2 [JC polyomavirus]	0.620552	4.5105e-08
MPHOSPH6	BBG22686.1 |capsid protein VP2 [JC polyomavirus]	0.581909	4.57895e-07
MPHOSPH8	BBG22686.1 |capsid protein VP2 [JC polyomavirus]	0.592622	2.48241e-07
MPP7	BBG22686.1 |capsid protein VP2 [JC polyomavirus]	0.650715	5.86417e-09
MRE11	BBG22686.1 |capsid protein VP2 [JC polyomavirus]	0.714652	3.30895e-11
MRPL1	BBG22686.1 |capsid protein VP2 [JC polyomavirus]	0.681952	5.4983e-10
MRPL13	BBG22686.1 |capsid protein VP2 [JC polyomavirus]	0.69917	1.31182e-10
MRPL3	BBG22686.1 |capsid protein VP2 [JC polyomavirus]	0.612002	7.73749e-08
MRPL30	BBG22686.1 |capsid protein VP2 [JC polyomavirus]	0.577632	5.81144e-07
MRPL39	BBG22686.1 |capsid protein VP2 [JC polyomavirus]	0.635719	1.66241e-08
MRPL47	BBG22686.1 |capsid protein VP2 [JC polyomavirus]	0.601024	1.51183e-07
MRPS10	BBG22686.1 |capsid protein VP2 [JC polyomavirus]	0.580784	4.87681e-07
MRPS18C	BBG22686.1 |capsid protein VP2 [JC polyomavirus]	0.591727	2.61485e-07
MRPS31	BBG22686.1 |capsid protein VP2 [JC polyomavirus]	0.60113	1.50222e-07
MRPS36	BBG22686.1 |capsid protein VP2 [JC polyomavirus]	0.761188	2.8666e-13
MRPS9	BBG22686.1 |capsid protein VP2 [JC polyomavirus]	0.533081	5.76091e-06
MS4A1	BBG22686.1 |capsid protein VP2 [JC polyomavirus]	0.580763	4.88265e-07
MS4A14	BBG22686.1 |capsid protein VP2 [JC polyomavirus]	0.683032	5.04021e-10
MS4A6A	BBG22686.1 |capsid protein VP2 [JC polyomavirus]	0.523455	9.06988e-06
MSANTD3-TMEFF1	BBG22686.1 |capsid protein VP2 [JC polyomavirus]	0.583745	4.12928e-07
MSH3	BBG22686.1 |capsid protein VP2 [JC polyomavirus]	0.716662	2.74873e-11
MSL2	BBG22686.1 |capsid protein VP2 [JC polyomavirus]	0.64149	1.12073e-08
MSL3	BBG22686.1 |capsid protein VP2 [JC polyomavirus]	0.520822	1.0244e-05
MSMO1	BBG22686.1 |capsid protein VP2 [JC polyomavirus]	0.676736	8.32853e-10
MSR1	BBG22686.1 |capsid protein VP2 [JC polyomavirus]	0.556671	1.78233e-06
MTAP	BBG22686.1 |capsid protein VP2 [JC polyomavirus]	0.525695	8.1709e-06
MTBP	BBG22686.1 |capsid protein VP2 [JC polyomavirus]	0.776899	4.4853e-14
MTERF1	BBG22686.1 |capsid protein VP2 [JC polyomavirus]	0.553702	2.07623e-06
MTERF2	BBG22686.1 |capsid protein VP2 [JC polyomavirus]	0.509102	1.73999e-05
MTFR1	BBG22686.1 |capsid protein VP2 [JC polyomavirus]	0.727981	9.38249e-12
MTHFD2	BBG22686.1 |capsid protein VP2 [JC polyomavirus]	0.633078	1.98564e-08
MTIF2	BBG22686.1 |capsid protein VP2 [JC polyomavirus]	0.792004	6.66134e-15
MTIF3	BBG22686.1 |capsid protein VP2 [JC polyomavirus]	0.683497	4.85411e-10
MTMR10	BBG22686.1 |capsid protein VP2 [JC polyomavirus]	0.599619	1.64419e-07
MTMR2	BBG22686.1 |capsid protein VP2 [JC polyomavirus]	0.668123	1.62344e-09
MTMR6	BBG22686.1 |capsid protein VP2 [JC polyomavirus]	0.526587	7.83655e-06
MTR	BBG22686.1 |capsid protein VP2 [JC polyomavirus]	0.520286	1.04995e-05
MTRES1	BBG22686.1 |capsid protein VP2 [JC polyomavirus]	0.629964	2.44333e-08
MTRF1	BBG22686.1 |capsid protein VP2 [JC polyomavirus]	0.60691	1.05897e-07
MTRR	BBG22686.1 |capsid protein VP2 [JC polyomavirus]	0.60192	1.43273e-07
MYEF2	BBG22686.1 |capsid protein VP2 [JC polyomavirus]	0.578566	5.51816e-07
MYO1B	BBG22686.1 |capsid protein VP2 [JC polyomavirus]	0.524363	8.69474e-06
MYO3B	BBG22686.1 |capsid protein VP2 [JC polyomavirus]	0.592873	2.44644e-07
N4BP2	BBG22686.1 |capsid protein VP2 [JC polyomavirus]	0.862357	0
N4BP2L2	BBG22686.1 |capsid protein VP2 [JC polyomavirus]	0.804567	1.11022e-15
NAA16	BBG22686.1 |capsid protein VP2 [JC polyomavirus]	0.519088	1.10929e-05
NAA20	BBG22686.1 |capsid protein VP2 [JC polyomavirus]	0.527726	7.42838e-06
NAA25	BBG22686.1 |capsid protein VP2 [JC polyomavirus]	0.673186	1.09949e-09
NAIP	BBG22686.1 |capsid protein VP2 [JC polyomavirus]	0.591197	2.69648e-07
NANP	BBG22686.1 |capsid protein VP2 [JC polyomavirus]	0.527851	7.38476e-06
NAPEPLD	BBG22686.1 |capsid protein VP2 [JC polyomavirus]	0.629518	2.51648e-08
NARS1	BBG22686.1 |capsid protein VP2 [JC polyomavirus]	0.506716	1.93353e-05
NASP	BBG22686.1 |capsid protein VP2 [JC polyomavirus]	0.643893	9.48703e-09
NBEAL1	BBG22686.1 |capsid protein VP2 [JC polyomavirus]	0.744341	1.79878e-12
NBN	BBG22686.1 |capsid protein VP2 [JC polyomavirus]	0.782748	2.17604e-14
NBPF10	BBG22686.1 |capsid protein VP2 [JC polyomavirus]	0.588523	3.14591e-07
NBPF12	BBG22686.1 |capsid protein VP2 [JC polyomavirus]	0.527633	7.46084e-06
NBPF14	BBG22686.1 |capsid protein VP2 [JC polyomavirus]	0.585587	3.72019e-07
NBPF15	BBG22686.1 |capsid protein VP2 [JC polyomavirus]	0.511463	1.56628e-05
NBPF20	BBG22686.1 |capsid protein VP2 [JC polyomavirus]	0.574193	7.02187e-07
NBPF26	BBG22686.1 |capsid protein VP2 [JC polyomavirus]	0.507139	1.89782e-05
NCAPG2	BBG22686.1 |capsid protein VP2 [JC polyomavirus]	0.517449	1.19551e-05
NCBP1	BBG22686.1 |capsid protein VP2 [JC polyomavirus]	0.632701	2.03642e-08
NCKAP1	BBG22686.1 |capsid protein VP2 [JC polyomavirus]	0.734806	4.7804e-12
NCKAP5	BBG22686.1 |capsid protein VP2 [JC polyomavirus]	0.619278	4.89324e-08
NCOA1	BBG22686.1 |capsid protein VP2 [JC polyomavirus]	0.586692	3.49331e-07
NCOA6	BBG22686.1 |capsid protein VP2 [JC polyomavirus]	0.594991	2.16154e-07
NDEL1	BBG22686.1 |capsid protein VP2 [JC polyomavirus]	0.546643	2.96705e-06
NDUFA5	BBG22686.1 |capsid protein VP2 [JC polyomavirus]	0.642759	1.02651e-08
NDUFAF1	BBG22686.1 |capsid protein VP2 [JC polyomavirus]	0.517574	1.18873e-05
NDUFAF5	BBG22686.1 |capsid protein VP2 [JC polyomavirus]	0.583327	4.22775e-07
NDUFAF6	BBG22686.1 |capsid protein VP2 [JC polyomavirus]	0.682821	5.12672e-10
NDUFB5	BBG22686.1 |capsid protein VP2 [JC polyomavirus]	0.557204	1.73387e-06
NDUFV2	BBG22686.1 |capsid protein VP2 [JC polyomavirus]	0.708087	5.99865e-11
NEK1	BBG22686.1 |capsid protein VP2 [JC polyomavirus]	0.796208	3.55271e-15
NEK3	BBG22686.1 |capsid protein VP2 [JC polyomavirus]	0.700798	1.13959e-10
NEK7	BBG22686.1 |capsid protein VP2 [JC polyomavirus]	0.606334	1.09686e-07
NEMF	BBG22686.1 |capsid protein VP2 [JC polyomavirus]	0.583814	4.11327e-07
NEPRO	BBG22686.1 |capsid protein VP2 [JC polyomavirus]	0.507539	1.86467e-05
NEXN	BBG22686.1 |capsid protein VP2 [JC polyomavirus]	0.618878	5.0198e-08
NFAT5	BBG22686.1 |capsid protein VP2 [JC polyomavirus]	0.760065	3.25517e-13
NFATC3	BBG22686.1 |capsid protein VP2 [JC polyomavirus]	0.609585	8.98624e-08
NFIL3	BBG22686.1 |capsid protein VP2 [JC polyomavirus]	0.526134	8.0046e-06
NFU1	BBG22686.1 |capsid protein VP2 [JC polyomavirus]	0.550688	2.42053e-06
NFX1	BBG22686.1 |capsid protein VP2 [JC polyomavirus]	0.630999	2.28115e-08
NFXL1	BBG22686.1 |capsid protein VP2 [JC polyomavirus]	0.670047	1.40121e-09
NGLY1	BBG22686.1 |capsid protein VP2 [JC polyomavirus]	0.544807	3.25135e-06
NHLRC2	BBG22686.1 |capsid protein VP2 [JC polyomavirus]	0.673654	1.06019e-09
NHLRC3	BBG22686.1 |capsid protein VP2 [JC polyomavirus]	0.620251	4.59837e-08
NIPBL	BBG22686.1 |capsid protein VP2 [JC polyomavirus]	0.787729	1.15463e-14
NKAP	BBG22686.1 |capsid protein VP2 [JC polyomavirus]	0.587487	3.33823e-07
NKAPD1	BBG22686.1 |capsid protein VP2 [JC polyomavirus]	0.526684	7.80107e-06
NKAPL	BBG22686.1 |capsid protein VP2 [JC polyomavirus]	0.515905	1.28239e-05
NKIRAS1	BBG22686.1 |capsid protein VP2 [JC polyomavirus]	0.653518	4.79537e-09
NKTR	BBG22686.1 |capsid protein VP2 [JC polyomavirus]	0.528859	7.04186e-06
NMD3	BBG22686.1 |capsid protein VP2 [JC polyomavirus]	0.5841	4.04727e-07
NME5	BBG22686.1 |capsid protein VP2 [JC polyomavirus]	0.662953	2.39835e-09
NMRK1	BBG22686.1 |capsid protein VP2 [JC polyomavirus]	0.57312	7.44592e-07
NNT	BBG22686.1 |capsid protein VP2 [JC polyomavirus]	0.558021	1.66208e-06
NOL8	BBG22686.1 |capsid protein VP2 [JC polyomavirus]	0.789606	8.88178e-15
NOP58	BBG22686.1 |capsid protein VP2 [JC polyomavirus]	0.718644	2.28586e-11
NOSTRIN	BBG22686.1 |capsid protein VP2 [JC polyomavirus]	0.557297	1.72561e-06
NPAT	BBG22686.1 |capsid protein VP2 [JC polyomavirus]	0.836051	0
NPHP1	BBG22686.1 |capsid protein VP2 [JC polyomavirus]	0.554931	1.94946e-06
NPHP3	BBG22686.1 |capsid protein VP2 [JC polyomavirus]	0.769969	1.03473e-13
NPM1	BBG22686.1 |capsid protein VP2 [JC polyomavirus]	0.598115	1.79792e-07
NPY5R	BBG22686.1 |capsid protein VP2 [JC polyomavirus]	0.721676	1.71867e-11
NR1D2	BBG22686.1 |capsid protein VP2 [JC polyomavirus]	0.574059	7.07372e-07
NRBF2	BBG22686.1 |capsid protein VP2 [JC polyomavirus]	0.617701	5.40941e-08
NRCAM	BBG22686.1 |capsid protein VP2 [JC polyomavirus]	0.674677	9.78901e-10
NRDC	BBG22686.1 |capsid protein VP2 [JC polyomavirus]	0.666597	1.82311e-09
NRIP1	BBG22686.1 |capsid protein VP2 [JC polyomavirus]	0.794423	4.88498e-15
NRK	BBG22686.1 |capsid protein VP2 [JC polyomavirus]	0.657599	3.56444e-09
NSD3	BBG22686.1 |capsid protein VP2 [JC polyomavirus]	0.642836	1.02108e-08
NSMAF	BBG22686.1 |capsid protein VP2 [JC polyomavirus]	0.578852	5.4312e-07
NT5C3A	BBG22686.1 |capsid protein VP2 [JC polyomavirus]	0.727294	1.00306e-11
NT5DC1	BBG22686.1 |capsid protein VP2 [JC polyomavirus]	0.513784	1.41138e-05
NTAN1	BBG22686.1 |capsid protein VP2 [JC polyomavirus]	0.627689	2.83887e-08
NUCB2	BBG22686.1 |capsid protein VP2 [JC polyomavirus]	0.676139	8.72886e-10
NUDCD1	BBG22686.1 |capsid protein VP2 [JC polyomavirus]	0.651806	5.42381e-09
NUDT12	BBG22686.1 |capsid protein VP2 [JC polyomavirus]	0.831299	0
NUP133	BBG22686.1 |capsid protein VP2 [JC polyomavirus]	0.670252	1.37935e-09
NUP153	BBG22686.1 |capsid protein VP2 [JC polyomavirus]	0.75109	8.77076e-13
NUP155	BBG22686.1 |capsid protein VP2 [JC polyomavirus]	0.785189	1.59872e-14
NUP35	BBG22686.1 |capsid protein VP2 [JC polyomavirus]	0.553508	2.09693e-06
NUP37	BBG22686.1 |capsid protein VP2 [JC polyomavirus]	0.690894	2.64463e-10
NUP42	BBG22686.1 |capsid protein VP2 [JC polyomavirus]	0.770505	9.72555e-14
NUP43	BBG22686.1 |capsid protein VP2 [JC polyomavirus]	0.596833	1.93955e-07
NUP58	BBG22686.1 |capsid protein VP2 [JC polyomavirus]	0.718571	2.30136e-11
NUSAP1	BBG22686.1 |capsid protein VP2 [JC polyomavirus]	0.577846	5.7429e-07
NXT2	BBG22686.1 |capsid protein VP2 [JC polyomavirus]	0.548803	2.66234e-06
OCIAD2	BBG22686.1 |capsid protein VP2 [JC polyomavirus]	0.537971	4.55011e-06
OCRL	BBG22686.1 |capsid protein VP2 [JC polyomavirus]	0.527122	7.64227e-06
ODAM	BBG22686.1 |capsid protein VP2 [JC polyomavirus]	0.710886	4.664e-11
ODF2L	BBG22686.1 |capsid protein VP2 [JC polyomavirus]	0.705095	7.82467e-11
OFD1	BBG22686.1 |capsid protein VP2 [JC polyomavirus]	0.69465	1.92946e-10
OGN	BBG22686.1 |capsid protein VP2 [JC polyomavirus]	0.519903	1.06859e-05
OGT	BBG22686.1 |capsid protein VP2 [JC polyomavirus]	0.548424	2.7136e-06
OLA1	BBG22686.1 |capsid protein VP2 [JC polyomavirus]	0.766375	1.58096e-13
OPA1	BBG22686.1 |capsid protein VP2 [JC polyomavirus]	0.768194	1.27676e-13
ORC5	BBG22686.1 |capsid protein VP2 [JC polyomavirus]	0.633545	1.92453e-08
OSBPL1A	BBG22686.1 |capsid protein VP2 [JC polyomavirus]	0.679884	6.48892e-10
OSGEPL1	BBG22686.1 |capsid protein VP2 [JC polyomavirus]	0.560138	1.48862e-06
OSGIN2	BBG22686.1 |capsid protein VP2 [JC polyomavirus]	0.691036	2.61358e-10
OSMR	BBG22686.1 |capsid protein VP2 [JC polyomavirus]	0.592424	2.51114e-07
OTOGL	BBG22686.1 |capsid protein VP2 [JC polyomavirus]	0.760516	3.09308e-13
OTUD4	BBG22686.1 |capsid protein VP2 [JC polyomavirus]	0.514295	1.37925e-05
OTUD6B	BBG22686.1 |capsid protein VP2 [JC polyomavirus]	0.711264	4.50742e-11
OTULINL	BBG22686.1 |capsid protein VP2 [JC polyomavirus]	0.565409	1.12762e-06
OXR1	BBG22686.1 |capsid protein VP2 [JC polyomavirus]	0.720097	1.99469e-11
OXSR1	BBG22686.1 |capsid protein VP2 [JC polyomavirus]	0.676565	8.44124e-10
PABPC1	BBG22686.1 |capsid protein VP2 [JC polyomavirus]	0.518497	1.13968e-05
PAICS	BBG22686.1 |capsid protein VP2 [JC polyomavirus]	0.748702	1.13376e-12
PAIP1	BBG22686.1 |capsid protein VP2 [JC polyomavirus]	0.61309	7.23051e-08
PAK2	BBG22686.1 |capsid protein VP2 [JC polyomavirus]	0.575319	6.60161e-07
PALB2	BBG22686.1 |capsid protein VP2 [JC polyomavirus]	0.830151	0
PALMD	BBG22686.1 |capsid protein VP2 [JC polyomavirus]	0.637673	1.45598e-08
PANK3	BBG22686.1 |capsid protein VP2 [JC polyomavirus]	0.60411	1.25551e-07
PAPOLA	BBG22686.1 |capsid protein VP2 [JC polyomavirus]	0.737208	3.75167e-12
PAPOLG	BBG22686.1 |capsid protein VP2 [JC polyomavirus]	0.641855	1.09279e-08
PARN	BBG22686.1 |capsid protein VP2 [JC polyomavirus]	0.609667	8.94135e-08
PARP14	BBG22686.1 |capsid protein VP2 [JC polyomavirus]	0.502131	2.36281e-05
PARP15	BBG22686.1 |capsid protein VP2 [JC polyomavirus]	0.619836	4.72216e-08
PARP4	BBG22686.1 |capsid protein VP2 [JC polyomavirus]	0.680722	6.06871e-10
PARP8	BBG22686.1 |capsid protein VP2 [JC polyomavirus]	0.642108	1.0739e-08
PARP9	BBG22686.1 |capsid protein VP2 [JC polyomavirus]	0.668969	1.52195e-09
PATJ	BBG22686.1 |capsid protein VP2 [JC polyomavirus]	0.561518	1.38489e-06
PBRM1	BBG22686.1 |capsid protein VP2 [JC polyomavirus]	0.61041	8.53998e-08
PCDH15	BBG22686.1 |capsid protein VP2 [JC polyomavirus]	0.601175	1.49819e-07
PCDH9	BBG22686.1 |capsid protein VP2 [JC polyomavirus]	0.671901	1.21472e-09
PCF11	BBG22686.1 |capsid protein VP2 [JC polyomavirus]	0.769708	1.06803e-13
PCLO	BBG22686.1 |capsid protein VP2 [JC polyomavirus]	0.705836	7.32903e-11
PCM1	BBG22686.1 |capsid protein VP2 [JC polyomavirus]	0.571709	8.03971e-07
PCMTD1	BBG22686.1 |capsid protein VP2 [JC polyomavirus]	0.69677	1.61148e-10
PDCD4	BBG22686.1 |capsid protein VP2 [JC polyomavirus]	0.550899	2.39482e-06
PDCD6IP	BBG22686.1 |capsid protein VP2 [JC polyomavirus]	0.695742	1.75894e-10
PDE1A	BBG22686.1 |capsid protein VP2 [JC polyomavirus]	0.55301	2.15091e-06
PDE7A	BBG22686.1 |capsid protein VP2 [JC polyomavirus]	0.707106	6.54723e-11
PDS5A	BBG22686.1 |capsid protein VP2 [JC polyomavirus]	0.734271	5.04397e-12
PEAK1	BBG22686.1 |capsid protein VP2 [JC polyomavirus]	0.504146	2.1643e-05
PELI1	BBG22686.1 |capsid protein VP2 [JC polyomavirus]	0.628345	2.71897e-08
PEX1	BBG22686.1 |capsid protein VP2 [JC polyomavirus]	0.730312	7.46958e-12
PGAP1	BBG22686.1 |capsid protein VP2 [JC polyomavirus]	0.81287	4.44089e-16
PGBD4	BBG22686.1 |capsid protein VP2 [JC polyomavirus]	0.665615	1.96373e-09
PGM2	BBG22686.1 |capsid protein VP2 [JC polyomavirus]	0.655637	4.11319e-09
PHACTR2	BBG22686.1 |capsid protein VP2 [JC polyomavirus]	0.529307	6.89421e-06
PHAX	BBG22686.1 |capsid protein VP2 [JC polyomavirus]	0.568707	9.45431e-07
PHC3	BBG22686.1 |capsid protein VP2 [JC polyomavirus]	0.560764	1.44068e-06
PHF10	BBG22686.1 |capsid protein VP2 [JC polyomavirus]	0.623905	3.63417e-08
PHF14	BBG22686.1 |capsid protein VP2 [JC polyomavirus]	0.656423	3.88441e-09
PHF3	BBG22686.1 |capsid protein VP2 [JC polyomavirus]	0.847557	0
PHF7	BBG22686.1 |capsid protein VP2 [JC polyomavirus]	0.517835	1.17466e-05
PHIP	BBG22686.1 |capsid protein VP2 [JC polyomavirus]	0.788675	1.02141e-14
PHOSPHO2	BBG22686.1 |capsid protein VP2 [JC polyomavirus]	0.732725	5.88463e-12
PHTF1	BBG22686.1 |capsid protein VP2 [JC polyomavirus]	0.737445	3.66263e-12
PHTF2	BBG22686.1 |capsid protein VP2 [JC polyomavirus]	0.515719	1.29327e-05
PHYHIPL	BBG22686.1 |capsid protein VP2 [JC polyomavirus]	0.545721	3.10683e-06
PIAS2	BBG22686.1 |capsid protein VP2 [JC polyomavirus]	0.732005	6.32028e-12
PICALM	BBG22686.1 |capsid protein VP2 [JC polyomavirus]	0.768202	1.27454e-13
PIGBOS1	BBG22686.1 |capsid protein VP2 [JC polyomavirus]	0.592963	2.43354e-07
PIGF	BBG22686.1 |capsid protein VP2 [JC polyomavirus]	0.560861	1.43334e-06
PIH1D2	BBG22686.1 |capsid protein VP2 [JC polyomavirus]	0.574421	6.93506e-07
PIK3C2A	BBG22686.1 |capsid protein VP2 [JC polyomavirus]	0.76072	3.02425e-13
PIK3CB	BBG22686.1 |capsid protein VP2 [JC polyomavirus]	0.623711	3.68004e-08
PIK3R4	BBG22686.1 |capsid protein VP2 [JC polyomavirus]	0.743162	2.03459e-12
PIN4	BBG22686.1 |capsid protein VP2 [JC polyomavirus]	0.549134	2.61826e-06
PIP5K1B	BBG22686.1 |capsid protein VP2 [JC polyomavirus]	0.594628	2.20808e-07
PJA2	BBG22686.1 |capsid protein VP2 [JC polyomavirus]	0.812585	4.44089e-16
PJVK	BBG22686.1 |capsid protein VP2 [JC polyomavirus]	0.562721	1.29999e-06
PKHD1L1	BBG22686.1 |capsid protein VP2 [JC polyomavirus]	0.600843	1.52832e-07
PKIA	BBG22686.1 |capsid protein VP2 [JC polyomavirus]	0.560912	1.42956e-06
PKN2	BBG22686.1 |capsid protein VP2 [JC polyomavirus]	0.829964	0
PLA2R1	BBG22686.1 |capsid protein VP2 [JC polyomavirus]	0.597399	1.87579e-07
PLAA	BBG22686.1 |capsid protein VP2 [JC polyomavirus]	0.525193	8.36459e-06
PLD1	BBG22686.1 |capsid protein VP2 [JC polyomavirus]	0.539545	4.21414e-06
PLEKHF2	BBG22686.1 |capsid protein VP2 [JC polyomavirus]	0.683034	5.03932e-10
PLEKHH2	BBG22686.1 |capsid protein VP2 [JC polyomavirus]	0.513097	1.45573e-05
PLG	BBG22686.1 |capsid protein VP2 [JC polyomavirus]	0.546467	2.99328e-06
PLOD2	BBG22686.1 |capsid protein VP2 [JC polyomavirus]	0.676496	8.48733e-10
PLRG1	BBG22686.1 |capsid protein VP2 [JC polyomavirus]	0.73199	6.32983e-12
PLS1	BBG22686.1 |capsid protein VP2 [JC polyomavirus]	0.591699	2.61917e-07
PLS3	BBG22686.1 |capsid protein VP2 [JC polyomavirus]	0.715513	3.05671e-11
PM20D2	BBG22686.1 |capsid protein VP2 [JC polyomavirus]	0.539621	4.1986e-06
PMPCB	BBG22686.1 |capsid protein VP2 [JC polyomavirus]	0.680237	6.30874e-10
PNISR	BBG22686.1 |capsid protein VP2 [JC polyomavirus]	0.631559	2.19777e-08
PNN	BBG22686.1 |capsid protein VP2 [JC polyomavirus]	0.72827	9.12204e-12
PNPT1	BBG22686.1 |capsid protein VP2 [JC polyomavirus]	0.523778	8.9346e-06
PNRC2	BBG22686.1 |capsid protein VP2 [JC polyomavirus]	0.739221	3.05644e-12
POC5	BBG22686.1 |capsid protein VP2 [JC polyomavirus]	0.722108	1.64966e-11
POLA1	BBG22686.1 |capsid protein VP2 [JC polyomavirus]	0.586659	3.49978e-07
POLD3	BBG22686.1 |capsid protein VP2 [JC polyomavirus]	0.502379	2.33754e-05
POLI	BBG22686.1 |capsid protein VP2 [JC polyomavirus]	0.769031	1.15685e-13
POLK	BBG22686.1 |capsid protein VP2 [JC polyomavirus]	0.763342	2.24265e-13
POLR1B	BBG22686.1 |capsid protein VP2 [JC polyomavirus]	0.550098	2.49382e-06
POMP	BBG22686.1 |capsid protein VP2 [JC polyomavirus]	0.578026	5.68591e-07
PON2	BBG22686.1 |capsid protein VP2 [JC polyomavirus]	0.59135	2.67262e-07
POT1	BBG22686.1 |capsid protein VP2 [JC polyomavirus]	0.636969	1.52732e-08
PPARGC1A	BBG22686.1 |capsid protein VP2 [JC polyomavirus]	0.520243	1.05202e-05
PPHLN1	BBG22686.1 |capsid protein VP2 [JC polyomavirus]	0.671126	1.28964e-09
PPIG	BBG22686.1 |capsid protein VP2 [JC polyomavirus]	0.535434	5.14501e-06
PPIP5K2	BBG22686.1 |capsid protein VP2 [JC polyomavirus]	0.519628	1.08217e-05
PPM1A	BBG22686.1 |capsid protein VP2 [JC polyomavirus]	0.672131	1.19323e-09
PPM1B	BBG22686.1 |capsid protein VP2 [JC polyomavirus]	0.597205	1.89738e-07
PPP1R12A	BBG22686.1 |capsid protein VP2 [JC polyomavirus]	0.762035	2.60236e-13
PPP1R36	BBG22686.1 |capsid protein VP2 [JC polyomavirus]	0.586636	3.50454e-07
PPP1R9A	BBG22686.1 |capsid protein VP2 [JC polyomavirus]	0.688214	3.30231e-10
PPP2CA	BBG22686.1 |capsid protein VP2 [JC polyomavirus]	0.500279	2.56007e-05
PPP2R1B	BBG22686.1 |capsid protein VP2 [JC polyomavirus]	0.552161	2.24612e-06
PPP2R5A	BBG22686.1 |capsid protein VP2 [JC polyomavirus]	0.631138	2.2602e-08
PPP2R5E	BBG22686.1 |capsid protein VP2 [JC polyomavirus]	0.565611	1.11558e-06
PPP4R2	BBG22686.1 |capsid protein VP2 [JC polyomavirus]	0.674247	1.01229e-09
PPP4R3A	BBG22686.1 |capsid protein VP2 [JC polyomavirus]	0.584367	3.98659e-07
PPP4R3B	BBG22686.1 |capsid protein VP2 [JC polyomavirus]	0.711946	4.23706e-11
PPWD1	BBG22686.1 |capsid protein VP2 [JC polyomavirus]	0.683396	4.89391e-10
PRDM5	BBG22686.1 |capsid protein VP2 [JC polyomavirus]	0.604874	1.19872e-07
PRIM2	BBG22686.1 |capsid protein VP2 [JC polyomavirus]	0.502104	2.3656e-05
PRIMPOL	BBG22686.1 |capsid protein VP2 [JC polyomavirus]	0.710313	4.91212e-11
PRKAA1	BBG22686.1 |capsid protein VP2 [JC polyomavirus]	0.735451	4.48042e-12
PRKACB	BBG22686.1 |capsid protein VP2 [JC polyomavirus]	0.563381	1.25548e-06
PRKD3	BBG22686.1 |capsid protein VP2 [JC polyomavirus]	0.621353	4.28484e-08
PRKRA	BBG22686.1 |capsid protein VP2 [JC polyomavirus]	0.770744	9.4591e-14
PRMT9	BBG22686.1 |capsid protein VP2 [JC polyomavirus]	0.531077	6.33897e-06
PROS1	BBG22686.1 |capsid protein VP2 [JC polyomavirus]	0.658973	3.22219e-09
PRPF40A	BBG22686.1 |capsid protein VP2 [JC polyomavirus]	0.752419	7.59393e-13
PRPF4B	BBG22686.1 |capsid protein VP2 [JC polyomavirus]	0.740107	2.7911e-12
PRRC2C	BBG22686.1 |capsid protein VP2 [JC polyomavirus]	0.705108	7.81575e-11
PRSS35	BBG22686.1 |capsid protein VP2 [JC polyomavirus]	0.562029	1.34818e-06
PSIP1	BBG22686.1 |capsid protein VP2 [JC polyomavirus]	0.639081	1.3225e-08
PSMA1	BBG22686.1 |capsid protein VP2 [JC polyomavirus]	0.629584	2.50554e-08
PSMA2	BBG22686.1 |capsid protein VP2 [JC polyomavirus]	0.673935	1.03728e-09
PSMA3	BBG22686.1 |capsid protein VP2 [JC polyomavirus]	0.694017	2.03542e-10
PSMA4	BBG22686.1 |capsid protein VP2 [JC polyomavirus]	0.581466	4.6941e-07
PSMA6	BBG22686.1 |capsid protein VP2 [JC polyomavirus]	0.552744	2.18031e-06
PSMC6	BBG22686.1 |capsid protein VP2 [JC polyomavirus]	0.673124	1.10486e-09
PSMD1	BBG22686.1 |capsid protein VP2 [JC polyomavirus]	0.662316	2.51526e-09
PSMD12	BBG22686.1 |capsid protein VP2 [JC polyomavirus]	0.654036	4.61946e-09
PSMD14	BBG22686.1 |capsid protein VP2 [JC polyomavirus]	0.681176	5.85195e-10
PTBP2	BBG22686.1 |capsid protein VP2 [JC polyomavirus]	0.643256	9.91686e-09
PTCD2	BBG22686.1 |capsid protein VP2 [JC polyomavirus]	0.511098	1.59205e-05
PTGES3	BBG22686.1 |capsid protein VP2 [JC polyomavirus]	0.540475	4.02654e-06
PTGR2	BBG22686.1 |capsid protein VP2 [JC polyomavirus]	0.701079	1.11221e-10
PTP4A1	BBG22686.1 |capsid protein VP2 [JC polyomavirus]	0.503888	2.1888e-05
PTPN12	BBG22686.1 |capsid protein VP2 [JC polyomavirus]	0.517215	1.20832e-05
PTPN2	BBG22686.1 |capsid protein VP2 [JC polyomavirus]	0.63132	2.23295e-08
PTPN20	BBG22686.1 |capsid protein VP2 [JC polyomavirus]	0.543181	3.5244e-06
PTPN4	BBG22686.1 |capsid protein VP2 [JC polyomavirus]	0.772138	7.99361e-14
PTPRQ	BBG22686.1 |capsid protein VP2 [JC polyomavirus]	0.793221	5.55112e-15
PTTG1	BBG22686.1 |capsid protein VP2 [JC polyomavirus]	0.575249	6.62708e-07
PUM2	BBG22686.1 |capsid protein VP2 [JC polyomavirus]	0.753197	6.97664e-13
PUS3	BBG22686.1 |capsid protein VP2 [JC polyomavirus]	0.516885	1.22661e-05
PUS7L	BBG22686.1 |capsid protein VP2 [JC polyomavirus]	0.844497	0
PWP1	BBG22686.1 |capsid protein VP2 [JC polyomavirus]	0.646476	7.91835e-09
PWWP3B	BBG22686.1 |capsid protein VP2 [JC polyomavirus]	0.741515	2.41385e-12
PYROXD1	BBG22686.1 |capsid protein VP2 [JC polyomavirus]	0.666771	1.79921e-09
QKI	BBG22686.1 |capsid protein VP2 [JC polyomavirus]	0.501468	2.43173e-05
QRSL1	BBG22686.1 |capsid protein VP2 [JC polyomavirus]	0.693701	2.09047e-10
QSER1	BBG22686.1 |capsid protein VP2 [JC polyomavirus]	0.595238	2.13042e-07
R3HDM1	BBG22686.1 |capsid protein VP2 [JC polyomavirus]	0.713658	3.62461e-11
RAB11FIP2	BBG22686.1 |capsid protein VP2 [JC polyomavirus]	0.616523	5.82825e-08
RAB18	BBG22686.1 |capsid protein VP2 [JC polyomavirus]	0.54947	2.57425e-06
RAB1A	BBG22686.1 |capsid protein VP2 [JC polyomavirus]	0.503157	2.25976e-05
RAB21	BBG22686.1 |capsid protein VP2 [JC polyomavirus]	0.502703	2.30482e-05
RAB23	BBG22686.1 |capsid protein VP2 [JC polyomavirus]	0.656696	3.80764e-09
RAB5A	BBG22686.1 |capsid protein VP2 [JC polyomavirus]	0.558692	1.60511e-06
RABGGTB	BBG22686.1 |capsid protein VP2 [JC polyomavirus]	0.510698	1.62073e-05
RAD18	BBG22686.1 |capsid protein VP2 [JC polyomavirus]	0.735701	4.36895e-12
RAD21	BBG22686.1 |capsid protein VP2 [JC polyomavirus]	0.645558	8.4454e-09
RAD50	BBG22686.1 |capsid protein VP2 [JC polyomavirus]	0.673374	1.08355e-09
RAD51C	BBG22686.1 |capsid protein VP2 [JC polyomavirus]	0.556985	1.75371e-06
RADX	BBG22686.1 |capsid protein VP2 [JC polyomavirus]	0.715744	2.99236e-11
RAI14	BBG22686.1 |capsid protein VP2 [JC polyomavirus]	0.618508	5.1392e-08
RALGAPA1	BBG22686.1 |capsid protein VP2 [JC polyomavirus]	0.801556	1.77636e-15
RALGPS2	BBG22686.1 |capsid protein VP2 [JC polyomavirus]	0.511137	1.58931e-05
RANBP2	BBG22686.1 |capsid protein VP2 [JC polyomavirus]	0.800562	1.9984e-15
RAP1B	BBG22686.1 |capsid protein VP2 [JC polyomavirus]	0.625901	3.19167e-08
RAPGEF6	BBG22686.1 |capsid protein VP2 [JC polyomavirus]	0.537971	4.55012e-06
RARS1	BBG22686.1 |capsid protein VP2 [JC polyomavirus]	0.679867	6.49778e-10
RASEF	BBG22686.1 |capsid protein VP2 [JC polyomavirus]	0.523454	9.07027e-06
RB1CC1	BBG22686.1 |capsid protein VP2 [JC polyomavirus]	0.807411	8.88178e-16
RBBP6	BBG22686.1 |capsid protein VP2 [JC polyomavirus]	0.73616	4.17155e-12
RBBP7	BBG22686.1 |capsid protein VP2 [JC polyomavirus]	0.50789	1.83598e-05
RBBP8	BBG22686.1 |capsid protein VP2 [JC polyomavirus]	0.540583	4.00536e-06
RBIS	BBG22686.1 |capsid protein VP2 [JC polyomavirus]	0.540901	3.94332e-06
RBL1	BBG22686.1 |capsid protein VP2 [JC polyomavirus]	0.71678	2.7188e-11
RBM25	BBG22686.1 |capsid protein VP2 [JC polyomavirus]	0.694517	1.95126e-10
RBM26	BBG22686.1 |capsid protein VP2 [JC polyomavirus]	0.524125	8.79152e-06
RBM34	BBG22686.1 |capsid protein VP2 [JC polyomavirus]	0.608708	9.48515e-08
RBM43	BBG22686.1 |capsid protein VP2 [JC polyomavirus]	0.722591	1.57567e-11
RBM48	BBG22686.1 |capsid protein VP2 [JC polyomavirus]	0.578834	5.43663e-07
RBM6	BBG22686.1 |capsid protein VP2 [JC polyomavirus]	0.503059	2.26936e-05
RBM7	BBG22686.1 |capsid protein VP2 [JC polyomavirus]	0.578682	5.483e-07
RBMS1	BBG22686.1 |capsid protein VP2 [JC polyomavirus]	0.523277	9.14511e-06
RBMS3	BBG22686.1 |capsid protein VP2 [JC polyomavirus]	0.53772	4.6061e-06
RC3H1	BBG22686.1 |capsid protein VP2 [JC polyomavirus]	0.624276	3.54765e-08
RC3H2	BBG22686.1 |capsid protein VP2 [JC polyomavirus]	0.611618	7.92446e-08
RCOR3	BBG22686.1 |capsid protein VP2 [JC polyomavirus]	0.528775	7.06979e-06
RDX	BBG22686.1 |capsid protein VP2 [JC polyomavirus]	0.607521	1.02018e-07
REL	BBG22686.1 |capsid protein VP2 [JC polyomavirus]	0.682479	5.27003e-10
REPS1	BBG22686.1 |capsid protein VP2 [JC polyomavirus]	0.770985	9.19265e-14
RESF1	BBG22686.1 |capsid protein VP2 [JC polyomavirus]	0.832329	0
REST	BBG22686.1 |capsid protein VP2 [JC polyomavirus]	0.634822	1.76614e-08
RETREG1	BBG22686.1 |capsid protein VP2 [JC polyomavirus]	0.614502	6.61911e-08
REV1	BBG22686.1 |capsid protein VP2 [JC polyomavirus]	0.782727	2.17604e-14
REV3L	BBG22686.1 |capsid protein VP2 [JC polyomavirus]	0.809453	4.44089e-16
RFX7	BBG22686.1 |capsid protein VP2 [JC polyomavirus]	0.663168	2.36022e-09
RGPD2	BBG22686.1 |capsid protein VP2 [JC polyomavirus]	0.588196	3.2054e-07
RGPD6	BBG22686.1 |capsid protein VP2 [JC polyomavirus]	0.549435	2.57884e-06
RGS18	BBG22686.1 |capsid protein VP2 [JC polyomavirus]	0.598139	1.79532e-07
RHOBTB3	BBG22686.1 |capsid protein VP2 [JC polyomavirus]	0.570414	8.62335e-07
RIC1	BBG22686.1 |capsid protein VP2 [JC polyomavirus]	0.585535	3.73117e-07
RIF1	BBG22686.1 |capsid protein VP2 [JC polyomavirus]	0.543847	3.41014e-06
RINT1	BBG22686.1 |capsid protein VP2 [JC polyomavirus]	0.738887	3.16236e-12
RIOK2	BBG22686.1 |capsid protein VP2 [JC polyomavirus]	0.778768	3.55271e-14
RIPK2	BBG22686.1 |capsid protein VP2 [JC polyomavirus]	0.720984	1.83484e-11
RLF	BBG22686.1 |capsid protein VP2 [JC polyomavirus]	0.83597	0
RLIM	BBG22686.1 |capsid protein VP2 [JC polyomavirus]	0.679624	6.62479e-10
RMDN2	BBG22686.1 |capsid protein VP2 [JC polyomavirus]	0.636187	1.61051e-08
RMI1	BBG22686.1 |capsid protein VP2 [JC polyomavirus]	0.767328	1.4122e-13
RNF111	BBG22686.1 |capsid protein VP2 [JC polyomavirus]	0.522437	9.50794e-06
RNF128	BBG22686.1 |capsid protein VP2 [JC polyomavirus]	0.585901	3.65419e-07
RNF146	BBG22686.1 |capsid protein VP2 [JC polyomavirus]	0.712288	4.10709e-11
RNF168	BBG22686.1 |capsid protein VP2 [JC polyomavirus]	0.608434	9.64627e-08
RNF6	BBG22686.1 |capsid protein VP2 [JC polyomavirus]	0.582877	4.33636e-07
RNFT1	BBG22686.1 |capsid protein VP2 [JC polyomavirus]	0.714489	3.359e-11
RNGTT	BBG22686.1 |capsid protein VP2 [JC polyomavirus]	0.584627	3.92835e-07
RNPC3	BBG22686.1 |capsid protein VP2 [JC polyomavirus]	0.691897	2.43218e-10
RO60	BBG22686.1 |capsid protein VP2 [JC polyomavirus]	0.752327	7.66942e-13
ROCK1	BBG22686.1 |capsid protein VP2 [JC polyomavirus]	0.74949	1.04206e-12
ROCK2	BBG22686.1 |capsid protein VP2 [JC polyomavirus]	0.595664	2.07782e-07
RPAP2	BBG22686.1 |capsid protein VP2 [JC polyomavirus]	0.705158	7.78169e-11
RPAP3	BBG22686.1 |capsid protein VP2 [JC polyomavirus]	0.530093	6.64231e-06
RPF1	BBG22686.1 |capsid protein VP2 [JC polyomavirus]	0.596024	2.03422e-07
RPGR	BBG22686.1 |capsid protein VP2 [JC polyomavirus]	0.743724	1.91869e-12
RPGRIP1L	BBG22686.1 |capsid protein VP2 [JC polyomavirus]	0.544098	3.3679e-06
RPL14	BBG22686.1 |capsid protein VP2 [JC polyomavirus]	0.511951	1.5325e-05
RPS6KA6	BBG22686.1 |capsid protein VP2 [JC polyomavirus]	0.73919	3.06621e-12
RPS6KC1	BBG22686.1 |capsid protein VP2 [JC polyomavirus]	0.525745	8.15167e-06
RRM2B	BBG22686.1 |capsid protein VP2 [JC polyomavirus]	0.640848	1.17148e-08
RRP15	BBG22686.1 |capsid protein VP2 [JC polyomavirus]	0.524305	8.7184e-06
RSBN1L	BBG22686.1 |capsid protein VP2 [JC polyomavirus]	0.663281	2.34027e-09
RSC1A1	BBG22686.1 |capsid protein VP2 [JC polyomavirus]	0.50115	2.46547e-05
RSF1	BBG22686.1 |capsid protein VP2 [JC polyomavirus]	0.683217	4.96543e-10
RSL1D1	BBG22686.1 |capsid protein VP2 [JC polyomavirus]	0.734319	5.01954e-12
RSPH1	BBG22686.1 |capsid protein VP2 [JC polyomavirus]	0.505115	2.07445e-05
RSRC1	BBG22686.1 |capsid protein VP2 [JC polyomavirus]	0.59101	2.72585e-07
RTN4IP1	BBG22686.1 |capsid protein VP2 [JC polyomavirus]	0.643203	9.95386e-09
RWDD1	BBG22686.1 |capsid protein VP2 [JC polyomavirus]	0.781419	2.57572e-14
RWDD2A	BBG22686.1 |capsid protein VP2 [JC polyomavirus]	0.527593	7.47483e-06
RXYLT1	BBG22686.1 |capsid protein VP2 [JC polyomavirus]	0.656946	3.73884e-09
S100PBP	BBG22686.1 |capsid protein VP2 [JC polyomavirus]	0.600086	1.59898e-07
SAAL1	BBG22686.1 |capsid protein VP2 [JC polyomavirus]	0.59821	1.78777e-07
SACS	BBG22686.1 |capsid protein VP2 [JC polyomavirus]	0.515741	1.29198e-05
SAMD3	BBG22686.1 |capsid protein VP2 [JC polyomavirus]	0.669563	1.45429e-09
SAMD9	BBG22686.1 |capsid protein VP2 [JC polyomavirus]	0.742353	2.2129e-12
SAMD9L	BBG22686.1 |capsid protein VP2 [JC polyomavirus]	0.697674	1.49163e-10
SAR1B	BBG22686.1 |capsid protein VP2 [JC polyomavirus]	0.535442	5.14304e-06
SASS6	BBG22686.1 |capsid protein VP2 [JC polyomavirus]	0.703621	8.90883e-11
SAXO2	BBG22686.1 |capsid protein VP2 [JC polyomavirus]	0.651031	5.73344e-09
SCAF11	BBG22686.1 |capsid protein VP2 [JC polyomavirus]	0.52914	6.94888e-06
SCAF8	BBG22686.1 |capsid protein VP2 [JC polyomavirus]	0.798392	2.66454e-15
SCAI	BBG22686.1 |capsid protein VP2 [JC polyomavirus]	0.598332	1.77493e-07
SCAMP1	BBG22686.1 |capsid protein VP2 [JC polyomavirus]	0.535004	5.25292e-06
SCAPER	BBG22686.1 |capsid protein VP2 [JC polyomavirus]	0.698833	1.35047e-10
SCFD1	BBG22686.1 |capsid protein VP2 [JC polyomavirus]	0.753129	7.02993e-13
SCIN	BBG22686.1 |capsid protein VP2 [JC polyomavirus]	0.55067	2.42272e-06
SCLT1	BBG22686.1 |capsid protein VP2 [JC polyomavirus]	0.654284	4.53733e-09
SCN2A	BBG22686.1 |capsid protein VP2 [JC polyomavirus]	0.591151	2.7036e-07
SCN7A	BBG22686.1 |capsid protein VP2 [JC polyomavirus]	0.788003	1.11022e-14
SCOC	BBG22686.1 |capsid protein VP2 [JC polyomavirus]	0.687157	3.60249e-10
SCP2	BBG22686.1 |capsid protein VP2 [JC polyomavirus]	0.572443	7.72518e-07
SCYL2	BBG22686.1 |capsid protein VP2 [JC polyomavirus]	0.503263	2.24935e-05
SDAD1	BBG22686.1 |capsid protein VP2 [JC polyomavirus]	0.570109	8.76701e-07
SDCBP	BBG22686.1 |capsid protein VP2 [JC polyomavirus]	0.617518	5.47264e-08
SEC24A	BBG22686.1 |capsid protein VP2 [JC polyomavirus]	0.597551	1.859e-07
SEC24D	BBG22686.1 |capsid protein VP2 [JC polyomavirus]	0.58728	3.378e-07
SEC31A	BBG22686.1 |capsid protein VP2 [JC polyomavirus]	0.746142	1.48836e-12
SEC61A2	BBG22686.1 |capsid protein VP2 [JC polyomavirus]	0.507505	1.86745e-05
SEC62	BBG22686.1 |capsid protein VP2 [JC polyomavirus]	0.568538	9.54061e-07
SEC63	BBG22686.1 |capsid protein VP2 [JC polyomavirus]	0.752744	7.33191e-13
SECISBP2L	BBG22686.1 |capsid protein VP2 [JC polyomavirus]	0.762095	2.5846e-13
SEH1L	BBG22686.1 |capsid protein VP2 [JC polyomavirus]	0.606037	1.1169e-07
SEL1L	BBG22686.1 |capsid protein VP2 [JC polyomavirus]	0.563415	1.25322e-06
SELENOI	BBG22686.1 |capsid protein VP2 [JC polyomavirus]	0.51402	1.39646e-05
SELENOK	BBG22686.1 |capsid protein VP2 [JC polyomavirus]	0.506382	1.96218e-05
SEMA3C	BBG22686.1 |capsid protein VP2 [JC polyomavirus]	0.621445	4.25953e-08
SENP6	BBG22686.1 |capsid protein VP2 [JC polyomavirus]	0.519621	1.08251e-05
SENP7	BBG22686.1 |capsid protein VP2 [JC polyomavirus]	0.559065	1.57427e-06
SEPTIN14	BBG22686.1 |capsid protein VP2 [JC polyomavirus]	0.604703	1.21121e-07
SEPTIN7	BBG22686.1 |capsid protein VP2 [JC polyomavirus]	0.716456	2.80167e-11
SERAC1	BBG22686.1 |capsid protein VP2 [JC polyomavirus]	0.665085	2.0438e-09
SERPINI1	BBG22686.1 |capsid protein VP2 [JC polyomavirus]	0.747309	1.31539e-12
SESTD1	BBG22686.1 |capsid protein VP2 [JC polyomavirus]	0.786234	1.37668e-14
SET	BBG22686.1 |capsid protein VP2 [JC polyomavirus]	0.601195	1.49642e-07
SETD2	BBG22686.1 |capsid protein VP2 [JC polyomavirus]	0.521965	9.71784e-06
SETD9	BBG22686.1 |capsid protein VP2 [JC polyomavirus]	0.596229	2.00981e-07
SETDB2	BBG22686.1 |capsid protein VP2 [JC polyomavirus]	0.657134	3.6878e-09
SETX	BBG22686.1 |capsid protein VP2 [JC polyomavirus]	0.604684	1.21267e-07
SF3B1	BBG22686.1 |capsid protein VP2 [JC polyomavirus]	0.51055	1.63148e-05
SFR1	BBG22686.1 |capsid protein VP2 [JC polyomavirus]	0.665626	1.96212e-09
SFXN1	BBG22686.1 |capsid protein VP2 [JC polyomavirus]	0.530812	6.41965e-06
SGCB	BBG22686.1 |capsid protein VP2 [JC polyomavirus]	0.523435	9.0781e-06
SGIP1	BBG22686.1 |capsid protein VP2 [JC polyomavirus]	0.639867	1.25318e-08
SGK3	BBG22686.1 |capsid protein VP2 [JC polyomavirus]	0.563179	1.26894e-06
SH3GLB1	BBG22686.1 |capsid protein VP2 [JC polyomavirus]	0.628995	2.60497e-08
SH3YL1	BBG22686.1 |capsid protein VP2 [JC polyomavirus]	0.667397	1.71571e-09
SHLD2	BBG22686.1 |capsid protein VP2 [JC polyomavirus]	0.503673	2.20948e-05
SHLD3	BBG22686.1 |capsid protein VP2 [JC polyomavirus]	0.770331	9.92539e-14
SHOC1	BBG22686.1 |capsid protein VP2 [JC polyomavirus]	0.540549	4.01206e-06
SIRT1	BBG22686.1 |capsid protein VP2 [JC polyomavirus]	0.504992	2.08563e-05
SLAIN1	BBG22686.1 |capsid protein VP2 [JC polyomavirus]	0.554176	2.02643e-06
SLC10A5	BBG22686.1 |capsid protein VP2 [JC polyomavirus]	0.745378	1.61338e-12
SLC12A1	BBG22686.1 |capsid protein VP2 [JC polyomavirus]	0.581058	4.8027e-07
SLC12A2	BBG22686.1 |capsid protein VP2 [JC polyomavirus]	0.543628	3.44719e-06
SLC13A1	BBG22686.1 |capsid protein VP2 [JC polyomavirus]	0.656261	3.93054e-09
SLC16A7	BBG22686.1 |capsid protein VP2 [JC polyomavirus]	0.700753	1.14408e-10
SLC17A5	BBG22686.1 |capsid protein VP2 [JC polyomavirus]	0.580204	5.03731e-07
SLC25A16	BBG22686.1 |capsid protein VP2 [JC polyomavirus]	0.546647	2.96646e-06
SLC25A33	BBG22686.1 |capsid protein VP2 [JC polyomavirus]	0.509218	1.73103e-05
SLC26A2	BBG22686.1 |capsid protein VP2 [JC polyomavirus]	0.718764	2.26024e-11
SLC2A2	BBG22686.1 |capsid protein VP2 [JC polyomavirus]	0.51557	1.30206e-05
SLC30A4	BBG22686.1 |capsid protein VP2 [JC polyomavirus]	0.523322	9.12578e-06
SLC30A6	BBG22686.1 |capsid protein VP2 [JC polyomavirus]	0.612305	7.59294e-08
SLC30A7	BBG22686.1 |capsid protein VP2 [JC polyomavirus]	0.519749	1.07618e-05
SLC30A9	BBG22686.1 |capsid protein VP2 [JC polyomavirus]	0.597315	1.8851e-07
SLC33A1	BBG22686.1 |capsid protein VP2 [JC polyomavirus]	0.549901	2.51883e-06
SLC35A5	BBG22686.1 |capsid protein VP2 [JC polyomavirus]	0.520114	1.05831e-05
SLC35F5	BBG22686.1 |capsid protein VP2 [JC polyomavirus]	0.508024	1.82511e-05
SLC38A2	BBG22686.1 |capsid protein VP2 [JC polyomavirus]	0.628892	2.62275e-08
SLC38A6	BBG22686.1 |capsid protein VP2 [JC polyomavirus]	0.5178	1.17653e-05
SLC41A2	BBG22686.1 |capsid protein VP2 [JC polyomavirus]	0.840516	0
SLC46A3	BBG22686.1 |capsid protein VP2 [JC polyomavirus]	0.56068	1.44703e-06
SLC7A2	BBG22686.1 |capsid protein VP2 [JC polyomavirus]	0.562959	1.28376e-06
SLC8A1	BBG22686.1 |capsid protein VP2 [JC polyomavirus]	0.502798	2.2953e-05
SLC9A6	BBG22686.1 |capsid protein VP2 [JC polyomavirus]	0.549754	2.53767e-06
SLC9A9	BBG22686.1 |capsid protein VP2 [JC polyomavirus]	0.514783	1.34919e-05
SLCO1A2	BBG22686.1 |capsid protein VP2 [JC polyomavirus]	0.755686	5.30687e-13
SLF1	BBG22686.1 |capsid protein VP2 [JC polyomavirus]	0.637867	1.43681e-08
SLF2	BBG22686.1 |capsid protein VP2 [JC polyomavirus]	0.66648	1.83938e-09
SLK	BBG22686.1 |capsid protein VP2 [JC polyomavirus]	0.739322	3.02514e-12
SLX4IP	BBG22686.1 |capsid protein VP2 [JC polyomavirus]	0.68458	4.44634e-10
SMAD2	BBG22686.1 |capsid protein VP2 [JC polyomavirus]	0.650413	5.99181e-09
SMAD5	BBG22686.1 |capsid protein VP2 [JC polyomavirus]	0.632421	2.07492e-08
SMARCA1	BBG22686.1 |capsid protein VP2 [JC polyomavirus]	0.669867	1.42072e-09
SMC2	BBG22686.1 |capsid protein VP2 [JC polyomavirus]	0.776158	4.92939e-14
SMC3	BBG22686.1 |capsid protein VP2 [JC polyomavirus]	0.731146	6.88072e-12
SMC5	BBG22686.1 |capsid protein VP2 [JC polyomavirus]	0.78172	2.4647e-14
SMC6	BBG22686.1 |capsid protein VP2 [JC polyomavirus]	0.509092	1.74073e-05
SMCHD1	BBG22686.1 |capsid protein VP2 [JC polyomavirus]	0.502313	2.34424e-05
SMG8	BBG22686.1 |capsid protein VP2 [JC polyomavirus]	0.5664	1.06968e-06
SMN1	BBG22686.1 |capsid protein VP2 [JC polyomavirus]	0.632815	2.02096e-08
SMN2	BBG22686.1 |capsid protein VP2 [JC polyomavirus]	0.573816	7.1681e-07
SMNDC1	BBG22686.1 |capsid protein VP2 [JC polyomavirus]	0.695361	1.81666e-10
SMU1	BBG22686.1 |capsid protein VP2 [JC polyomavirus]	0.533006	5.78183e-06
SNRNP48	BBG22686.1 |capsid protein VP2 [JC polyomavirus]	0.573514	7.28747e-07
SNRPB2	BBG22686.1 |capsid protein VP2 [JC polyomavirus]	0.548833	2.65821e-06
SNRPD1	BBG22686.1 |capsid protein VP2 [JC polyomavirus]	0.589327	3.00385e-07
SNX13	BBG22686.1 |capsid protein VP2 [JC polyomavirus]	0.513911	1.40336e-05
SNX14	BBG22686.1 |capsid protein VP2 [JC polyomavirus]	0.756048	5.10036e-13
SNX16	BBG22686.1 |capsid protein VP2 [JC polyomavirus]	0.693308	2.16072e-10
SNX4	BBG22686.1 |capsid protein VP2 [JC polyomavirus]	0.631467	2.21125e-08
SNX6	BBG22686.1 |capsid protein VP2 [JC polyomavirus]	0.629417	2.53332e-08
SNX7	BBG22686.1 |capsid protein VP2 [JC polyomavirus]	0.709918	5.08984e-11
SOCS5	BBG22686.1 |capsid protein VP2 [JC polyomavirus]	0.761511	2.76223e-13
SORBS1	BBG22686.1 |capsid protein VP2 [JC polyomavirus]	0.500893	2.493e-05
SP3	BBG22686.1 |capsid protein VP2 [JC polyomavirus]	0.764364	1.99396e-13
SP4	BBG22686.1 |capsid protein VP2 [JC polyomavirus]	0.794963	4.44089e-15
SPAG1	BBG22686.1 |capsid protein VP2 [JC polyomavirus]	0.559094	1.5719e-06
SPART	BBG22686.1 |capsid protein VP2 [JC polyomavirus]	0.514504	1.36635e-05
SPAST	BBG22686.1 |capsid protein VP2 [JC polyomavirus]	0.630254	2.39681e-08
SPATA5	BBG22686.1 |capsid protein VP2 [JC polyomavirus]	0.519051	1.11115e-05
SPATA6L	BBG22686.1 |capsid protein VP2 [JC polyomavirus]	0.679234	6.83389e-10
SPATA7	BBG22686.1 |capsid protein VP2 [JC polyomavirus]	0.64313	1.00042e-08
SPDYA	BBG22686.1 |capsid protein VP2 [JC polyomavirus]	0.538382	4.4602e-06
SPEF2	BBG22686.1 |capsid protein VP2 [JC polyomavirus]	0.71215	4.15923e-11
SPESP1	BBG22686.1 |capsid protein VP2 [JC polyomavirus]	0.690991	2.62349e-10
SPICE1	BBG22686.1 |capsid protein VP2 [JC polyomavirus]	0.67852	7.23283e-10
SPINK9	BBG22686.1 |capsid protein VP2 [JC polyomavirus]	0.628118	2.76e-08
SPPL2A	BBG22686.1 |capsid protein VP2 [JC polyomavirus]	0.585371	3.76595e-07
SPTLC3	BBG22686.1 |capsid protein VP2 [JC polyomavirus]	0.501855	2.39134e-05
SQLE	BBG22686.1 |capsid protein VP2 [JC polyomavirus]	0.68816	3.31725e-10
SRFBP1	BBG22686.1 |capsid protein VP2 [JC polyomavirus]	0.590201	2.85634e-07
SRI	BBG22686.1 |capsid protein VP2 [JC polyomavirus]	0.527757	7.41733e-06
SRP54	BBG22686.1 |capsid protein VP2 [JC polyomavirus]	0.703032	9.38059e-11
SRPK1	BBG22686.1 |capsid protein VP2 [JC polyomavirus]	0.563315	1.25991e-06
SRR	BBG22686.1 |capsid protein VP2 [JC polyomavirus]	0.60587	1.12832e-07
SRSF5	BBG22686.1 |capsid protein VP2 [JC polyomavirus]	0.631777	2.16601e-08
SSR1	BBG22686.1 |capsid protein VP2 [JC polyomavirus]	0.586756	3.48056e-07
SSX2IP	BBG22686.1 |capsid protein VP2 [JC polyomavirus]	0.515529	1.30447e-05
ST7L	BBG22686.1 |capsid protein VP2 [JC polyomavirus]	0.53237	5.9602e-06
STAG2	BBG22686.1 |capsid protein VP2 [JC polyomavirus]	0.66899	1.51944e-09
STK17B	BBG22686.1 |capsid protein VP2 [JC polyomavirus]	0.508518	1.78567e-05
STK26	BBG22686.1 |capsid protein VP2 [JC polyomavirus]	0.607415	1.02676e-07
STK3	BBG22686.1 |capsid protein VP2 [JC polyomavirus]	0.61283	7.34847e-08
STK33	BBG22686.1 |capsid protein VP2 [JC polyomavirus]	0.736859	3.88667e-12
STRADB	BBG22686.1 |capsid protein VP2 [JC polyomavirus]	0.528274	7.23899e-06
STRBP	BBG22686.1 |capsid protein VP2 [JC polyomavirus]	0.6349	1.75692e-08
STT3B	BBG22686.1 |capsid protein VP2 [JC polyomavirus]	0.712374	4.07507e-11
STX17	BBG22686.1 |capsid protein VP2 [JC polyomavirus]	0.623141	3.81838e-08
STXBP4	BBG22686.1 |capsid protein VP2 [JC polyomavirus]	0.511477	1.56531e-05
SUB1	BBG22686.1 |capsid protein VP2 [JC polyomavirus]	0.693023	2.2131e-10
SUCO	BBG22686.1 |capsid protein VP2 [JC polyomavirus]	0.721574	1.73519e-11
SUGT1	BBG22686.1 |capsid protein VP2 [JC polyomavirus]	0.742934	2.08322e-12
SUPT20H	BBG22686.1 |capsid protein VP2 [JC polyomavirus]	0.584504	3.95572e-07
SVEP1	BBG22686.1 |capsid protein VP2 [JC polyomavirus]	0.522622	9.42682e-06
SVIP	BBG22686.1 |capsid protein VP2 [JC polyomavirus]	0.520369	1.04596e-05
SWT1	BBG22686.1 |capsid protein VP2 [JC polyomavirus]	0.783239	2.04281e-14
SYCP2	BBG22686.1 |capsid protein VP2 [JC polyomavirus]	0.552854	2.16815e-06
SYCP2L	BBG22686.1 |capsid protein VP2 [JC polyomavirus]	0.713338	3.7323e-11
SYNCRIP	BBG22686.1 |capsid protein VP2 [JC polyomavirus]	0.572045	7.89417e-07
SYNJ1	BBG22686.1 |capsid protein VP2 [JC polyomavirus]	0.746558	1.42442e-12
TADA1	BBG22686.1 |capsid protein VP2 [JC polyomavirus]	0.564942	1.15597e-06
TAF1D	BBG22686.1 |capsid protein VP2 [JC polyomavirus]	0.525063	8.41568e-06
TAF4B	BBG22686.1 |capsid protein VP2 [JC polyomavirus]	0.51386	1.40656e-05
TAF7	BBG22686.1 |capsid protein VP2 [JC polyomavirus]	0.521813	9.78627e-06
TAF9	BBG22686.1 |capsid protein VP2 [JC polyomavirus]	0.688057	3.34536e-10
TAF9B	BBG22686.1 |capsid protein VP2 [JC polyomavirus]	0.603614	1.29378e-07
TANK	BBG22686.1 |capsid protein VP2 [JC polyomavirus]	0.646211	8.06752e-09
TAOK1	BBG22686.1 |capsid protein VP2 [JC polyomavirus]	0.616501	5.83658e-08
TARS1	BBG22686.1 |capsid protein VP2 [JC polyomavirus]	0.569987	8.82474e-07
TASOR	BBG22686.1 |capsid protein VP2 [JC polyomavirus]	0.791954	6.66134e-15
TASOR2	BBG22686.1 |capsid protein VP2 [JC polyomavirus]	0.514084	1.39246e-05
TATDN1	BBG22686.1 |capsid protein VP2 [JC polyomavirus]	0.609683	8.93212e-08
TBC1D19	BBG22686.1 |capsid protein VP2 [JC polyomavirus]	0.627492	2.87584e-08
TBC1D23	BBG22686.1 |capsid protein VP2 [JC polyomavirus]	0.70489	7.96785e-11
TBC1D31	BBG22686.1 |capsid protein VP2 [JC polyomavirus]	0.547405	2.85604e-06
TBC1D32	BBG22686.1 |capsid protein VP2 [JC polyomavirus]	0.648975	6.63731e-09
TBC1D8B	BBG22686.1 |capsid protein VP2 [JC polyomavirus]	0.756925	4.62741e-13
TBCCD1	BBG22686.1 |capsid protein VP2 [JC polyomavirus]	0.632074	2.1235e-08
TBCEL	BBG22686.1 |capsid protein VP2 [JC polyomavirus]	0.627569	2.8614e-08
TBP	BBG22686.1 |capsid protein VP2 [JC polyomavirus]	0.609871	8.82936e-08
TBPL1	BBG22686.1 |capsid protein VP2 [JC polyomavirus]	0.642083	1.07572e-08
TCAIM	BBG22686.1 |capsid protein VP2 [JC polyomavirus]	0.659181	3.1732e-09
TCEANC	BBG22686.1 |capsid protein VP2 [JC polyomavirus]	0.666114	1.89102e-09
TCERG1	BBG22686.1 |capsid protein VP2 [JC polyomavirus]	0.693912	2.05361e-10
TCF12	BBG22686.1 |capsid protein VP2 [JC polyomavirus]	0.639978	1.24372e-08
TCP11L2	BBG22686.1 |capsid protein VP2 [JC polyomavirus]	0.67588	8.90857e-10
TDG	BBG22686.1 |capsid protein VP2 [JC polyomavirus]	0.639737	1.2644e-08
TDP2	BBG22686.1 |capsid protein VP2 [JC polyomavirus]	0.559601	1.53095e-06
TDRD1	BBG22686.1 |capsid protein VP2 [JC polyomavirus]	0.716819	2.70903e-11
TDRD3	BBG22686.1 |capsid protein VP2 [JC polyomavirus]	0.670908	1.31147e-09
TDRD6	BBG22686.1 |capsid protein VP2 [JC polyomavirus]	0.716356	2.82774e-11
TDRD7	BBG22686.1 |capsid protein VP2 [JC polyomavirus]	0.627455	2.8829e-08
TEC	BBG22686.1 |capsid protein VP2 [JC polyomavirus]	0.60825	9.7556e-08
TENM1	BBG22686.1 |capsid protein VP2 [JC polyomavirus]	0.539476	4.2283e-06
TENT2	BBG22686.1 |capsid protein VP2 [JC polyomavirus]	0.665565	1.97116e-09
TEX9	BBG22686.1 |capsid protein VP2 [JC polyomavirus]	0.793719	5.32907e-15
TFAM	BBG22686.1 |capsid protein VP2 [JC polyomavirus]	0.571619	8.07905e-07
TFEC	BBG22686.1 |capsid protein VP2 [JC polyomavirus]	0.724058	1.36997e-11
TFG	BBG22686.1 |capsid protein VP2 [JC polyomavirus]	0.589083	3.04636e-07
TFRC	BBG22686.1 |capsid protein VP2 [JC polyomavirus]	0.600091	1.59851e-07
TGDS	BBG22686.1 |capsid protein VP2 [JC polyomavirus]	0.707146	6.52427e-11
TGFBR1	BBG22686.1 |capsid protein VP2 [JC polyomavirus]	0.662854	2.41626e-09
TGS1	BBG22686.1 |capsid protein VP2 [JC polyomavirus]	0.714508	3.35292e-11
THADA	BBG22686.1 |capsid protein VP2 [JC polyomavirus]	0.515494	1.30655e-05
THAP12	BBG22686.1 |capsid protein VP2 [JC polyomavirus]	0.748858	1.11511e-12
THAP2	BBG22686.1 |capsid protein VP2 [JC polyomavirus]	0.652573	5.13307e-09
THAP5	BBG22686.1 |capsid protein VP2 [JC polyomavirus]	0.556395	1.80789e-06
THAP6	BBG22686.1 |capsid protein VP2 [JC polyomavirus]	0.510773	1.6153e-05
THOC2	BBG22686.1 |capsid protein VP2 [JC polyomavirus]	0.814711	2.22045e-16
TIGAR	BBG22686.1 |capsid protein VP2 [JC polyomavirus]	0.582805	4.35406e-07
TIGD2	BBG22686.1 |capsid protein VP2 [JC polyomavirus]	0.660937	2.78695e-09
TIGD6	BBG22686.1 |capsid protein VP2 [JC polyomavirus]	0.562544	1.31218e-06
TINAG	BBG22686.1 |capsid protein VP2 [JC polyomavirus]	0.649809	6.25536e-09
TIPIN	BBG22686.1 |capsid protein VP2 [JC polyomavirus]	0.692472	2.31782e-10
TJP1	BBG22686.1 |capsid protein VP2 [JC polyomavirus]	0.691559	2.50206e-10
TLL1	BBG22686.1 |capsid protein VP2 [JC polyomavirus]	0.682132	5.41931e-10
TLR3	BBG22686.1 |capsid protein VP2 [JC polyomavirus]	0.663274	2.34154e-09
TLR5	BBG22686.1 |capsid protein VP2 [JC polyomavirus]	0.529741	6.75415e-06
TM2D1	BBG22686.1 |capsid protein VP2 [JC polyomavirus]	0.585159	3.81155e-07
TM6SF1	BBG22686.1 |capsid protein VP2 [JC polyomavirus]	0.522797	9.35063e-06
TMEM106B	BBG22686.1 |capsid protein VP2 [JC polyomavirus]	0.693439	2.13709e-10
TMEM126A	BBG22686.1 |capsid protein VP2 [JC polyomavirus]	0.501199	2.46027e-05
TMEM126B	BBG22686.1 |capsid protein VP2 [JC polyomavirus]	0.677606	7.77568e-10
TMEM131	BBG22686.1 |capsid protein VP2 [JC polyomavirus]	0.675091	9.47689e-10
TMEM144	BBG22686.1 |capsid protein VP2 [JC polyomavirus]	0.587903	3.25971e-07
TMEM168	BBG22686.1 |capsid protein VP2 [JC polyomavirus]	0.674659	9.80256e-10
TMEM200A	BBG22686.1 |capsid protein VP2 [JC polyomavirus]	0.56307	1.27625e-06
TMEM232	BBG22686.1 |capsid protein VP2 [JC polyomavirus]	0.728941	8.54428e-12
TMEM237	BBG22686.1 |capsid protein VP2 [JC polyomavirus]	0.638889	1.34006e-08
TMEM39A	BBG22686.1 |capsid protein VP2 [JC polyomavirus]	0.512837	1.47283e-05
TMEM41B	BBG22686.1 |capsid protein VP2 [JC polyomavirus]	0.568437	9.59261e-07
TMEM59	BBG22686.1 |capsid protein VP2 [JC polyomavirus]	0.737121	3.78542e-12
TMEM67	BBG22686.1 |capsid protein VP2 [JC polyomavirus]	0.731397	6.71196e-12
TMEM68	BBG22686.1 |capsid protein VP2 [JC polyomavirus]	0.539298	4.26534e-06
TMEM69	BBG22686.1 |capsid protein VP2 [JC polyomavirus]	0.597077	1.91184e-07
TMF1	BBG22686.1 |capsid protein VP2 [JC polyomavirus]	0.79333	5.32907e-15
TMOD3	BBG22686.1 |capsid protein VP2 [JC polyomavirus]	0.591268	2.68541e-07
TMTC3	BBG22686.1 |capsid protein VP2 [JC polyomavirus]	0.753497	6.75238e-13
TNKS2	BBG22686.1 |capsid protein VP2 [JC polyomavirus]	0.785993	1.42109e-14
TNPO1	BBG22686.1 |capsid protein VP2 [JC polyomavirus]	0.705397	7.61904e-11
TNRC6A	BBG22686.1 |capsid protein VP2 [JC polyomavirus]	0.610677	8.4002e-08
TOMM70	BBG22686.1 |capsid protein VP2 [JC polyomavirus]	0.531339	6.26061e-06
TOP2A	BBG22686.1 |capsid protein VP2 [JC polyomavirus]	0.748305	1.18305e-12
TOP2B	BBG22686.1 |capsid protein VP2 [JC polyomavirus]	0.768997	1.16351e-13
TOPBP1	BBG22686.1 |capsid protein VP2 [JC polyomavirus]	0.733532	5.43032e-12
TOPORS	BBG22686.1 |capsid protein VP2 [JC polyomavirus]	0.847756	0
TOR1AIP2	BBG22686.1 |capsid protein VP2 [JC polyomavirus]	0.66385	2.24267e-09
TP53BP1	BBG22686.1 |capsid protein VP2 [JC polyomavirus]	0.618831	5.03472e-08
TP53INP1	BBG22686.1 |capsid protein VP2 [JC polyomavirus]	0.533978	5.51862e-06
TPMT	BBG22686.1 |capsid protein VP2 [JC polyomavirus]	0.696834	1.60266e-10
TPP2	BBG22686.1 |capsid protein VP2 [JC polyomavirus]	0.744913	1.6942e-12
TPR	BBG22686.1 |capsid protein VP2 [JC polyomavirus]	0.745692	1.56075e-12
TRA2B	BBG22686.1 |capsid protein VP2 [JC polyomavirus]	0.524483	8.64643e-06
TRAM1	BBG22686.1 |capsid protein VP2 [JC polyomavirus]	0.661272	2.71845e-09
TRAM1L1	BBG22686.1 |capsid protein VP2 [JC polyomavirus]	0.579383	5.27317e-07
TRAPPC8	BBG22686.1 |capsid protein VP2 [JC polyomavirus]	0.600421	1.56732e-07
TRDC	BBG22686.1 |capsid protein VP2 [JC polyomavirus]	0.608473	9.62321e-08
TRDMT1	BBG22686.1 |capsid protein VP2 [JC polyomavirus]	0.594127	2.27379e-07
TRHDE	BBG22686.1 |capsid protein VP2 [JC polyomavirus]	0.58754	3.32803e-07
TRIM13	BBG22686.1 |capsid protein VP2 [JC polyomavirus]	0.528519	7.15569e-06
TRIM23	BBG22686.1 |capsid protein VP2 [JC polyomavirus]	0.545505	3.1404e-06
TRIM24	BBG22686.1 |capsid protein VP2 [JC polyomavirus]	0.57904	5.37496e-07
TRIM33	BBG22686.1 |capsid protein VP2 [JC polyomavirus]	0.672207	1.18631e-09
TRIM37	BBG22686.1 |capsid protein VP2 [JC polyomavirus]	0.693799	2.07315e-10
TRIM59	BBG22686.1 |capsid protein VP2 [JC polyomavirus]	0.537612	4.63031e-06
TRIP11	BBG22686.1 |capsid protein VP2 [JC polyomavirus]	0.561854	1.36064e-06
TRIT1	BBG22686.1 |capsid protein VP2 [JC polyomavirus]	0.501951	2.38133e-05
TRMT10C	BBG22686.1 |capsid protein VP2 [JC polyomavirus]	0.824536	0
TRMT13	BBG22686.1 |capsid protein VP2 [JC polyomavirus]	0.662284	2.5212e-09
TRMT1L	BBG22686.1 |capsid protein VP2 [JC polyomavirus]	0.611833	7.81933e-08
TRMT5	BBG22686.1 |capsid protein VP2 [JC polyomavirus]	0.672617	1.14914e-09
TRMT6	BBG22686.1 |capsid protein VP2 [JC polyomavirus]	0.576826	6.07604e-07
TRNT1	BBG22686.1 |capsid protein VP2 [JC polyomavirus]	0.79859	2.66454e-15
TRPC1	BBG22686.1 |capsid protein VP2 [JC polyomavirus]	0.632391	2.07911e-08
TRPC6	BBG22686.1 |capsid protein VP2 [JC polyomavirus]	0.529721	6.76057e-06
TRPM6	BBG22686.1 |capsid protein VP2 [JC polyomavirus]	0.532393	5.95374e-06
TRPM7	BBG22686.1 |capsid protein VP2 [JC polyomavirus]	0.784617	1.70974e-14
TRPS1	BBG22686.1 |capsid protein VP2 [JC polyomavirus]	0.590809	2.75767e-07
TSPAN12	BBG22686.1 |capsid protein VP2 [JC polyomavirus]	0.602087	1.41841e-07
TSR1	BBG22686.1 |capsid protein VP2 [JC polyomavirus]	0.522433	9.50958e-06
TTC1	BBG22686.1 |capsid protein VP2 [JC polyomavirus]	0.617538	5.46568e-08
TTC14	BBG22686.1 |capsid protein VP2 [JC polyomavirus]	0.716953	2.67557e-11
TTC26	BBG22686.1 |capsid protein VP2 [JC polyomavirus]	0.619233	4.90741e-08
TTC37	BBG22686.1 |capsid protein VP2 [JC polyomavirus]	0.785255	1.57652e-14
TTF2	BBG22686.1 |capsid protein VP2 [JC polyomavirus]	0.533695	5.59389e-06
TUBGCP5	BBG22686.1 |capsid protein VP2 [JC polyomavirus]	0.541597	3.81081e-06
TUT4	BBG22686.1 |capsid protein VP2 [JC polyomavirus]	0.702032	1.02371e-10
TUT7	BBG22686.1 |capsid protein VP2 [JC polyomavirus]	0.636158	1.61377e-08
TWF1	BBG22686.1 |capsid protein VP2 [JC polyomavirus]	0.636893	1.53525e-08
TXNDC16	BBG22686.1 |capsid protein VP2 [JC polyomavirus]	0.710314	4.91129e-11
TXNL1	BBG22686.1 |capsid protein VP2 [JC polyomavirus]	0.555561	1.8873e-06
TXNRD1	BBG22686.1 |capsid protein VP2 [JC polyomavirus]	0.578638	5.49615e-07
TYRP1	BBG22686.1 |capsid protein VP2 [JC polyomavirus]	0.612142	7.67038e-08
TYW5	BBG22686.1 |capsid protein VP2 [JC polyomavirus]	0.681567	5.67143e-10
U2SURP	BBG22686.1 |capsid protein VP2 [JC polyomavirus]	0.526373	7.91549e-06
UBA3	BBG22686.1 |capsid protein VP2 [JC polyomavirus]	0.790535	7.99361e-15
UBA6	BBG22686.1 |capsid protein VP2 [JC polyomavirus]	0.749105	1.08602e-12
UBE2D1	BBG22686.1 |capsid protein VP2 [JC polyomavirus]	0.632979	1.99889e-08
UBE2D2	BBG22686.1 |capsid protein VP2 [JC polyomavirus]	0.534615	5.35203e-06
UBE2E1	BBG22686.1 |capsid protein VP2 [JC polyomavirus]	0.569394	9.11115e-07
UBE2E3	BBG22686.1 |capsid protein VP2 [JC polyomavirus]	0.593233	2.39562e-07
UBE2J1	BBG22686.1 |capsid protein VP2 [JC polyomavirus]	0.537812	4.58549e-06
UBE3A	BBG22686.1 |capsid protein VP2 [JC polyomavirus]	0.738519	3.28382e-12
UBR2	BBG22686.1 |capsid protein VP2 [JC polyomavirus]	0.761385	2.8022e-13
UBXN2A	BBG22686.1 |capsid protein VP2 [JC polyomavirus]	0.56292	1.28641e-06
UBXN2B	BBG22686.1 |capsid protein VP2 [JC polyomavirus]	0.569523	9.04812e-07
UBXN7	BBG22686.1 |capsid protein VP2 [JC polyomavirus]	0.639747	1.26354e-08
UCHL5	BBG22686.1 |capsid protein VP2 [JC polyomavirus]	0.531367	6.25215e-06
UFL1	BBG22686.1 |capsid protein VP2 [JC polyomavirus]	0.726118	1.12395e-11
UFSP2	BBG22686.1 |capsid protein VP2 [JC polyomavirus]	0.674022	1.03028e-09
UGCG	BBG22686.1 |capsid protein VP2 [JC polyomavirus]	0.623811	3.65635e-08
UGGT2	BBG22686.1 |capsid protein VP2 [JC polyomavirus]	0.793527	5.32907e-15
UGT2B4	BBG22686.1 |capsid protein VP2 [JC polyomavirus]	0.55063	2.42759e-06
UHRF1BP1L	BBG22686.1 |capsid protein VP2 [JC polyomavirus]	0.569801	8.91349e-07
UNC50	BBG22686.1 |capsid protein VP2 [JC polyomavirus]	0.571449	8.15384e-07
UQCRC2	BBG22686.1 |capsid protein VP2 [JC polyomavirus]	0.654845	4.3566e-09
URI1	BBG22686.1 |capsid protein VP2 [JC polyomavirus]	0.550924	2.39172e-06
USF3	BBG22686.1 |capsid protein VP2 [JC polyomavirus]	0.853471	0
USP1	BBG22686.1 |capsid protein VP2 [JC polyomavirus]	0.634115	1.85224e-08
USP14	BBG22686.1 |capsid protein VP2 [JC polyomavirus]	0.660211	2.94093e-09
USP15	BBG22686.1 |capsid protein VP2 [JC polyomavirus]	0.734696	4.83347e-12
USP16	BBG22686.1 |capsid protein VP2 [JC polyomavirus]	0.793134	5.77316e-15
USP25	BBG22686.1 |capsid protein VP2 [JC polyomavirus]	0.755202	5.59996e-13
USP28	BBG22686.1 |capsid protein VP2 [JC polyomavirus]	0.582706	4.37828e-07
USP3	BBG22686.1 |capsid protein VP2 [JC polyomavirus]	0.610083	8.71474e-08
USP32	BBG22686.1 |capsid protein VP2 [JC polyomavirus]	0.626342	3.10099e-08
USP33	BBG22686.1 |capsid protein VP2 [JC polyomavirus]	0.748201	1.19615e-12
USP34	BBG22686.1 |capsid protein VP2 [JC polyomavirus]	0.500472	2.53886e-05
USP40	BBG22686.1 |capsid protein VP2 [JC polyomavirus]	0.701039	1.11606e-10
USP44	BBG22686.1 |capsid protein VP2 [JC polyomavirus]	0.532869	5.81962e-06
USP45	BBG22686.1 |capsid protein VP2 [JC polyomavirus]	0.75507	5.6799e-13
USP48	BBG22686.1 |capsid protein VP2 [JC polyomavirus]	0.727701	9.64162e-12
USP53	BBG22686.1 |capsid protein VP2 [JC polyomavirus]	0.513103	1.45532e-05
USP54	BBG22686.1 |capsid protein VP2 [JC polyomavirus]	0.526884	7.72814e-06
USP8	BBG22686.1 |capsid protein VP2 [JC polyomavirus]	0.752012	7.93809e-13
USPL1	BBG22686.1 |capsid protein VP2 [JC polyomavirus]	0.53014	6.62753e-06
UTP20	BBG22686.1 |capsid protein VP2 [JC polyomavirus]	0.719201	2.16975e-11
UTY	BBG22686.1 |capsid protein VP2 [JC polyomavirus]	0.686935	3.66867e-10
VAMP4	BBG22686.1 |capsid protein VP2 [JC polyomavirus]	0.540561	4.00969e-06
VAV3	BBG22686.1 |capsid protein VP2 [JC polyomavirus]	0.662589	2.46453e-09
VBP1	BBG22686.1 |capsid protein VP2 [JC polyomavirus]	0.582759	4.36542e-07
VDAC2	BBG22686.1 |capsid protein VP2 [JC polyomavirus]	0.575809	6.42634e-07
VEZT	BBG22686.1 |capsid protein VP2 [JC polyomavirus]	0.650532	5.94137e-09
VIRMA	BBG22686.1 |capsid protein VP2 [JC polyomavirus]	0.800252	2.22045e-15
VPS13A	BBG22686.1 |capsid protein VP2 [JC polyomavirus]	0.635852	1.64753e-08
VPS13B	BBG22686.1 |capsid protein VP2 [JC polyomavirus]	0.501969	2.3795e-05
VPS13C	BBG22686.1 |capsid protein VP2 [JC polyomavirus]	0.787933	1.11022e-14
VPS35	BBG22686.1 |capsid protein VP2 [JC polyomavirus]	0.683781	4.7439e-10
VPS37A	BBG22686.1 |capsid protein VP2 [JC polyomavirus]	0.532742	5.85524e-06
VPS4B	BBG22686.1 |capsid protein VP2 [JC polyomavirus]	0.615433	6.24298e-08
VPS50	BBG22686.1 |capsid protein VP2 [JC polyomavirus]	0.741429	2.43539e-12
VPS54	BBG22686.1 |capsid protein VP2 [JC polyomavirus]	0.521063	1.01308e-05
VRK1	BBG22686.1 |capsid protein VP2 [JC polyomavirus]	0.660896	2.79529e-09
VWA8	BBG22686.1 |capsid protein VP2 [JC polyomavirus]	0.720189	1.97762e-11
WASF1	BBG22686.1 |capsid protein VP2 [JC polyomavirus]	0.726595	1.07332e-11
WASHC3	BBG22686.1 |capsid protein VP2 [JC polyomavirus]	0.630642	2.33589e-08
WASHC4	BBG22686.1 |capsid protein VP2 [JC polyomavirus]	0.538937	4.3411e-06
WASHC5	BBG22686.1 |capsid protein VP2 [JC polyomavirus]	0.607644	1.01252e-07
WBP4	BBG22686.1 |capsid protein VP2 [JC polyomavirus]	0.503524	2.22391e-05
WDCP	BBG22686.1 |capsid protein VP2 [JC polyomavirus]	0.70058	1.16133e-10
WDHD1	BBG22686.1 |capsid protein VP2 [JC polyomavirus]	0.723307	1.47189e-11
WDPCP	BBG22686.1 |capsid protein VP2 [JC polyomavirus]	0.544528	3.29685e-06
WDR33	BBG22686.1 |capsid protein VP2 [JC polyomavirus]	0.504926	2.09174e-05
WDR35	BBG22686.1 |capsid protein VP2 [JC polyomavirus]	0.71085	4.6793e-11
WDR36	BBG22686.1 |capsid protein VP2 [JC polyomavirus]	0.731353	6.74127e-12
WDR41	BBG22686.1 |capsid protein VP2 [JC polyomavirus]	0.546411	3.00168e-06
WDR44	BBG22686.1 |capsid protein VP2 [JC polyomavirus]	0.791423	7.10543e-15
WDR53	BBG22686.1 |capsid protein VP2 [JC polyomavirus]	0.598539	1.75318e-07
WDR5B	BBG22686.1 |capsid protein VP2 [JC polyomavirus]	0.676876	8.23719e-10
WDR7	BBG22686.1 |capsid protein VP2 [JC polyomavirus]	0.662722	2.44022e-09
WDR72	BBG22686.1 |capsid protein VP2 [JC polyomavirus]	0.729663	7.96074e-12
WDR75	BBG22686.1 |capsid protein VP2 [JC polyomavirus]	0.758266	3.98348e-13
WDSUB1	BBG22686.1 |capsid protein VP2 [JC polyomavirus]	0.618937	5.00072e-08
WRN	BBG22686.1 |capsid protein VP2 [JC polyomavirus]	0.832905	0
WWP1	BBG22686.1 |capsid protein VP2 [JC polyomavirus]	0.536557	4.8733e-06
XIAP	BBG22686.1 |capsid protein VP2 [JC polyomavirus]	0.7905	7.99361e-15
XPO1	BBG22686.1 |capsid protein VP2 [JC polyomavirus]	0.807141	8.88178e-16
XPO4	BBG22686.1 |capsid protein VP2 [JC polyomavirus]	0.68555	4.10844e-10
XRCC4	BBG22686.1 |capsid protein VP2 [JC polyomavirus]	0.697773	1.47908e-10
XRN1	BBG22686.1 |capsid protein VP2 [JC polyomavirus]	0.785928	1.44329e-14
XRN2	BBG22686.1 |capsid protein VP2 [JC polyomavirus]	0.706333	7.01301e-11
YAF2	BBG22686.1 |capsid protein VP2 [JC polyomavirus]	0.507471	1.87025e-05
YEATS4	BBG22686.1 |capsid protein VP2 [JC polyomavirus]	0.608066	9.86657e-08
YES1	BBG22686.1 |capsid protein VP2 [JC polyomavirus]	0.689461	2.979e-10
YTHDC1	BBG22686.1 |capsid protein VP2 [JC polyomavirus]	0.678939	6.99614e-10
YTHDC2	BBG22686.1 |capsid protein VP2 [JC polyomavirus]	0.571491	8.13514e-07
YTHDF2	BBG22686.1 |capsid protein VP2 [JC polyomavirus]	0.508942	1.75235e-05
YTHDF3	BBG22686.1 |capsid protein VP2 [JC polyomavirus]	0.602242	1.40526e-07
YWHAZ	BBG22686.1 |capsid protein VP2 [JC polyomavirus]	0.500973	2.48443e-05
ZBED5	BBG22686.1 |capsid protein VP2 [JC polyomavirus]	0.724124	1.3614e-11
ZBED6	BBG22686.1 |capsid protein VP2 [JC polyomavirus]	0.80026	2.22045e-15
ZBED8	BBG22686.1 |capsid protein VP2 [JC polyomavirus]	0.687333	3.55068e-10
ZBTB10	BBG22686.1 |capsid protein VP2 [JC polyomavirus]	0.555294	1.9134e-06
ZBTB33	BBG22686.1 |capsid protein VP2 [JC polyomavirus]	0.779595	3.21965e-14
ZBTB41	BBG22686.1 |capsid protein VP2 [JC polyomavirus]	0.665404	1.99516e-09
ZBTB6	BBG22686.1 |capsid protein VP2 [JC polyomavirus]	0.745385	1.61204e-12
ZC3H13	BBG22686.1 |capsid protein VP2 [JC polyomavirus]	0.761294	2.83329e-13
ZC3H6	BBG22686.1 |capsid protein VP2 [JC polyomavirus]	0.735925	4.27169e-12
ZC3H7A	BBG22686.1 |capsid protein VP2 [JC polyomavirus]	0.780495	2.88658e-14
ZC3H8	BBG22686.1 |capsid protein VP2 [JC polyomavirus]	0.628439	2.70223e-08
ZCCHC4	BBG22686.1 |capsid protein VP2 [JC polyomavirus]	0.628765	2.64483e-08
ZCCHC7	BBG22686.1 |capsid protein VP2 [JC polyomavirus]	0.60177	1.4457e-07
ZCCHC8	BBG22686.1 |capsid protein VP2 [JC polyomavirus]	0.546173	3.03748e-06
ZCRB1	BBG22686.1 |capsid protein VP2 [JC polyomavirus]	0.586592	3.5133e-07
ZCWPW2	BBG22686.1 |capsid protein VP2 [JC polyomavirus]	0.511465	1.56617e-05
ZDBF2	BBG22686.1 |capsid protein VP2 [JC polyomavirus]	0.561843	1.3614e-06
ZDHHC2	BBG22686.1 |capsid protein VP2 [JC polyomavirus]	0.588207	3.20343e-07
ZEB1	BBG22686.1 |capsid protein VP2 [JC polyomavirus]	0.751568	8.32889e-13
ZEB2	BBG22686.1 |capsid protein VP2 [JC polyomavirus]	0.54299	3.55783e-06
ZFAND4	BBG22686.1 |capsid protein VP2 [JC polyomavirus]	0.747798	1.24856e-12
ZFAND5	BBG22686.1 |capsid protein VP2 [JC polyomavirus]	0.735136	4.62452e-12
ZFP14	BBG22686.1 |capsid protein VP2 [JC polyomavirus]	0.579626	5.2025e-07
ZFP3	BBG22686.1 |capsid protein VP2 [JC polyomavirus]	0.635982	1.63303e-08
ZFP30	BBG22686.1 |capsid protein VP2 [JC polyomavirus]	0.555849	1.85952e-06
ZFP69	BBG22686.1 |capsid protein VP2 [JC polyomavirus]	0.572468	7.7148e-07
ZFP82	BBG22686.1 |capsid protein VP2 [JC polyomavirus]	0.540555	4.0109e-06
ZFR	BBG22686.1 |capsid protein VP2 [JC polyomavirus]	0.713812	3.57399e-11
ZFX	BBG22686.1 |capsid protein VP2 [JC polyomavirus]	0.723452	1.45173e-11
ZFY	BBG22686.1 |capsid protein VP2 [JC polyomavirus]	0.735227	4.58256e-12
ZFYVE16	BBG22686.1 |capsid protein VP2 [JC polyomavirus]	0.524168	8.7739e-06
ZFYVE9	BBG22686.1 |capsid protein VP2 [JC polyomavirus]	0.774897	5.72875e-14
ZMYM1	BBG22686.1 |capsid protein VP2 [JC polyomavirus]	0.775385	5.41789e-14
ZMYM2	BBG22686.1 |capsid protein VP2 [JC polyomavirus]	0.760909	2.95763e-13
ZMYM4	BBG22686.1 |capsid protein VP2 [JC polyomavirus]	0.719065	2.19753e-11
ZMYM5	BBG22686.1 |capsid protein VP2 [JC polyomavirus]	0.739649	2.92522e-12
ZNF10	BBG22686.1 |capsid protein VP2 [JC polyomavirus]	0.665191	2.02754e-09
ZNF107	BBG22686.1 |capsid protein VP2 [JC polyomavirus]	0.511207	1.58434e-05
ZNF124	BBG22686.1 |capsid protein VP2 [JC polyomavirus]	0.527142	7.63509e-06
ZNF14	BBG22686.1 |capsid protein VP2 [JC polyomavirus]	0.514753	1.35104e-05
ZNF143	BBG22686.1 |capsid protein VP2 [JC polyomavirus]	0.690298	2.77916e-10
ZNF148	BBG22686.1 |capsid protein VP2 [JC polyomavirus]	0.699072	1.32298e-10
ZNF154	BBG22686.1 |capsid protein VP2 [JC polyomavirus]	0.570365	8.64658e-07
ZNF155	BBG22686.1 |capsid protein VP2 [JC polyomavirus]	0.529033	6.98408e-06
ZNF165	BBG22686.1 |capsid protein VP2 [JC polyomavirus]	0.539896	4.14233e-06
ZNF17	BBG22686.1 |capsid protein VP2 [JC polyomavirus]	0.621123	4.3486e-08
ZNF189	BBG22686.1 |capsid protein VP2 [JC polyomavirus]	0.583673	4.14608e-07
ZNF19	BBG22686.1 |capsid protein VP2 [JC polyomavirus]	0.56857	9.52416e-07
ZNF214	BBG22686.1 |capsid protein VP2 [JC polyomavirus]	0.616396	5.87529e-08
ZNF217	BBG22686.1 |capsid protein VP2 [JC polyomavirus]	0.544145	3.36006e-06
ZNF221	BBG22686.1 |capsid protein VP2 [JC polyomavirus]	0.541647	3.80133e-06
ZNF222	BBG22686.1 |capsid protein VP2 [JC polyomavirus]	0.501809	2.3961e-05
ZNF225	BBG22686.1 |capsid protein VP2 [JC polyomavirus]	0.541542	3.82116e-06
ZNF230	BBG22686.1 |capsid protein VP2 [JC polyomavirus]	0.526911	7.7182e-06
ZNF253	BBG22686.1 |capsid protein VP2 [JC polyomavirus]	0.503112	2.2642e-05
ZNF256	BBG22686.1 |capsid protein VP2 [JC polyomavirus]	0.66169	2.63535e-09
ZNF266	BBG22686.1 |capsid protein VP2 [JC polyomavirus]	0.582293	4.48123e-07
ZNF267	BBG22686.1 |capsid protein VP2 [JC polyomavirus]	0.610185	8.65998e-08
ZNF277	BBG22686.1 |capsid protein VP2 [JC polyomavirus]	0.756322	4.94715e-13
ZNF280D	BBG22686.1 |capsid protein VP2 [JC polyomavirus]	0.588621	3.12823e-07
ZNF281	BBG22686.1 |capsid protein VP2 [JC polyomavirus]	0.696283	1.67978e-10
ZNF284	BBG22686.1 |capsid protein VP2 [JC polyomavirus]	0.553662	2.08053e-06
ZNF285	BBG22686.1 |capsid protein VP2 [JC polyomavirus]	0.527793	7.40471e-06
ZNF287	BBG22686.1 |capsid protein VP2 [JC polyomavirus]	0.612553	7.47661e-08
ZNF292	BBG22686.1 |capsid protein VP2 [JC polyomavirus]	0.519293	1.0989e-05
ZNF30	BBG22686.1 |capsid protein VP2 [JC polyomavirus]	0.506687	1.93606e-05
ZNF300	BBG22686.1 |capsid protein VP2 [JC polyomavirus]	0.634938	1.75238e-08
ZNF302	BBG22686.1 |capsid protein VP2 [JC polyomavirus]	0.621792	4.16541e-08
ZNF304	BBG22686.1 |capsid protein VP2 [JC polyomavirus]	0.602952	1.34651e-07
ZNF318	BBG22686.1 |capsid protein VP2 [JC polyomavirus]	0.579394	5.27009e-07
ZNF326	BBG22686.1 |capsid protein VP2 [JC polyomavirus]	0.634666	1.78481e-08
ZNF329	BBG22686.1 |capsid protein VP2 [JC polyomavirus]	0.598348	1.77317e-07
ZNF334	BBG22686.1 |capsid protein VP2 [JC polyomavirus]	0.533729	5.58484e-06
ZNF33A	BBG22686.1 |capsid protein VP2 [JC polyomavirus]	0.638963	1.33326e-08
ZNF35	BBG22686.1 |capsid protein VP2 [JC polyomavirus]	0.540605	4.00093e-06
ZNF383	BBG22686.1 |capsid protein VP2 [JC polyomavirus]	0.586283	3.57565e-07
ZNF397	BBG22686.1 |capsid protein VP2 [JC polyomavirus]	0.637059	1.51806e-08
ZNF404	BBG22686.1 |capsid protein VP2 [JC polyomavirus]	0.640853	1.17104e-08
ZNF407	BBG22686.1 |capsid protein VP2 [JC polyomavirus]	0.694595	1.93851e-10
ZNF415	BBG22686.1 |capsid protein VP2 [JC polyomavirus]	0.560777	1.43973e-06
ZNF416	BBG22686.1 |capsid protein VP2 [JC polyomavirus]	0.648108	7.05789e-09
ZNF429	BBG22686.1 |capsid protein VP2 [JC polyomavirus]	0.545168	3.19359e-06
ZNF430	BBG22686.1 |capsid protein VP2 [JC polyomavirus]	0.504749	2.10795e-05
ZNF431	BBG22686.1 |capsid protein VP2 [JC polyomavirus]	0.587887	3.26277e-07
ZNF433	BBG22686.1 |capsid protein VP2 [JC polyomavirus]	0.632952	2.00253e-08
ZNF439	BBG22686.1 |capsid protein VP2 [JC polyomavirus]	0.699358	1.2907e-10
ZNF44	BBG22686.1 |capsid protein VP2 [JC polyomavirus]	0.609082	9.26933e-08
ZNF440	BBG22686.1 |capsid protein VP2 [JC polyomavirus]	0.613909	6.86958e-08
ZNF442	BBG22686.1 |capsid protein VP2 [JC polyomavirus]	0.555277	1.91514e-06
ZNF449	BBG22686.1 |capsid protein VP2 [JC polyomavirus]	0.634996	1.74557e-08
ZNF451	BBG22686.1 |capsid protein VP2 [JC polyomavirus]	0.728199	9.18554e-12
ZNF468	BBG22686.1 |capsid protein VP2 [JC polyomavirus]	0.605555	1.15018e-07
ZNF471	BBG22686.1 |capsid protein VP2 [JC polyomavirus]	0.693322	2.15812e-10
ZNF483	BBG22686.1 |capsid protein VP2 [JC polyomavirus]	0.693786	2.07558e-10
ZNF502	BBG22686.1 |capsid protein VP2 [JC polyomavirus]	0.628163	2.75183e-08
ZNF506	BBG22686.1 |capsid protein VP2 [JC polyomavirus]	0.551373	2.33792e-06
ZNF514	BBG22686.1 |capsid protein VP2 [JC polyomavirus]	0.554994	1.94315e-06
ZNF518A	BBG22686.1 |capsid protein VP2 [JC polyomavirus]	0.572475	7.71188e-07
ZNF518B	BBG22686.1 |capsid protein VP2 [JC polyomavirus]	0.83485	0
ZNF525	BBG22686.1 |capsid protein VP2 [JC polyomavirus]	0.598671	1.73954e-07
ZNF540	BBG22686.1 |capsid protein VP2 [JC polyomavirus]	0.569485	9.06664e-07
ZNF546	BBG22686.1 |capsid protein VP2 [JC polyomavirus]	0.568359	9.63253e-07
ZNF547	BBG22686.1 |capsid protein VP2 [JC polyomavirus]	0.679487	6.69761e-10
ZNF551	BBG22686.1 |capsid protein VP2 [JC polyomavirus]	0.595814	2.05956e-07
ZNF559	BBG22686.1 |capsid protein VP2 [JC polyomavirus]	0.568298	9.6642e-07
ZNF562	BBG22686.1 |capsid protein VP2 [JC polyomavirus]	0.593759	2.32319e-07
ZNF567	BBG22686.1 |capsid protein VP2 [JC polyomavirus]	0.597562	1.85775e-07
ZNF568	BBG22686.1 |capsid protein VP2 [JC polyomavirus]	0.56935	9.13272e-07
ZNF57	BBG22686.1 |capsid protein VP2 [JC polyomavirus]	0.525321	8.31507e-06
ZNF573	BBG22686.1 |capsid protein VP2 [JC polyomavirus]	0.560477	1.46248e-06
ZNF596	BBG22686.1 |capsid protein VP2 [JC polyomavirus]	0.535076	5.23454e-06
ZNF597	BBG22686.1 |capsid protein VP2 [JC polyomavirus]	0.5762	6.28967e-07
ZNF599	BBG22686.1 |capsid protein VP2 [JC polyomavirus]	0.573586	7.25896e-07
ZNF600	BBG22686.1 |capsid protein VP2 [JC polyomavirus]	0.669015	1.51664e-09
ZNF605	BBG22686.1 |capsid protein VP2 [JC polyomavirus]	0.59557	2.0893e-07
ZNF608	BBG22686.1 |capsid protein VP2 [JC polyomavirus]	0.543405	3.48562e-06
ZNF624	BBG22686.1 |capsid protein VP2 [JC polyomavirus]	0.692479	2.3166e-10
ZNF625	BBG22686.1 |capsid protein VP2 [JC polyomavirus]	0.522666	9.40767e-06
ZNF638	BBG22686.1 |capsid protein VP2 [JC polyomavirus]	0.541265	3.87348e-06
ZNF639	BBG22686.1 |capsid protein VP2 [JC polyomavirus]	0.51933	1.09704e-05
ZNF654	BBG22686.1 |capsid protein VP2 [JC polyomavirus]	0.526571	7.84244e-06
ZNF667	BBG22686.1 |capsid protein VP2 [JC polyomavirus]	0.579088	5.36068e-07
ZNF670	BBG22686.1 |capsid protein VP2 [JC polyomavirus]	0.525513	8.24055e-06
ZNF680	BBG22686.1 |capsid protein VP2 [JC polyomavirus]	0.560471	1.46296e-06
ZNF682	BBG22686.1 |capsid protein VP2 [JC polyomavirus]	0.51922	1.10263e-05
ZNF684	BBG22686.1 |capsid protein VP2 [JC polyomavirus]	0.567205	1.02466e-06
ZNF711	BBG22686.1 |capsid protein VP2 [JC polyomavirus]	0.811555	4.44089e-16
ZNF714	BBG22686.1 |capsid protein VP2 [JC polyomavirus]	0.547889	2.78745e-06
ZNF720	BBG22686.1 |capsid protein VP2 [JC polyomavirus]	0.522377	9.53421e-06
ZNF727	BBG22686.1 |capsid protein VP2 [JC polyomavirus]	0.543478	3.47298e-06
ZNF738	BBG22686.1 |capsid protein VP2 [JC polyomavirus]	0.540199	4.08149e-06
ZNF761	BBG22686.1 |capsid protein VP2 [JC polyomavirus]	0.572695	7.62025e-07
ZNF763	BBG22686.1 |capsid protein VP2 [JC polyomavirus]	0.67085	1.31737e-09
ZNF765	BBG22686.1 |capsid protein VP2 [JC polyomavirus]	0.592386	2.51667e-07
ZNF770	BBG22686.1 |capsid protein VP2 [JC polyomavirus]	0.802699	1.55431e-15
ZNF781	BBG22686.1 |capsid protein VP2 [JC polyomavirus]	0.620573	4.5045e-08
ZNF782	BBG22686.1 |capsid protein VP2 [JC polyomavirus]	0.593429	2.36836e-07
ZNF808	BBG22686.1 |capsid protein VP2 [JC polyomavirus]	0.558126	1.65298e-06
ZNF816	BBG22686.1 |capsid protein VP2 [JC polyomavirus]	0.670481	1.35532e-09
ZNF823	BBG22686.1 |capsid protein VP2 [JC polyomavirus]	0.52668	7.80257e-06
ZNF836	BBG22686.1 |capsid protein VP2 [JC polyomavirus]	0.533741	5.58152e-06
ZNF841	BBG22686.1 |capsid protein VP2 [JC polyomavirus]	0.590228	2.85188e-07
ZNF846	BBG22686.1 |capsid protein VP2 [JC polyomavirus]	0.513575	1.42472e-05
ZNF852	BBG22686.1 |capsid protein VP2 [JC polyomavirus]	0.512498	1.49541e-05
ZNF888	BBG22686.1 |capsid protein VP2 [JC polyomavirus]	0.582299	4.47974e-07
ZNF891	BBG22686.1 |capsid protein VP2 [JC polyomavirus]	0.695083	1.86004e-10
ZNF91	BBG22686.1 |capsid protein VP2 [JC polyomavirus]	0.535584	5.10806e-06
ZNF98	BBG22686.1 |capsid protein VP2 [JC polyomavirus]	0.529547	6.81637e-06
ZRANB2	BBG22686.1 |capsid protein VP2 [JC polyomavirus]	0.650048	6.14973e-09
ZSCAN30	BBG22686.1 |capsid protein VP2 [JC polyomavirus]	0.574219	7.01185e-07
ZUP1	BBG22686.1 |capsid protein VP2 [JC polyomavirus]	0.523273	9.1468e-06
ZZZ3	BBG22686.1 |capsid protein VP2 [JC polyomavirus]	0.525196	8.36366e-06
AASDH	BBG22687.1 |capsid protein VP3 [JC polyomavirus]	0.711497	4.41318e-11
AASS	BBG22687.1 |capsid protein VP3 [JC polyomavirus]	0.682933	5.08045e-10
ABCA10	BBG22687.1 |capsid protein VP3 [JC polyomavirus]	0.726359	1.0981e-11
ABCA6	BBG22687.1 |capsid protein VP3 [JC polyomavirus]	0.735884	4.28946e-12
[truncated: 63,536 more rows]

## Sheet: MCPyV
row	column	cor	p
AADAT	AFM84433.1 |large T antigen protein [Merkel cell polyomavirus]	0.546653	2.96553e-06
AASDH	AFM84433.1 |large T antigen protein [Merkel cell polyomavirus]	0.651092	5.7082e-09
AASS	AFM84433.1 |large T antigen protein [Merkel cell polyomavirus]	0.687559	3.48525e-10
ABCA10	AFM84433.1 |large T antigen protein [Merkel cell polyomavirus]	0.804452	1.33227e-15
ABCA6	AFM84433.1 |large T antigen protein [Merkel cell polyomavirus]	0.815385	2.22045e-16
ABCA8	AFM84433.1 |large T antigen protein [Merkel cell polyomavirus]	0.7966	3.55271e-15
ABCA9	AFM84433.1 |large T antigen protein [Merkel cell polyomavirus]	0.689038	3.08518e-10
ABCB7	AFM84433.1 |large T antigen protein [Merkel cell polyomavirus]	0.66935	1.47824e-09
ABCG2	AFM84433.1 |large T antigen protein [Merkel cell polyomavirus]	0.602134	1.41443e-07
ABHD13	AFM84433.1 |large T antigen protein [Merkel cell polyomavirus]	0.570669	8.5053e-07
ABHD17B	AFM84433.1 |large T antigen protein [Merkel cell polyomavirus]	0.617064	5.63222e-08
ABHD3	AFM84433.1 |large T antigen protein [Merkel cell polyomavirus]	0.662608	2.46107e-09
ABI1	AFM84433.1 |large T antigen protein [Merkel cell polyomavirus]	0.512005	1.52882e-05
ABI2	AFM84433.1 |large T antigen protein [Merkel cell polyomavirus]	0.566179	1.08235e-06
ABRAXAS2	AFM84433.1 |large T antigen protein [Merkel cell polyomavirus]	0.601937	1.43126e-07
ACAD11	AFM84433.1 |large T antigen protein [Merkel cell polyomavirus]	0.631026	2.27701e-08
ACADM	AFM84433.1 |large T antigen protein [Merkel cell polyomavirus]	0.737522	3.63443e-12
ACKR4	AFM84433.1 |large T antigen protein [Merkel cell polyomavirus]	0.650053	6.14785e-09
ACOT6	AFM84433.1 |large T antigen protein [Merkel cell polyomavirus]	0.599793	1.62715e-07
ACOT9	AFM84433.1 |large T antigen protein [Merkel cell polyomavirus]	0.645839	8.28058e-09
ACSL3	AFM84433.1 |large T antigen protein [Merkel cell polyomavirus]	0.519205	1.10337e-05
ACSL4	AFM84433.1 |large T antigen protein [Merkel cell polyomavirus]	0.648861	6.69148e-09
ACSM3	AFM84433.1 |large T antigen protein [Merkel cell polyomavirus]	0.648191	7.01651e-09
ACSS3	AFM84433.1 |large T antigen protein [Merkel cell polyomavirus]	0.62262	3.94902e-08
ACTR2	AFM84433.1 |large T antigen protein [Merkel cell polyomavirus]	0.546444	2.99664e-06
ACTR3	AFM84433.1 |large T antigen protein [Merkel cell polyomavirus]	0.590337	2.83399e-07
ACTR6	AFM84433.1 |large T antigen protein [Merkel cell polyomavirus]	0.637465	1.47671e-08
ADAL	AFM84433.1 |large T antigen protein [Merkel cell polyomavirus]	0.604565	1.22143e-07
ADAM10	AFM84433.1 |large T antigen protein [Merkel cell polyomavirus]	0.672461	1.16318e-09
ADAM17	AFM84433.1 |large T antigen protein [Merkel cell polyomavirus]	0.533556	5.63125e-06
ADAM22	AFM84433.1 |large T antigen protein [Merkel cell polyomavirus]	0.613428	7.07921e-08
ADD3	AFM84433.1 |large T antigen protein [Merkel cell polyomavirus]	0.55394	2.05106e-06
ADGRA3	AFM84433.1 |large T antigen protein [Merkel cell polyomavirus]	0.605434	1.15864e-07
ADGRF1	AFM84433.1 |large T antigen protein [Merkel cell polyomavirus]	0.560505	1.4603e-06
ADGRG6	AFM84433.1 |large T antigen protein [Merkel cell polyomavirus]	0.719502	2.10938e-11
ADGRL2	AFM84433.1 |large T antigen protein [Merkel cell polyomavirus]	0.570484	8.59108e-07
ADGRL4	AFM84433.1 |large T antigen protein [Merkel cell polyomavirus]	0.700645	1.15485e-10
ADH5	AFM84433.1 |large T antigen protein [Merkel cell polyomavirus]	0.574183	7.02577e-07
ADH6	AFM84433.1 |large T antigen protein [Merkel cell polyomavirus]	0.564895	1.15885e-06
ADNP	AFM84433.1 |large T antigen protein [Merkel cell polyomavirus]	0.607397	1.02789e-07
ADNP2	AFM84433.1 |large T antigen protein [Merkel cell polyomavirus]	0.609545	9.00877e-08
ADSS2	AFM84433.1 |large T antigen protein [Merkel cell polyomavirus]	0.627494	2.87546e-08
AFG1L	AFM84433.1 |large T antigen protein [Merkel cell polyomavirus]	0.600839	1.52861e-07
AFM	AFM84433.1 |large T antigen protein [Merkel cell polyomavirus]	0.532065	6.04759e-06
AFTPH	AFM84433.1 |large T antigen protein [Merkel cell polyomavirus]	0.831656	0
AGA	AFM84433.1 |large T antigen protein [Merkel cell polyomavirus]	0.605933	1.12402e-07
AGBL3	AFM84433.1 |large T antigen protein [Merkel cell polyomavirus]	0.535939	5.02113e-06
AGO3	AFM84433.1 |large T antigen protein [Merkel cell polyomavirus]	0.673294	1.09029e-09
AGPS	AFM84433.1 |large T antigen protein [Merkel cell polyomavirus]	0.707403	6.37654e-11
AGR2	AFM84433.1 |large T antigen protein [Merkel cell polyomavirus]	0.57481	6.78885e-07
AGR3	AFM84433.1 |large T antigen protein [Merkel cell polyomavirus]	0.79699	3.33067e-15
AGXT2	AFM84433.1 |large T antigen protein [Merkel cell polyomavirus]	0.537501	4.65543e-06
AHCTF1	AFM84433.1 |large T antigen protein [Merkel cell polyomavirus]	0.665101	2.04129e-09
AHI1	AFM84433.1 |large T antigen protein [Merkel cell polyomavirus]	0.637592	1.46398e-08
AHR	AFM84433.1 |large T antigen protein [Merkel cell polyomavirus]	0.774675	5.90639e-14
AIMP1	AFM84433.1 |large T antigen protein [Merkel cell polyomavirus]	0.536342	4.92435e-06
AK9	AFM84433.1 |large T antigen protein [Merkel cell polyomavirus]	0.552098	2.25328e-06
AKAP12	AFM84433.1 |large T antigen protein [Merkel cell polyomavirus]	0.778777	3.55271e-14
AKAP3	AFM84433.1 |large T antigen protein [Merkel cell polyomavirus]	0.571153	8.28549e-07
AKAP7	AFM84433.1 |large T antigen protein [Merkel cell polyomavirus]	0.634449	1.81105e-08
AKAP9	AFM84433.1 |large T antigen protein [Merkel cell polyomavirus]	0.802827	1.33227e-15
AKT3	AFM84433.1 |large T antigen protein [Merkel cell polyomavirus]	0.64695	7.65862e-09
ALB	AFM84433.1 |large T antigen protein [Merkel cell polyomavirus]	0.748069	1.21303e-12
ALDH1A1	AFM84433.1 |large T antigen protein [Merkel cell polyomavirus]	0.593505	2.35786e-07
ALDH1A2	AFM84433.1 |large T antigen protein [Merkel cell polyomavirus]	0.534539	5.37176e-06
ALDH7A1	AFM84433.1 |large T antigen protein [Merkel cell polyomavirus]	0.528284	7.23569e-06
ALG10	AFM84433.1 |large T antigen protein [Merkel cell polyomavirus]	0.723297	1.47327e-11
ALG10B	AFM84433.1 |large T antigen protein [Merkel cell polyomavirus]	0.663483	2.30517e-09
ALG11	AFM84433.1 |large T antigen protein [Merkel cell polyomavirus]	0.813835	4.44089e-16
ALG13	AFM84433.1 |large T antigen protein [Merkel cell polyomavirus]	0.619202	4.91704e-08
ALPK2	AFM84433.1 |large T antigen protein [Merkel cell polyomavirus]	0.713407	3.70886e-11
AMIGO2	AFM84433.1 |large T antigen protein [Merkel cell polyomavirus]	0.544431	3.31266e-06
AMY2A	AFM84433.1 |large T antigen protein [Merkel cell polyomavirus]	0.584621	3.92965e-07
AMY2B	AFM84433.1 |large T antigen protein [Merkel cell polyomavirus]	0.611325	8.06944e-08
ANAPC4	AFM84433.1 |large T antigen protein [Merkel cell polyomavirus]	0.714396	3.38765e-11
ANK2	AFM84433.1 |large T antigen protein [Merkel cell polyomavirus]	0.551041	2.3776e-06
ANK3	AFM84433.1 |large T antigen protein [Merkel cell polyomavirus]	0.721488	1.74949e-11
ANKEF1	AFM84433.1 |large T antigen protein [Merkel cell polyomavirus]	0.588945	3.07056e-07
ANKMY2	AFM84433.1 |large T antigen protein [Merkel cell polyomavirus]	0.710807	4.69766e-11
ANKRD13C	AFM84433.1 |large T antigen protein [Merkel cell polyomavirus]	0.598594	1.74747e-07
ANKRD17	AFM84433.1 |large T antigen protein [Merkel cell polyomavirus]	0.630444	2.36674e-08
ANKRD22	AFM84433.1 |large T antigen protein [Merkel cell polyomavirus]	0.648983	6.6338e-09
ANKRD26	AFM84433.1 |large T antigen protein [Merkel cell polyomavirus]	0.602202	1.40869e-07
ANKRD40	AFM84433.1 |large T antigen protein [Merkel cell polyomavirus]	0.539762	4.16973e-06
ANKRD42	AFM84433.1 |large T antigen protein [Merkel cell polyomavirus]	0.516879	1.22693e-05
ANKRD46	AFM84433.1 |large T antigen protein [Merkel cell polyomavirus]	0.571927	7.94499e-07
ANKRD49	AFM84433.1 |large T antigen protein [Merkel cell polyomavirus]	0.518356	1.14705e-05
ANKRD50	AFM84433.1 |large T antigen protein [Merkel cell polyomavirus]	0.740909	2.56972e-12
ANO5	AFM84433.1 |large T antigen protein [Merkel cell polyomavirus]	0.777168	4.35207e-14
ANO6	AFM84433.1 |large T antigen protein [Merkel cell polyomavirus]	0.54176	3.78022e-06
ANTXR2	AFM84433.1 |large T antigen protein [Merkel cell polyomavirus]	0.554412	2.00211e-06
ANXA1	AFM84433.1 |large T antigen protein [Merkel cell polyomavirus]	0.504615	2.12039e-05
AOAH	AFM84433.1 |large T antigen protein [Merkel cell polyomavirus]	0.519322	1.09747e-05
AP3B1	AFM84433.1 |large T antigen protein [Merkel cell polyomavirus]	0.609085	9.26737e-08
AP4E1	AFM84433.1 |large T antigen protein [Merkel cell polyomavirus]	0.58709	3.41482e-07
AP5M1	AFM84433.1 |large T antigen protein [Merkel cell polyomavirus]	0.62185	4.14984e-08
APAF1	AFM84433.1 |large T antigen protein [Merkel cell polyomavirus]	0.621121	4.34912e-08
APC	AFM84433.1 |large T antigen protein [Merkel cell polyomavirus]	0.782428	2.26485e-14
APIP	AFM84433.1 |large T antigen protein [Merkel cell polyomavirus]	0.691901	2.43145e-10
APOD	AFM84433.1 |large T antigen protein [Merkel cell polyomavirus]	0.508124	1.81703e-05
APOH	AFM84433.1 |large T antigen protein [Merkel cell polyomavirus]	0.609559	9.0007e-08
APPL1	AFM84433.1 |large T antigen protein [Merkel cell polyomavirus]	0.602785	1.36011e-07
APPL2	AFM84433.1 |large T antigen protein [Merkel cell polyomavirus]	0.563332	1.25872e-06
AREG	AFM84433.1 |large T antigen protein [Merkel cell polyomavirus]	0.700812	1.13826e-10
ARF4	AFM84433.1 |large T antigen protein [Merkel cell polyomavirus]	0.598118	1.79755e-07
ARFGAP3	AFM84433.1 |large T antigen protein [Merkel cell polyomavirus]	0.571134	8.29397e-07
ARHGAP21	AFM84433.1 |large T antigen protein [Merkel cell polyomavirus]	0.744566	1.75682e-12
ARHGAP28	AFM84433.1 |large T antigen protein [Merkel cell polyomavirus]	0.693652	2.09913e-10
ARHGAP42	AFM84433.1 |large T antigen protein [Merkel cell polyomavirus]	0.633318	1.95399e-08
ARHGEF28	AFM84433.1 |large T antigen protein [Merkel cell polyomavirus]	0.504981	2.08667e-05
ARHGEF38	AFM84433.1 |large T antigen protein [Merkel cell polyomavirus]	0.531414	6.2383e-06
ARHGEF6	AFM84433.1 |large T antigen protein [Merkel cell polyomavirus]	0.696806	1.60655e-10
ARL1	AFM84433.1 |large T antigen protein [Merkel cell polyomavirus]	0.516266	1.26158e-05
ARL13B	AFM84433.1 |large T antigen protein [Merkel cell polyomavirus]	0.63636	1.59175e-08
ARL14EP	AFM84433.1 |large T antigen protein [Merkel cell polyomavirus]	0.600694	1.54195e-07
ARMC2	AFM84433.1 |large T antigen protein [Merkel cell polyomavirus]	0.656135	3.96661e-09
ARMCX1	AFM84433.1 |large T antigen protein [Merkel cell polyomavirus]	0.529563	6.81137e-06
ARMCX3	AFM84433.1 |large T antigen protein [Merkel cell polyomavirus]	0.569097	9.25834e-07
ARMT1	AFM84433.1 |large T antigen protein [Merkel cell polyomavirus]	0.569565	9.02758e-07
ARSJ	AFM84433.1 |large T antigen protein [Merkel cell polyomavirus]	0.579697	5.18196e-07
AS3MT	AFM84433.1 |large T antigen protein [Merkel cell polyomavirus]	0.628306	2.72605e-08
ASB15	AFM84433.1 |large T antigen protein [Merkel cell polyomavirus]	0.59762	1.85137e-07
ASCC3	AFM84433.1 |large T antigen protein [Merkel cell polyomavirus]	0.739452	2.98472e-12
ASNSD1	AFM84433.1 |large T antigen protein [Merkel cell polyomavirus]	0.672117	1.1946e-09
ASPH	AFM84433.1 |large T antigen protein [Merkel cell polyomavirus]	0.589383	2.99414e-07
ASPN	AFM84433.1 |large T antigen protein [Merkel cell polyomavirus]	0.582748	4.36794e-07
ASXL1	AFM84433.1 |large T antigen protein [Merkel cell polyomavirus]	0.525285	8.32879e-06
ASXL2	AFM84433.1 |large T antigen protein [Merkel cell polyomavirus]	0.69245	2.32211e-10
ATAD1	AFM84433.1 |large T antigen protein [Merkel cell polyomavirus]	0.518421	1.14368e-05
ATAD2B	AFM84433.1 |large T antigen protein [Merkel cell polyomavirus]	0.596079	2.02769e-07
ATF7IP	AFM84433.1 |large T antigen protein [Merkel cell polyomavirus]	0.523232	9.16404e-06
ATF7IP2	AFM84433.1 |large T antigen protein [Merkel cell polyomavirus]	0.713503	3.67633e-11
ATG10	AFM84433.1 |large T antigen protein [Merkel cell polyomavirus]	0.571597	8.08868e-07
ATG13	AFM84433.1 |large T antigen protein [Merkel cell polyomavirus]	0.538453	4.44462e-06
ATG4C	AFM84433.1 |large T antigen protein [Merkel cell polyomavirus]	0.809757	4.44089e-16
ATIC	AFM84433.1 |large T antigen protein [Merkel cell polyomavirus]	0.531274	6.28003e-06
ATL1	AFM84433.1 |large T antigen protein [Merkel cell polyomavirus]	0.553738	2.07242e-06
ATM	AFM84433.1 |large T antigen protein [Merkel cell polyomavirus]	0.515977	1.27824e-05
ATMIN	AFM84433.1 |large T antigen protein [Merkel cell polyomavirus]	0.706856	6.69442e-11
ATP11B	AFM84433.1 |large T antigen protein [Merkel cell polyomavirus]	0.682447	5.28383e-10
ATP11C	AFM84433.1 |large T antigen protein [Merkel cell polyomavirus]	0.797839	3.10862e-15
ATP2C1	AFM84433.1 |large T antigen protein [Merkel cell polyomavirus]	0.61435	6.68235e-08
ATP5MC3	AFM84433.1 |large T antigen protein [Merkel cell polyomavirus]	0.52955	6.8155e-06
ATP7A	AFM84433.1 |large T antigen protein [Merkel cell polyomavirus]	0.695222	1.83831e-10
ATXN2	AFM84433.1 |large T antigen protein [Merkel cell polyomavirus]	0.744703	1.73173e-12
AVEN	AFM84433.1 |large T antigen protein [Merkel cell polyomavirus]	0.536608	4.86134e-06
AZI2	AFM84433.1 |large T antigen protein [Merkel cell polyomavirus]	0.61667	5.77451e-08
B3GALNT1	AFM84433.1 |large T antigen protein [Merkel cell polyomavirus]	0.646438	7.93958e-09
B3GLCT	AFM84433.1 |large T antigen protein [Merkel cell polyomavirus]	0.669142	1.5019e-09
B3GNT5	AFM84433.1 |large T antigen protein [Merkel cell polyomavirus]	0.769823	1.05249e-13
BACH1	AFM84433.1 |large T antigen protein [Merkel cell polyomavirus]	0.609351	9.11706e-08
BANK1	AFM84433.1 |large T antigen protein [Merkel cell polyomavirus]	0.70325	9.20326e-11
BBOF1	AFM84433.1 |large T antigen protein [Merkel cell polyomavirus]	0.509452	1.7132e-05
BBS10	AFM84433.1 |large T antigen protein [Merkel cell polyomavirus]	0.660536	2.87088e-09
BBS4	AFM84433.1 |large T antigen protein [Merkel cell polyomavirus]	0.629603	2.50247e-08
BBS9	AFM84433.1 |large T antigen protein [Merkel cell polyomavirus]	0.727181	1.01414e-11
BCAP29	AFM84433.1 |large T antigen protein [Merkel cell polyomavirus]	0.510845	1.61018e-05
BCCIP	AFM84433.1 |large T antigen protein [Merkel cell polyomavirus]	0.660823	2.81058e-09
BCHE	AFM84433.1 |large T antigen protein [Merkel cell polyomavirus]	0.760149	3.22409e-13
BCLAF1	AFM84433.1 |large T antigen protein [Merkel cell polyomavirus]	0.723039	1.50999e-11
BCLAF3	AFM84433.1 |large T antigen protein [Merkel cell polyomavirus]	0.761936	2.63345e-13
BDP1	AFM84433.1 |large T antigen protein [Merkel cell polyomavirus]	0.765206	1.80966e-13
BET1	AFM84433.1 |large T antigen protein [Merkel cell polyomavirus]	0.552793	2.1749e-06
BHLHB9	AFM84433.1 |large T antigen protein [Merkel cell polyomavirus]	0.725042	1.24665e-11
BICRAL	AFM84433.1 |large T antigen protein [Merkel cell polyomavirus]	0.64733	7.45641e-09
BIRC2	AFM84433.1 |large T antigen protein [Merkel cell polyomavirus]	0.654866	4.35008e-09
BIVM-ERCC5	AFM84433.1 |large T antigen protein [Merkel cell polyomavirus]	0.767386	1.40332e-13
BLNK	AFM84433.1 |large T antigen protein [Merkel cell polyomavirus]	0.547413	2.8548e-06
BLZF1	AFM84433.1 |large T antigen protein [Merkel cell polyomavirus]	0.662663	2.45087e-09
BMI1	AFM84433.1 |large T antigen protein [Merkel cell polyomavirus]	0.548878	2.65224e-06
BMP2K	AFM84433.1 |large T antigen protein [Merkel cell polyomavirus]	0.560082	1.493e-06
BMP5	AFM84433.1 |large T antigen protein [Merkel cell polyomavirus]	0.666277	1.86783e-09
BMT2	AFM84433.1 |large T antigen protein [Merkel cell polyomavirus]	0.572181	7.83633e-07
BNIP2	AFM84433.1 |large T antigen protein [Merkel cell polyomavirus]	0.636092	1.62093e-08
BOD1L1	AFM84433.1 |large T antigen protein [Merkel cell polyomavirus]	0.802726	1.55431e-15
BPTF	AFM84433.1 |large T antigen protein [Merkel cell polyomavirus]	0.631073	2.26988e-08
BRINP3	AFM84433.1 |large T antigen protein [Merkel cell polyomavirus]	0.504075	2.17103e-05
BRIX1	AFM84433.1 |large T antigen protein [Merkel cell polyomavirus]	0.564761	1.16709e-06
BRMS1L	AFM84433.1 |large T antigen protein [Merkel cell polyomavirus]	0.68977	2.90365e-10
BROX	AFM84433.1 |large T antigen protein [Merkel cell polyomavirus]	0.648242	6.99132e-09
BRWD1	AFM84433.1 |large T antigen protein [Merkel cell polyomavirus]	0.530165	6.61963e-06
BRWD3	AFM84433.1 |large T antigen protein [Merkel cell polyomavirus]	0.744259	1.81433e-12
BTAF1	AFM84433.1 |large T antigen protein [Merkel cell polyomavirus]	0.715798	2.97748e-11
BTG3	AFM84433.1 |large T antigen protein [Merkel cell polyomavirus]	0.509959	1.67495e-05
BTRC	AFM84433.1 |large T antigen protein [Merkel cell polyomavirus]	0.628099	2.76335e-08
C10orf67	AFM84433.1 |large T antigen protein [Merkel cell polyomavirus]	0.574855	6.77193e-07
C10orf88	AFM84433.1 |large T antigen protein [Merkel cell polyomavirus]	0.679302	6.79708e-10
C11orf54	AFM84433.1 |large T antigen protein [Merkel cell polyomavirus]	0.668661	1.55813e-09
C11orf58	AFM84433.1 |large T antigen protein [Merkel cell polyomavirus]	0.557648	1.69455e-06
C11orf65	AFM84433.1 |large T antigen protein [Merkel cell polyomavirus]	0.576893	6.05372e-07
C12orf29	AFM84433.1 |large T antigen protein [Merkel cell polyomavirus]	0.656588	3.83772e-09
C12orf4	AFM84433.1 |large T antigen protein [Merkel cell polyomavirus]	0.73594	4.26525e-12
C14orf28	AFM84433.1 |large T antigen protein [Merkel cell polyomavirus]	0.67446	9.95618e-10
C1D	AFM84433.1 |large T antigen protein [Merkel cell polyomavirus]	0.624937	3.39864e-08
C1GALT1	AFM84433.1 |large T antigen protein [Merkel cell polyomavirus]	0.564063	1.21105e-06
C1orf162	AFM84433.1 |large T antigen protein [Merkel cell polyomavirus]	0.580437	4.97233e-07
C3orf14	AFM84433.1 |large T antigen protein [Merkel cell polyomavirus]	0.607054	1.04974e-07
C3orf62	AFM84433.1 |large T antigen protein [Merkel cell polyomavirus]	0.722453	1.59652e-11
C5	AFM84433.1 |large T antigen protein [Merkel cell polyomavirus]	0.672626	1.14839e-09
C5orf63	AFM84433.1 |large T antigen protein [Merkel cell polyomavirus]	0.560481	1.46215e-06
C7orf25	AFM84433.1 |large T antigen protein [Merkel cell polyomavirus]	0.740424	2.70139e-12
C8orf44-SGK3	AFM84433.1 |large T antigen protein [Merkel cell polyomavirus]	0.501596	2.41827e-05
C8orf48	AFM84433.1 |large T antigen protein [Merkel cell polyomavirus]	0.563076	1.27585e-06
C9orf135	AFM84433.1 |large T antigen protein [Merkel cell polyomavirus]	0.555632	1.88046e-06
C9orf72	AFM84433.1 |large T antigen protein [Merkel cell polyomavirus]	0.708548	5.75646e-11
CAB39	AFM84433.1 |large T antigen protein [Merkel cell polyomavirus]	0.736492	4.03411e-12
CABCOCO1	AFM84433.1 |large T antigen protein [Merkel cell polyomavirus]	0.596263	2.00581e-07
CAMK2D	AFM84433.1 |large T antigen protein [Merkel cell polyomavirus]	0.59444	2.23252e-07
CAPZA1	AFM84433.1 |large T antigen protein [Merkel cell polyomavirus]	0.536328	4.92765e-06
CARD6	AFM84433.1 |large T antigen protein [Merkel cell polyomavirus]	0.836869	0
CARF	AFM84433.1 |large T antigen protein [Merkel cell polyomavirus]	0.761949	2.62901e-13
CARMIL1	AFM84433.1 |large T antigen protein [Merkel cell polyomavirus]	0.643952	9.44826e-09
CARNMT1	AFM84433.1 |large T antigen protein [Merkel cell polyomavirus]	0.693142	2.19107e-10
CASP1	AFM84433.1 |large T antigen protein [Merkel cell polyomavirus]	0.559731	1.52061e-06
CAST	AFM84433.1 |large T antigen protein [Merkel cell polyomavirus]	0.629213	2.56768e-08
CBR4	AFM84433.1 |large T antigen protein [Merkel cell polyomavirus]	0.502684	2.30677e-05
CBWD1	AFM84433.1 |large T antigen protein [Merkel cell polyomavirus]	0.762201	2.55351e-13
CBWD2	AFM84433.1 |large T antigen protein [Merkel cell polyomavirus]	0.726528	1.08034e-11
CBWD3	AFM84433.1 |large T antigen protein [Merkel cell polyomavirus]	0.770769	9.41469e-14
CBWD5	AFM84433.1 |large T antigen protein [Merkel cell polyomavirus]	0.752418	7.59393e-13
CBWD6	AFM84433.1 |large T antigen protein [Merkel cell polyomavirus]	0.740883	2.57661e-12
CBX3	AFM84433.1 |large T antigen protein [Merkel cell polyomavirus]	0.719484	2.11291e-11
CBX5	AFM84433.1 |large T antigen protein [Merkel cell polyomavirus]	0.500041	2.58646e-05
CC2D2A	AFM84433.1 |large T antigen protein [Merkel cell polyomavirus]	0.577326	5.91066e-07
CCDC102B	AFM84433.1 |large T antigen protein [Merkel cell polyomavirus]	0.622245	4.04575e-08
CCDC110	AFM84433.1 |large T antigen protein [Merkel cell polyomavirus]	0.582526	4.42301e-07
CCDC121	AFM84433.1 |large T antigen protein [Merkel cell polyomavirus]	0.619491	4.82731e-08
CCDC125	AFM84433.1 |large T antigen protein [Merkel cell polyomavirus]	0.658457	3.34696e-09
CCDC138	AFM84433.1 |large T antigen protein [Merkel cell polyomavirus]	0.519623	1.08244e-05
CCDC160	AFM84433.1 |large T antigen protein [Merkel cell polyomavirus]	0.775698	5.19584e-14
CCDC178	AFM84433.1 |large T antigen protein [Merkel cell polyomavirus]	0.702122	1.01566e-10
CCDC186	AFM84433.1 |large T antigen protein [Merkel cell polyomavirus]	0.636853	1.53948e-08
CCDC30	AFM84433.1 |large T antigen protein [Merkel cell polyomavirus]	0.704584	8.1857e-11
CCDC39	AFM84433.1 |large T antigen protein [Merkel cell polyomavirus]	0.6852	4.22762e-10
CCDC66	AFM84433.1 |large T antigen protein [Merkel cell polyomavirus]	0.651871	5.39846e-09
CCDC77	AFM84433.1 |large T antigen protein [Merkel cell polyomavirus]	0.655846	4.05115e-09
CCDC82	AFM84433.1 |large T antigen protein [Merkel cell polyomavirus]	0.654644	4.42061e-09
CCDC88A	AFM84433.1 |large T antigen protein [Merkel cell polyomavirus]	0.697726	1.48504e-10
CCDC91	AFM84433.1 |large T antigen protein [Merkel cell polyomavirus]	0.65151	5.54015e-09
CCN6	AFM84433.1 |large T antigen protein [Merkel cell polyomavirus]	0.577362	5.89889e-07
CCNA2	AFM84433.1 |large T antigen protein [Merkel cell polyomavirus]	0.562591	1.30889e-06
CCNB1	AFM84433.1 |large T antigen protein [Merkel cell polyomavirus]	0.593889	2.30567e-07
CCNC	AFM84433.1 |large T antigen protein [Merkel cell polyomavirus]	0.744985	1.68132e-12
CCNG1	AFM84433.1 |large T antigen protein [Merkel cell polyomavirus]	0.635303	1.70973e-08
CCNT2	AFM84433.1 |large T antigen protein [Merkel cell polyomavirus]	0.521311	1.00156e-05
CCNYL1	AFM84433.1 |large T antigen protein [Merkel cell polyomavirus]	0.656294	3.92086e-09
CCP110	AFM84433.1 |large T antigen protein [Merkel cell polyomavirus]	0.751313	8.56204e-13
CCPG1	AFM84433.1 |large T antigen protein [Merkel cell polyomavirus]	0.666349	1.85773e-09
CCSER1	AFM84433.1 |large T antigen protein [Merkel cell polyomavirus]	0.727373	9.95337e-12
CCSER2	AFM84433.1 |large T antigen protein [Merkel cell polyomavirus]	0.690539	2.72404e-10
CCT2	AFM84433.1 |large T antigen protein [Merkel cell polyomavirus]	0.611528	7.96848e-08
CCT4	AFM84433.1 |large T antigen protein [Merkel cell polyomavirus]	0.564341	1.19338e-06
CD2	AFM84433.1 |large T antigen protein [Merkel cell polyomavirus]	0.512872	1.47046e-05
CD226	AFM84433.1 |large T antigen protein [Merkel cell polyomavirus]	0.621934	4.12764e-08
CD36	AFM84433.1 |large T antigen protein [Merkel cell polyomavirus]	0.693708	2.08913e-10
CD47	AFM84433.1 |large T antigen protein [Merkel cell polyomavirus]	0.671874	1.21724e-09
CD86	AFM84433.1 |large T antigen protein [Merkel cell polyomavirus]	0.57004	8.79951e-07
CDADC1	AFM84433.1 |large T antigen protein [Merkel cell polyomavirus]	0.599637	1.64243e-07
CDC14A	AFM84433.1 |large T antigen protein [Merkel cell polyomavirus]	0.538913	4.34624e-06
CDC14B	AFM84433.1 |large T antigen protein [Merkel cell polyomavirus]	0.681022	5.92447e-10
CDC27	AFM84433.1 |large T antigen protein [Merkel cell polyomavirus]	0.797094	3.33067e-15
CDC37L1	AFM84433.1 |large T antigen protein [Merkel cell polyomavirus]	0.689779	2.90158e-10
CDC40	AFM84433.1 |large T antigen protein [Merkel cell polyomavirus]	0.652421	5.18961e-09
CDH9	AFM84433.1 |large T antigen protein [Merkel cell polyomavirus]	0.580048	5.0814e-07
CDK1	AFM84433.1 |large T antigen protein [Merkel cell polyomavirus]	0.584896	3.86897e-07
CDK17	AFM84433.1 |large T antigen protein [Merkel cell polyomavirus]	0.620261	4.5954e-08
CDK7	AFM84433.1 |large T antigen protein [Merkel cell polyomavirus]	0.549711	2.5431e-06
CDKAL1	AFM84433.1 |large T antigen protein [Merkel cell polyomavirus]	0.540266	4.06807e-06
CDKN3	AFM84433.1 |large T antigen protein [Merkel cell polyomavirus]	0.624836	3.42089e-08
CDS1	AFM84433.1 |large T antigen protein [Merkel cell polyomavirus]	0.639974	1.24398e-08
CENPH	AFM84433.1 |large T antigen protein [Merkel cell polyomavirus]	0.557237	1.73096e-06
CENPN	AFM84433.1 |large T antigen protein [Merkel cell polyomavirus]	0.537451	4.66672e-06
CENPQ	AFM84433.1 |large T antigen protein [Merkel cell polyomavirus]	0.714062	3.49298e-11
CEP112	AFM84433.1 |large T antigen protein [Merkel cell polyomavirus]	0.572953	7.51383e-07
CEP120	AFM84433.1 |large T antigen protein [Merkel cell polyomavirus]	0.534646	5.34423e-06
CEP126	AFM84433.1 |large T antigen protein [Merkel cell polyomavirus]	0.822071	0
CEP135	AFM84433.1 |large T antigen protein [Merkel cell polyomavirus]	0.717554	2.53029e-11
CEP152	AFM84433.1 |large T antigen protein [Merkel cell polyomavirus]	0.66276	2.43329e-09
CEP162	AFM84433.1 |large T antigen protein [Merkel cell polyomavirus]	0.796152	3.77476e-15
CEP192	AFM84433.1 |large T antigen protein [Merkel cell polyomavirus]	0.771433	8.70415e-14
CEP20	AFM84433.1 |large T antigen protein [Merkel cell polyomavirus]	0.501043	2.47695e-05
CEP290	AFM84433.1 |large T antigen protein [Merkel cell polyomavirus]	0.795477	3.9968e-15
CEP57L1	AFM84433.1 |large T antigen protein [Merkel cell polyomavirus]	0.727872	9.48308e-12
CEP70	AFM84433.1 |large T antigen protein [Merkel cell polyomavirus]	0.596374	1.99277e-07
CEP95	AFM84433.1 |large T antigen protein [Merkel cell polyomavirus]	0.758968	3.68372e-13
CEPT1	AFM84433.1 |large T antigen protein [Merkel cell polyomavirus]	0.665789	1.93801e-09
CERKL	AFM84433.1 |large T antigen protein [Merkel cell polyomavirus]	0.584197	4.025e-07
CERS6	AFM84433.1 |large T antigen protein [Merkel cell polyomavirus]	0.558518	1.61973e-06
CETN3	AFM84433.1 |large T antigen protein [Merkel cell polyomavirus]	0.634181	1.844e-08
CFAP300	AFM84433.1 |large T antigen protein [Merkel cell polyomavirus]	0.575239	6.63093e-07
CFAP36	AFM84433.1 |large T antigen protein [Merkel cell polyomavirus]	0.633318	1.95402e-08
CFAP43	AFM84433.1 |large T antigen protein [Merkel cell polyomavirus]	0.786512	1.33227e-14
CFAP44	AFM84433.1 |large T antigen protein [Merkel cell polyomavirus]	0.518162	1.15725e-05
CFAP91	AFM84433.1 |large T antigen protein [Merkel cell polyomavirus]	0.508611	1.77828e-05
CFAP97	AFM84433.1 |large T antigen protein [Merkel cell polyomavirus]	0.755718	5.2891e-13
CFH	AFM84433.1 |large T antigen protein [Merkel cell polyomavirus]	0.591611	2.63259e-07
CFI	AFM84433.1 |large T antigen protein [Merkel cell polyomavirus]	0.508647	1.77546e-05
CFL2	AFM84433.1 |large T antigen protein [Merkel cell polyomavirus]	0.549232	2.60538e-06
CHAC2	AFM84433.1 |large T antigen protein [Merkel cell polyomavirus]	0.584336	3.99347e-07
CHD1	AFM84433.1 |large T antigen protein [Merkel cell polyomavirus]	0.79945	2.22045e-15
CHD1L	AFM84433.1 |large T antigen protein [Merkel cell polyomavirus]	0.665622	1.96269e-09
CHD2	AFM84433.1 |large T antigen protein [Merkel cell polyomavirus]	0.602268	1.40305e-07
CHD7	AFM84433.1 |large T antigen protein [Merkel cell polyomavirus]	0.54283	3.58603e-06
CHL1	AFM84433.1 |large T antigen protein [Merkel cell polyomavirus]	0.746039	1.50457e-12
CHM	AFM84433.1 |large T antigen protein [Merkel cell polyomavirus]	0.658178	3.41607e-09
CHN1	AFM84433.1 |large T antigen protein [Merkel cell polyomavirus]	0.601067	1.50793e-07
CIBAR1	AFM84433.1 |large T antigen protein [Merkel cell polyomavirus]	0.528857	7.04241e-06
CIP2A	AFM84433.1 |large T antigen protein [Merkel cell polyomavirus]	0.523488	9.0559e-06
CKAP2	AFM84433.1 |large T antigen protein [Merkel cell polyomavirus]	0.783758	1.90958e-14
CLASP1	AFM84433.1 |large T antigen protein [Merkel cell polyomavirus]	0.565614	1.11542e-06
CLCN3	AFM84433.1 |large T antigen protein [Merkel cell polyomavirus]	0.536947	4.78223e-06
CLEC2B	AFM84433.1 |large T antigen protein [Merkel cell polyomavirus]	0.588058	3.23095e-07
CLEC4E	AFM84433.1 |large T antigen protein [Merkel cell polyomavirus]	0.692676	2.27855e-10
CLEC7A	AFM84433.1 |large T antigen protein [Merkel cell polyomavirus]	0.674639	9.81785e-10
CLINT1	AFM84433.1 |large T antigen protein [Merkel cell polyomavirus]	0.623245	3.79267e-08
CLIP4	AFM84433.1 |large T antigen protein [Merkel cell polyomavirus]	0.689059	3.07985e-10
CLPX	AFM84433.1 |large T antigen protein [Merkel cell polyomavirus]	0.64756	7.33619e-09
CLUL1	AFM84433.1 |large T antigen protein [Merkel cell polyomavirus]	0.627514	2.87174e-08
CMSS1	AFM84433.1 |large T antigen protein [Merkel cell polyomavirus]	0.607652	1.01202e-07
COBLL1	AFM84433.1 |large T antigen protein [Merkel cell polyomavirus]	0.66623	1.87454e-09
COCH	AFM84433.1 |large T antigen protein [Merkel cell polyomavirus]	0.719371	2.13536e-11
COG2	AFM84433.1 |large T antigen protein [Merkel cell polyomavirus]	0.643775	9.56534e-09
COG3	AFM84433.1 |large T antigen protein [Merkel cell polyomavirus]	0.619365	4.8662e-08
COG5	AFM84433.1 |large T antigen protein [Merkel cell polyomavirus]	0.748421	1.1684e-12
COL12A1	AFM84433.1 |large T antigen protein [Merkel cell polyomavirus]	0.508841	1.76024e-05
COL3A1	AFM84433.1 |large T antigen protein [Merkel cell polyomavirus]	0.559065	1.57432e-06
COL4A1	AFM84433.1 |large T antigen protein [Merkel cell polyomavirus]	0.602643	1.3718e-07
COL4A4	AFM84433.1 |large T antigen protein [Merkel cell polyomavirus]	0.524867	8.49277e-06
COL4A5	AFM84433.1 |large T antigen protein [Merkel cell polyomavirus]	0.664372	2.1564e-09
COL5A2	AFM84433.1 |large T antigen protein [Merkel cell polyomavirus]	0.656694	3.80819e-09
COPB1	AFM84433.1 |large T antigen protein [Merkel cell polyomavirus]	0.712501	4.02833e-11
COPG2	AFM84433.1 |large T antigen protein [Merkel cell polyomavirus]	0.512336	1.50631e-05
COPS2	AFM84433.1 |large T antigen protein [Merkel cell polyomavirus]	0.601704	1.45138e-07
COPS4	AFM84433.1 |large T antigen protein [Merkel cell polyomavirus]	0.521262	1.00384e-05
COPS8	AFM84433.1 |large T antigen protein [Merkel cell polyomavirus]	0.536267	4.94219e-06
COQ10B	AFM84433.1 |large T antigen protein [Merkel cell polyomavirus]	0.66947	1.46469e-09
CP	AFM84433.1 |large T antigen protein [Merkel cell polyomavirus]	0.611656	7.90555e-08
CPLANE1	AFM84433.1 |large T antigen protein [Merkel cell polyomavirus]	0.808363	6.66134e-16
CPM	AFM84433.1 |large T antigen protein [Merkel cell polyomavirus]	0.676429	8.53195e-10
CPNE8	AFM84433.1 |large T antigen protein [Merkel cell polyomavirus]	0.643022	1.00792e-08
CPO	AFM84433.1 |large T antigen protein [Merkel cell polyomavirus]	0.584642	3.92492e-07
CPSF2	AFM84433.1 |large T antigen protein [Merkel cell polyomavirus]	0.69339	2.14593e-10
CPVL	AFM84433.1 |large T antigen protein [Merkel cell polyomavirus]	0.570404	8.62803e-07
CRBN	AFM84433.1 |large T antigen protein [Merkel cell polyomavirus]	0.709304	5.37912e-11
CREB1	AFM84433.1 |large T antigen protein [Merkel cell polyomavirus]	0.529685	6.77203e-06
CREBRF	AFM84433.1 |large T antigen protein [Merkel cell polyomavirus]	0.668177	1.61674e-09
CRYZL1	AFM84433.1 |large T antigen protein [Merkel cell polyomavirus]	0.742877	2.09588e-12
CSE1L	AFM84433.1 |large T antigen protein [Merkel cell polyomavirus]	0.694205	2.00343e-10
CSNK1A1	AFM84433.1 |large T antigen protein [Merkel cell polyomavirus]	0.579637	5.19916e-07
CSPP1	AFM84433.1 |large T antigen protein [Merkel cell polyomavirus]	0.772425	7.72715e-14
CTDSPL2	AFM84433.1 |large T antigen protein [Merkel cell polyomavirus]	0.58431	3.99937e-07
CUBN	AFM84433.1 |large T antigen protein [Merkel cell polyomavirus]	0.661077	2.75799e-09
CUL1	AFM84433.1 |large T antigen protein [Merkel cell polyomavirus]	0.550995	2.3832e-06
CUL3	AFM84433.1 |large T antigen protein [Merkel cell polyomavirus]	0.60413	1.25399e-07
CUL5	AFM84433.1 |large T antigen protein [Merkel cell polyomavirus]	0.717438	2.5578e-11
CWC22	AFM84433.1 |large T antigen protein [Merkel cell polyomavirus]	0.744729	1.72706e-12
CWF19L1	AFM84433.1 |large T antigen protein [Merkel cell polyomavirus]	0.609155	9.22804e-08
CWF19L2	AFM84433.1 |large T antigen protein [Merkel cell polyomavirus]	0.52819	7.2678e-06
CXCL10	AFM84433.1 |large T antigen protein [Merkel cell polyomavirus]	0.561427	1.39147e-06
CYB5R4	AFM84433.1 |large T antigen protein [Merkel cell polyomavirus]	0.691029	2.61507e-10
CYBRD1	AFM84433.1 |large T antigen protein [Merkel cell polyomavirus]	0.510549	1.63154e-05
CYLD	AFM84433.1 |large T antigen protein [Merkel cell polyomavirus]	0.716834	2.70526e-11
CYP20A1	AFM84433.1 |large T antigen protein [Merkel cell polyomavirus]	0.586443	3.54331e-07
CYP2R1	AFM84433.1 |large T antigen protein [Merkel cell polyomavirus]	0.504868	2.09702e-05
CYRIB	AFM84433.1 |large T antigen protein [Merkel cell polyomavirus]	0.624697	3.45209e-08
DAAM1	AFM84433.1 |large T antigen protein [Merkel cell polyomavirus]	0.616591	5.80351e-08
DAB2	AFM84433.1 |large T antigen protein [Merkel cell polyomavirus]	0.648258	6.98316e-09
DARS1	AFM84433.1 |large T antigen protein [Merkel cell polyomavirus]	0.713253	3.76135e-11
DCAF13	AFM84433.1 |large T antigen protein [Merkel cell polyomavirus]	0.530479	6.52176e-06
DCAF16	AFM84433.1 |large T antigen protein [Merkel cell polyomavirus]	0.618119	5.26781e-08
DCAF17	AFM84433.1 |large T antigen protein [Merkel cell polyomavirus]	0.650711	5.86591e-09
DCAF6	AFM84433.1 |large T antigen protein [Merkel cell polyomavirus]	0.611808	7.83141e-08
DCLRE1C	AFM84433.1 |large T antigen protein [Merkel cell polyomavirus]	0.744004	1.8634e-12
DDHD2	AFM84433.1 |large T antigen protein [Merkel cell polyomavirus]	0.747429	1.29852e-12
DDX1	AFM84433.1 |large T antigen protein [Merkel cell polyomavirus]	0.517137	1.21261e-05
DDX10	AFM84433.1 |large T antigen protein [Merkel cell polyomavirus]	0.716825	2.70761e-11
DDX21	AFM84433.1 |large T antigen protein [Merkel cell polyomavirus]	0.57208	7.87939e-07
DDX5	AFM84433.1 |large T antigen protein [Merkel cell polyomavirus]	0.668319	1.59935e-09
DDX52	AFM84433.1 |large T antigen protein [Merkel cell polyomavirus]	0.714517	3.35039e-11
DDX6	AFM84433.1 |large T antigen protein [Merkel cell polyomavirus]	0.644877	8.85801e-09
DDX60	AFM84433.1 |large T antigen protein [Merkel cell polyomavirus]	0.698888	1.34403e-10
DDX60L	AFM84433.1 |large T antigen protein [Merkel cell polyomavirus]	0.708123	5.97968e-11
DECR1	AFM84433.1 |large T antigen protein [Merkel cell polyomavirus]	0.603636	1.29204e-07
DENND1B	AFM84433.1 |large T antigen protein [Merkel cell polyomavirus]	0.677595	7.78256e-10
DENND4A	AFM84433.1 |large T antigen protein [Merkel cell polyomavirus]	0.770853	9.32587e-14
DENND4C	AFM84433.1 |large T antigen protein [Merkel cell polyomavirus]	0.717606	2.51812e-11
DENND5B	AFM84433.1 |large T antigen protein [Merkel cell polyomavirus]	0.536701	4.83956e-06
DESI2	AFM84433.1 |large T antigen protein [Merkel cell polyomavirus]	0.584454	3.96697e-07
DGKB	AFM84433.1 |large T antigen protein [Merkel cell polyomavirus]	0.611162	8.15156e-08
DGKH	AFM84433.1 |large T antigen protein [Merkel cell polyomavirus]	0.687562	3.48438e-10
DHFR	AFM84433.1 |large T antigen protein [Merkel cell polyomavirus]	0.694428	1.96605e-10
DHFR2	AFM84433.1 |large T antigen protein [Merkel cell polyomavirus]	0.61573	6.12712e-08
DHX40	AFM84433.1 |large T antigen protein [Merkel cell polyomavirus]	0.693455	2.13419e-10
DHX57	AFM84433.1 |large T antigen protein [Merkel cell polyomavirus]	0.775603	5.26246e-14
DHX9	AFM84433.1 |large T antigen protein [Merkel cell polyomavirus]	0.687123	3.61236e-10
DIAPH2	AFM84433.1 |large T antigen protein [Merkel cell polyomavirus]	0.571843	7.98142e-07
DIP2B	AFM84433.1 |large T antigen protein [Merkel cell polyomavirus]	0.581865	4.59015e-07
DISP1	AFM84433.1 |large T antigen protein [Merkel cell polyomavirus]	0.660714	2.83342e-09
DLAT	AFM84433.1 |large T antigen protein [Merkel cell polyomavirus]	0.622608	3.95207e-08
DLG2	AFM84433.1 |large T antigen protein [Merkel cell polyomavirus]	0.677716	7.70853e-10
DMGDH	AFM84433.1 |large T antigen protein [Merkel cell polyomavirus]	0.52981	6.7322e-06
DMXL1	AFM84433.1 |large T antigen protein [Merkel cell polyomavirus]	0.771189	8.9706e-14
DMXL2	AFM84433.1 |large T antigen protein [Merkel cell polyomavirus]	0.736262	4.1287e-12
DNA2	AFM84433.1 |large T antigen protein [Merkel cell polyomavirus]	0.768197	1.27676e-13
DNAAF4	AFM84433.1 |large T antigen protein [Merkel cell polyomavirus]	0.643015	1.00846e-08
DNAH14	AFM84433.1 |large T antigen protein [Merkel cell polyomavirus]	0.792049	6.43929e-15
DNAH7	AFM84433.1 |large T antigen protein [Merkel cell polyomavirus]	0.767176	1.43885e-13
DNAI4	AFM84433.1 |large T antigen protein [Merkel cell polyomavirus]	0.702507	9.82123e-11
DNAJA1	AFM84433.1 |large T antigen protein [Merkel cell polyomavirus]	0.502216	2.35415e-05
DNAJA2	AFM84433.1 |large T antigen protein [Merkel cell polyomavirus]	0.562229	1.3341e-06
DNAJC24	AFM84433.1 |large T antigen protein [Merkel cell polyomavirus]	0.507921	1.83344e-05
DNAJC3	AFM84433.1 |large T antigen protein [Merkel cell polyomavirus]	0.66264	2.45508e-09
DNAJC6	AFM84433.1 |large T antigen protein [Merkel cell polyomavirus]	0.590218	2.85341e-07
DNAL1	AFM84433.1 |large T antigen protein [Merkel cell polyomavirus]	0.569504	9.05773e-07
DNTTIP2	AFM84433.1 |large T antigen protein [Merkel cell polyomavirus]	0.760582	3.07088e-13
DOCK7	AFM84433.1 |large T antigen protein [Merkel cell polyomavirus]	0.687766	3.42643e-10
DPH6	AFM84433.1 |large T antigen protein [Merkel cell polyomavirus]	0.517377	1.19945e-05
DPP8	AFM84433.1 |large T antigen protein [Merkel cell polyomavirus]	0.681123	5.87677e-10
DPYD	AFM84433.1 |large T antigen protein [Merkel cell polyomavirus]	0.64482	8.89306e-09
DROSHA	AFM84433.1 |large T antigen protein [Merkel cell polyomavirus]	0.566367	1.07155e-06
DSC2	AFM84433.1 |large T antigen protein [Merkel cell polyomavirus]	0.606819	1.06491e-07
DSEL	AFM84433.1 |large T antigen protein [Merkel cell polyomavirus]	0.748218	1.19416e-12
DSG2	AFM84433.1 |large T antigen protein [Merkel cell polyomavirus]	0.776936	4.4853e-14
DTX3L	AFM84433.1 |large T antigen protein [Merkel cell polyomavirus]	0.665561	1.97179e-09
DUS4L-BCAP29	AFM84433.1 |large T antigen protein [Merkel cell polyomavirus]	0.542801	3.59118e-06
DYNC2LI1	AFM84433.1 |large T antigen protein [Merkel cell polyomavirus]	0.539853	4.1511e-06
DZIP1	AFM84433.1 |large T antigen protein [Merkel cell polyomavirus]	0.632438	2.07256e-08
EAPP	AFM84433.1 |large T antigen protein [Merkel cell polyomavirus]	0.638789	1.34921e-08
EBAG9	AFM84433.1 |large T antigen protein [Merkel cell polyomavirus]	0.714715	3.28986e-11
ECD	AFM84433.1 |large T antigen protein [Merkel cell polyomavirus]	0.514785	1.34909e-05
ECHDC1	AFM84433.1 |large T antigen protein [Merkel cell polyomavirus]	0.618041	5.29395e-08
ECM2	AFM84433.1 |large T antigen protein [Merkel cell polyomavirus]	0.722233	1.63021e-11
ECPAS	AFM84433.1 |large T antigen protein [Merkel cell polyomavirus]	0.610433	8.52777e-08
EDEM3	AFM84433.1 |large T antigen protein [Merkel cell polyomavirus]	0.619609	4.79098e-08
EEA1	AFM84433.1 |large T antigen protein [Merkel cell polyomavirus]	0.781975	2.39808e-14
EFCAB7	AFM84433.1 |large T antigen protein [Merkel cell polyomavirus]	0.642936	1.01399e-08
EFHC2	AFM84433.1 |large T antigen protein [Merkel cell polyomavirus]	0.656284	3.92384e-09
EIF1	AFM84433.1 |large T antigen protein [Merkel cell polyomavirus]	0.52895	7.01168e-06
EIF1AX	AFM84433.1 |large T antigen protein [Merkel cell polyomavirus]	0.552954	2.15708e-06
EIF1B	AFM84433.1 |large T antigen protein [Merkel cell polyomavirus]	0.549558	2.5629e-06
EIF2A	AFM84433.1 |large T antigen protein [Merkel cell polyomavirus]	0.632408	2.07676e-08
EIF2S1	AFM84433.1 |large T antigen protein [Merkel cell polyomavirus]	0.609993	8.76303e-08
EIF3A	AFM84433.1 |large T antigen protein [Merkel cell polyomavirus]	0.617928	5.33205e-08
EIF4A2	AFM84433.1 |large T antigen protein [Merkel cell polyomavirus]	0.607333	1.03197e-07
EIF4E	AFM84433.1 |large T antigen protein [Merkel cell polyomavirus]	0.638901	1.33892e-08
EIF4G2	AFM84433.1 |large T antigen protein [Merkel cell polyomavirus]	0.623962	3.6208e-08
EIF4G3	AFM84433.1 |large T antigen protein [Merkel cell polyomavirus]	0.741892	2.3217e-12
EIF5B	AFM84433.1 |large T antigen protein [Merkel cell polyomavirus]	0.735897	4.28368e-12
ELF2	AFM84433.1 |large T antigen protein [Merkel cell polyomavirus]	0.610128	8.69036e-08
ELMOD2	AFM84433.1 |large T antigen protein [Merkel cell polyomavirus]	0.573871	7.14675e-07
ELOC	AFM84433.1 |large T antigen protein [Merkel cell polyomavirus]	0.580397	4.98336e-07
ELP2	AFM84433.1 |large T antigen protein [Merkel cell polyomavirus]	0.756639	4.77618e-13
ELP3	AFM84433.1 |large T antigen protein [Merkel cell polyomavirus]	0.694225	2e-10
EMC2	AFM84433.1 |large T antigen protein [Merkel cell polyomavirus]	0.602197	1.40905e-07
EML4	AFM84433.1 |large T antigen protein [Merkel cell polyomavirus]	0.71646	2.80083e-11
ENPEP	AFM84433.1 |large T antigen protein [Merkel cell polyomavirus]	0.609695	8.9255e-08
ENPP2	AFM84433.1 |large T antigen protein [Merkel cell polyomavirus]	0.662576	2.46686e-09
ENPP3	AFM84433.1 |large T antigen protein [Merkel cell polyomavirus]	0.684583	4.44515e-10
ENPP4	AFM84433.1 |large T antigen protein [Merkel cell polyomavirus]	0.537612	4.63025e-06
ENPP5	AFM84433.1 |large T antigen protein [Merkel cell polyomavirus]	0.504795	2.10374e-05
ENY2	AFM84433.1 |large T antigen protein [Merkel cell polyomavirus]	0.535588	5.10706e-06
EOGT	AFM84433.1 |large T antigen protein [Merkel cell polyomavirus]	0.609024	9.30249e-08
EPB41L2	AFM84433.1 |large T antigen protein [Merkel cell polyomavirus]	0.622785	3.90712e-08
EPC2	AFM84433.1 |large T antigen protein [Merkel cell polyomavirus]	0.718751	2.26308e-11
EPCAM	AFM84433.1 |large T antigen protein [Merkel cell polyomavirus]	0.700082	1.21254e-10
EPM2AIP1	AFM84433.1 |large T antigen protein [Merkel cell polyomavirus]	0.577293	5.92157e-07
EPS8	AFM84433.1 |large T antigen protein [Merkel cell polyomavirus]	0.618009	5.305e-08
EPSTI1	AFM84433.1 |large T antigen protein [Merkel cell polyomavirus]	0.609827	8.85324e-08
ERAP1	AFM84433.1 |large T antigen protein [Merkel cell polyomavirus]	0.558871	1.59023e-06
ERAP2	AFM84433.1 |large T antigen protein [Merkel cell polyomavirus]	0.677425	7.88739e-10
ERBB4	AFM84433.1 |large T antigen protein [Merkel cell polyomavirus]	0.523601	9.00825e-06
ERBIN	AFM84433.1 |large T antigen protein [Merkel cell polyomavirus]	0.752072	7.88702e-13
ERCC5	AFM84433.1 |large T antigen protein [Merkel cell polyomavirus]	0.743845	1.89448e-12
ERCC6L2	AFM84433.1 |large T antigen protein [Merkel cell polyomavirus]	0.717513	2.53992e-11
ERCC8	AFM84433.1 |large T antigen protein [Merkel cell polyomavirus]	0.585538	3.7304e-07
ERGIC2	AFM84433.1 |large T antigen protein [Merkel cell polyomavirus]	0.622793	3.90523e-08
ERI1	AFM84433.1 |large T antigen protein [Merkel cell polyomavirus]	0.724491	1.31433e-11
ERLEC1	AFM84433.1 |large T antigen protein [Merkel cell polyomavirus]	0.590248	2.84853e-07
ERMP1	AFM84433.1 |large T antigen protein [Merkel cell polyomavirus]	0.605811	1.1324e-07
ERO1A	AFM84433.1 |large T antigen protein [Merkel cell polyomavirus]	0.694045	2.03063e-10
ERO1B	AFM84433.1 |large T antigen protein [Merkel cell polyomavirus]	0.632445	2.07163e-08
ERP44	AFM84433.1 |large T antigen protein [Merkel cell polyomavirus]	0.695719	1.76228e-10
ESCO1	AFM84433.1 |large T antigen protein [Merkel cell polyomavirus]	0.692336	2.34457e-10
ESF1	AFM84433.1 |large T antigen protein [Merkel cell polyomavirus]	0.690358	2.76533e-10
ETAA1	AFM84433.1 |large T antigen protein [Merkel cell polyomavirus]	0.729725	7.91278e-12
ETFDH	AFM84433.1 |large T antigen protein [Merkel cell polyomavirus]	0.753502	6.74794e-13
EVI2B	AFM84433.1 |large T antigen protein [Merkel cell polyomavirus]	0.660754	2.82502e-09
EXOC1	AFM84433.1 |large T antigen protein [Merkel cell polyomavirus]	0.567932	9.85575e-07
EXOC2	AFM84433.1 |large T antigen protein [Merkel cell polyomavirus]	0.621753	4.17593e-08
EXOC5	AFM84433.1 |large T antigen protein [Merkel cell polyomavirus]	0.536571	4.87008e-06
EXOSC8	AFM84433.1 |large T antigen protein [Merkel cell polyomavirus]	0.68906	3.07947e-10
EXOSC9	AFM84433.1 |large T antigen protein [Merkel cell polyomavirus]	0.658051	3.44811e-09
EXTL2	AFM84433.1 |large T antigen protein [Merkel cell polyomavirus]	0.756954	4.61187e-13
EYA3	AFM84433.1 |large T antigen protein [Merkel cell polyomavirus]	0.511717	1.54865e-05
EYA4	AFM84433.1 |large T antigen protein [Merkel cell polyomavirus]	0.586378	3.55639e-07
FABP4	AFM84433.1 |large T antigen protein [Merkel cell polyomavirus]	0.568703	9.4564e-07
FAF1	AFM84433.1 |large T antigen protein [Merkel cell polyomavirus]	0.694748	1.91359e-10
FAIM	AFM84433.1 |large T antigen protein [Merkel cell polyomavirus]	0.607899	9.96779e-08
FAM104B	AFM84433.1 |large T antigen protein [Merkel cell polyomavirus]	0.527961	7.34654e-06
FAM126A	AFM84433.1 |large T antigen protein [Merkel cell polyomavirus]	0.6689	1.52999e-09
FAM133B	AFM84433.1 |large T antigen protein [Merkel cell polyomavirus]	0.531549	6.19832e-06
FAM13B	AFM84433.1 |large T antigen protein [Merkel cell polyomavirus]	0.671554	1.24776e-09
FAM149B1	AFM84433.1 |large T antigen protein [Merkel cell polyomavirus]	0.607872	9.98465e-08
FAM151B	AFM84433.1 |large T antigen protein [Merkel cell polyomavirus]	0.594215	2.26204e-07
FAM171B	AFM84433.1 |large T antigen protein [Merkel cell polyomavirus]	0.728797	8.66507e-12
FAM172A	AFM84433.1 |large T antigen protein [Merkel cell polyomavirus]	0.679165	6.87162e-10
FAM200A	AFM84433.1 |large T antigen protein [Merkel cell polyomavirus]	0.602699	1.36713e-07
FAM204A	AFM84433.1 |large T antigen protein [Merkel cell polyomavirus]	0.799669	2.22045e-15
FAM217B	AFM84433.1 |large T antigen protein [Merkel cell polyomavirus]	0.53881	4.36807e-06
FAM227B	AFM84433.1 |large T antigen protein [Merkel cell polyomavirus]	0.631925	2.14469e-08
FAM228B	AFM84433.1 |large T antigen protein [Merkel cell polyomavirus]	0.734764	4.8006e-12
FAM243A	AFM84433.1 |large T antigen protein [Merkel cell polyomavirus]	0.658944	3.22903e-09
FAM243B	AFM84433.1 |large T antigen protein [Merkel cell polyomavirus]	0.658944	3.22903e-09
FAM3C	AFM84433.1 |large T antigen protein [Merkel cell polyomavirus]	0.664539	2.12948e-09
FAM72A	AFM84433.1 |large T antigen protein [Merkel cell polyomavirus]	0.607808	1.00241e-07
FAM91A1	AFM84433.1 |large T antigen protein [Merkel cell polyomavirus]	0.644929	8.82579e-09
FAM98B	AFM84433.1 |large T antigen protein [Merkel cell polyomavirus]	0.658023	3.45512e-09
FAN1	AFM84433.1 |large T antigen protein [Merkel cell polyomavirus]	0.648829	6.70666e-09
FANCI	AFM84433.1 |large T antigen protein [Merkel cell polyomavirus]	0.759356	3.52607e-13
FANCM	AFM84433.1 |large T antigen protein [Merkel cell polyomavirus]	0.742672	2.14095e-12
FAR2	AFM84433.1 |large T antigen protein [Merkel cell polyomavirus]	0.528888	7.03215e-06
FASTKD2	AFM84433.1 |large T antigen protein [Merkel cell polyomavirus]	0.729797	7.85727e-12
FBXL3	AFM84433.1 |large T antigen protein [Merkel cell polyomavirus]	0.59564	2.08069e-07
FBXO16	AFM84433.1 |large T antigen protein [Merkel cell polyomavirus]	0.522295	9.57046e-06
FBXO30	AFM84433.1 |large T antigen protein [Merkel cell polyomavirus]	0.55619	1.82716e-06
FBXO34	AFM84433.1 |large T antigen protein [Merkel cell polyomavirus]	0.562613	1.30737e-06
FBXO38	AFM84433.1 |large T antigen protein [Merkel cell polyomavirus]	0.564427	1.18793e-06
FBXO42	AFM84433.1 |large T antigen protein [Merkel cell polyomavirus]	0.504609	2.1209e-05
FBXO8	AFM84433.1 |large T antigen protein [Merkel cell polyomavirus]	0.59495	2.16677e-07
FCF1	AFM84433.1 |large T antigen protein [Merkel cell polyomavirus]	0.672107	1.19548e-09
FEM1B	AFM84433.1 |large T antigen protein [Merkel cell polyomavirus]	0.558704	1.6041e-06
FGF7	AFM84433.1 |large T antigen protein [Merkel cell polyomavirus]	0.642369	1.05465e-08
FGG	AFM84433.1 |large T antigen protein [Merkel cell polyomavirus]	0.698948	1.33717e-10
FGL2	AFM84433.1 |large T antigen protein [Merkel cell polyomavirus]	0.677302	7.96467e-10
FIGNL1	AFM84433.1 |large T antigen protein [Merkel cell polyomavirus]	0.59152	2.64654e-07
FLACC1	AFM84433.1 |large T antigen protein [Merkel cell polyomavirus]	0.578996	5.38802e-07
FMC1-LUC7L2	AFM84433.1 |large T antigen protein [Merkel cell polyomavirus]	0.667436	1.71067e-09
FMN1	AFM84433.1 |large T antigen protein [Merkel cell polyomavirus]	0.595407	2.10946e-07
FMO3	AFM84433.1 |large T antigen protein [Merkel cell polyomavirus]	0.526407	7.90289e-06
FMR1	AFM84433.1 |large T antigen protein [Merkel cell polyomavirus]	0.672854	1.12827e-09
FNBP1L	AFM84433.1 |large T antigen protein [Merkel cell polyomavirus]	0.596789	1.94461e-07
FNDC3B	AFM84433.1 |large T antigen protein [Merkel cell polyomavirus]	0.576808	6.0823e-07
FNIP1	AFM84433.1 |large T antigen protein [Merkel cell polyomavirus]	0.700268	1.19316e-10
FNTA	AFM84433.1 |large T antigen protein [Merkel cell polyomavirus]	0.619883	4.70795e-08
FOLH1	AFM84433.1 |large T antigen protein [Merkel cell polyomavirus]	0.676286	8.62853e-10
FPGT	AFM84433.1 |large T antigen protein [Merkel cell polyomavirus]	0.542625	3.62259e-06
FPGT-TNNI3K	AFM84433.1 |large T antigen protein [Merkel cell polyomavirus]	0.54656	2.97933e-06
FREM1	AFM84433.1 |large T antigen protein [Merkel cell polyomavirus]	0.540866	3.95012e-06
FRMD7	AFM84433.1 |large T antigen protein [Merkel cell polyomavirus]	0.50801	1.82626e-05
FSBP	AFM84433.1 |large T antigen protein [Merkel cell polyomavirus]	0.749224	1.07225e-12
FTCDNL1	AFM84433.1 |large T antigen protein [Merkel cell polyomavirus]	0.553709	2.07552e-06
FUBP1	AFM84433.1 |large T antigen protein [Merkel cell polyomavirus]	0.607011	1.05251e-07
FUNDC1	AFM84433.1 |large T antigen protein [Merkel cell polyomavirus]	0.51924	1.1016e-05
FUT8	AFM84433.1 |large T antigen protein [Merkel cell polyomavirus]	0.519255	1.10083e-05
FXR1	AFM84433.1 |large T antigen protein [Merkel cell polyomavirus]	0.615288	6.30011e-08
FZD3	AFM84433.1 |large T antigen protein [Merkel cell polyomavirus]	0.565028	1.1507e-06
G2E3	AFM84433.1 |large T antigen protein [Merkel cell polyomavirus]	0.767728	1.35003e-13
GABPB1	AFM84433.1 |large T antigen protein [Merkel cell polyomavirus]	0.557775	1.68341e-06
GABPB2	AFM84433.1 |large T antigen protein [Merkel cell polyomavirus]	0.559016	1.5783e-06
GABRB2	AFM84433.1 |large T antigen protein [Merkel cell polyomavirus]	0.509001	1.74785e-05
GALC	AFM84433.1 |large T antigen protein [Merkel cell polyomavirus]	0.654083	4.60374e-09
GALNT3	AFM84433.1 |large T antigen protein [Merkel cell polyomavirus]	0.709738	5.17311e-11
GAR1	AFM84433.1 |large T antigen protein [Merkel cell polyomavirus]	0.61537	6.26771e-08
GARNL3	AFM84433.1 |large T antigen protein [Merkel cell polyomavirus]	0.513545	1.42669e-05
GAS2L3	AFM84433.1 |large T antigen protein [Merkel cell polyomavirus]	0.726841	1.04807e-11
GBP5	AFM84433.1 |large T antigen protein [Merkel cell polyomavirus]	0.543432	3.48095e-06
GCA	AFM84433.1 |large T antigen protein [Merkel cell polyomavirus]	0.546799	2.94398e-06
GCLM	AFM84433.1 |large T antigen protein [Merkel cell polyomavirus]	0.577071	5.99461e-07
GDA	AFM84433.1 |large T antigen protein [Merkel cell polyomavirus]	0.607801	1.00282e-07
GDAP2	AFM84433.1 |large T antigen protein [Merkel cell polyomavirus]	0.590663	2.78103e-07
GDF9	AFM84433.1 |large T antigen protein [Merkel cell polyomavirus]	0.655544	4.14114e-09
GDI2	AFM84433.1 |large T antigen protein [Merkel cell polyomavirus]	0.625993	3.17257e-08
GFM1	AFM84433.1 |large T antigen protein [Merkel cell polyomavirus]	0.599421	1.66366e-07
GFM2	AFM84433.1 |large T antigen protein [Merkel cell polyomavirus]	0.734014	5.17519e-12
GGH	AFM84433.1 |large T antigen protein [Merkel cell polyomavirus]	0.617849	5.359e-08
GGNBP2	AFM84433.1 |large T antigen protein [Merkel cell polyomavirus]	0.524592	8.60261e-06
GINM1	AFM84433.1 |large T antigen protein [Merkel cell polyomavirus]	0.703075	9.34501e-11
GK	AFM84433.1 |large T antigen protein [Merkel cell polyomavirus]	0.551769	2.29133e-06
GK5	AFM84433.1 |large T antigen protein [Merkel cell polyomavirus]	0.736527	4.0199e-12
GKAP1	AFM84433.1 |large T antigen protein [Merkel cell polyomavirus]	0.564192	1.20279e-06
GLA	AFM84433.1 |large T antigen protein [Merkel cell polyomavirus]	0.631552	2.19873e-08
GLIPR1L2	AFM84433.1 |large T antigen protein [Merkel cell polyomavirus]	0.568262	9.6829e-07
GLS	AFM84433.1 |large T antigen protein [Merkel cell polyomavirus]	0.512604	1.48832e-05
GMFB	AFM84433.1 |large T antigen protein [Merkel cell polyomavirus]	0.563236	1.26518e-06
GMPS	AFM84433.1 |large T antigen protein [Merkel cell polyomavirus]	0.73967	2.919e-12
GNAI1	AFM84433.1 |large T antigen protein [Merkel cell polyomavirus]	0.511529	1.56168e-05
GNB4	AFM84433.1 |large T antigen protein [Merkel cell polyomavirus]	0.537827	4.58219e-06
GNL3	AFM84433.1 |large T antigen protein [Merkel cell polyomavirus]	0.534654	5.34197e-06
GNPAT	AFM84433.1 |large T antigen protein [Merkel cell polyomavirus]	0.555029	1.93964e-06
GNPNAT1	AFM84433.1 |large T antigen protein [Merkel cell polyomavirus]	0.762599	2.44249e-13
GOLT1B	AFM84433.1 |large T antigen protein [Merkel cell polyomavirus]	0.694219	2.00103e-10
GOPC	AFM84433.1 |large T antigen protein [Merkel cell polyomavirus]	0.582018	4.55099e-07
GPALPP1	AFM84433.1 |large T antigen protein [Merkel cell polyomavirus]	0.728739	8.71436e-12
GPAT3	AFM84433.1 |large T antigen protein [Merkel cell polyomavirus]	0.545992	3.06503e-06
GPATCH1	AFM84433.1 |large T antigen protein [Merkel cell polyomavirus]	0.567311	1.0189e-06
GPATCH2	AFM84433.1 |large T antigen protein [Merkel cell polyomavirus]	0.719193	2.17146e-11
GPNMB	AFM84433.1 |large T antigen protein [Merkel cell polyomavirus]	0.500664	2.51787e-05
GPR155	AFM84433.1 |large T antigen protein [Merkel cell polyomavirus]	0.704569	8.19664e-11
GPR160	AFM84433.1 |large T antigen protein [Merkel cell polyomavirus]	0.714921	3.22813e-11
GPRASP2	AFM84433.1 |large T antigen protein [Merkel cell polyomavirus]	0.637253	1.4982e-08
GRSF1	AFM84433.1 |large T antigen protein [Merkel cell polyomavirus]	0.629745	2.47906e-08
GSAP	AFM84433.1 |large T antigen protein [Merkel cell polyomavirus]	0.523904	8.88246e-06
GSDMB	AFM84433.1 |large T antigen protein [Merkel cell polyomavirus]	0.579965	5.10515e-07
GSPT1	AFM84433.1 |large T antigen protein [Merkel cell polyomavirus]	0.585634	3.7101e-07
GSPT2	AFM84433.1 |large T antigen protein [Merkel cell polyomavirus]	0.63619	1.61023e-08
GSTA4	AFM84433.1 |large T antigen protein [Merkel cell polyomavirus]	0.525416	8.27808e-06
GSTCD	AFM84433.1 |large T antigen protein [Merkel cell polyomavirus]	0.727577	9.75886e-12
GTDC1	AFM84433.1 |large T antigen protein [Merkel cell polyomavirus]	0.516944	1.2233e-05
GTF2A1	AFM84433.1 |large T antigen protein [Merkel cell polyomavirus]	0.539225	4.28045e-06
GTF2A1L	AFM84433.1 |large T antigen protein [Merkel cell polyomavirus]	0.775785	5.15143e-14
GTF2B	AFM84433.1 |large T antigen protein [Merkel cell polyomavirus]	0.565636	1.11409e-06
GTF2F2	AFM84433.1 |large T antigen protein [Merkel cell polyomavirus]	0.56917	9.22171e-07
GTF3C3	AFM84433.1 |large T antigen protein [Merkel cell polyomavirus]	0.578405	5.56787e-07
GTPBP10	AFM84433.1 |large T antigen protein [Merkel cell polyomavirus]	0.668177	1.61684e-09
GUF1	AFM84433.1 |large T antigen protein [Merkel cell polyomavirus]	0.699688	1.25445e-10
GULP1	AFM84433.1 |large T antigen protein [Merkel cell polyomavirus]	0.533452	5.65953e-06
GZMA	AFM84433.1 |large T antigen protein [Merkel cell polyomavirus]	0.614033	6.81648e-08
GZMK	AFM84433.1 |large T antigen protein [Merkel cell polyomavirus]	0.637336	1.48976e-08
HACE1	AFM84433.1 |large T antigen protein [Merkel cell polyomavirus]	0.689965	2.8571e-10
HACL1	AFM84433.1 |large T antigen protein [Merkel cell polyomavirus]	0.600778	1.53419e-07
HADHB	AFM84433.1 |large T antigen protein [Merkel cell polyomavirus]	0.513402	1.43591e-05
HAT1	AFM84433.1 |large T antigen protein [Merkel cell polyomavirus]	0.650025	6.16011e-09
HAUS2	AFM84433.1 |large T antigen protein [Merkel cell polyomavirus]	0.541743	3.7834e-06
HBP1	AFM84433.1 |large T antigen protein [Merkel cell polyomavirus]	0.700456	1.1739e-10
HEATR1	AFM84433.1 |large T antigen protein [Merkel cell polyomavirus]	0.717386	2.57021e-11
HEATR3	AFM84433.1 |large T antigen protein [Merkel cell polyomavirus]	0.786766	1.28786e-14
HEATR5B	AFM84433.1 |large T antigen protein [Merkel cell polyomavirus]	0.597531	1.86113e-07
HECTD2	AFM84433.1 |large T antigen protein [Merkel cell polyomavirus]	0.79202	6.66134e-15
HELLS	AFM84433.1 |large T antigen protein [Merkel cell polyomavirus]	0.686625	3.76295e-10
HELQ	AFM84433.1 |large T antigen protein [Merkel cell polyomavirus]	0.57408	7.06565e-07
HELZ	AFM84433.1 |large T antigen protein [Merkel cell polyomavirus]	0.781703	2.4869e-14
HERC4	AFM84433.1 |large T antigen protein [Merkel cell polyomavirus]	0.715882	2.95444e-11
HERC6	AFM84433.1 |large T antigen protein [Merkel cell polyomavirus]	0.766257	1.60316e-13
HEXB	AFM84433.1 |large T antigen protein [Merkel cell polyomavirus]	0.671144	1.28787e-09
HHLA2	AFM84433.1 |large T antigen protein [Merkel cell polyomavirus]	0.501938	2.38271e-05
HLTF	AFM84433.1 |large T antigen protein [Merkel cell polyomavirus]	0.739536	2.95941e-12
HMCN1	AFM84433.1 |large T antigen protein [Merkel cell polyomavirus]	0.709987	5.05853e-11
HMGCS1	AFM84433.1 |large T antigen protein [Merkel cell polyomavirus]	0.732702	5.89795e-12
HMGN1	AFM84433.1 |large T antigen protein [Merkel cell polyomavirus]	0.525814	8.12535e-06
HMGN5	AFM84433.1 |large T antigen protein [Merkel cell polyomavirus]	0.536376	4.91627e-06
HNRNPA1	AFM84433.1 |large T antigen protein [Merkel cell polyomavirus]	0.556754	1.77476e-06
HNRNPA1L2	AFM84433.1 |large T antigen protein [Merkel cell polyomavirus]	0.548436	2.71188e-06
HNRNPA3	AFM84433.1 |large T antigen protein [Merkel cell polyomavirus]	0.615826	6.09046e-08
HNRNPK	AFM84433.1 |large T antigen protein [Merkel cell polyomavirus]	0.589326	3.00395e-07
HNRNPLL	AFM84433.1 |large T antigen protein [Merkel cell polyomavirus]	0.639241	1.30816e-08
HOOK1	AFM84433.1 |large T antigen protein [Merkel cell polyomavirus]	0.542054	3.72602e-06
HP1BP3	AFM84433.1 |large T antigen protein [Merkel cell polyomavirus]	0.657586	3.56761e-09
HPS3	AFM84433.1 |large T antigen protein [Merkel cell polyomavirus]	0.631313	2.23396e-08
HRG	AFM84433.1 |large T antigen protein [Merkel cell polyomavirus]	0.634415	1.81526e-08
HSD17B11	AFM84433.1 |large T antigen protein [Merkel cell polyomavirus]	0.674306	1.00766e-09
HSP90AA1	AFM84433.1 |large T antigen protein [Merkel cell polyomavirus]	0.537483	4.65932e-06
HSP90B1	AFM84433.1 |large T antigen protein [Merkel cell polyomavirus]	0.642792	1.02416e-08
HSPA4L	AFM84433.1 |large T antigen protein [Merkel cell polyomavirus]	0.644688	8.97538e-09
HSPA9	AFM84433.1 |large T antigen protein [Merkel cell polyomavirus]	0.57709	5.98833e-07
HSPB11	AFM84433.1 |large T antigen protein [Merkel cell polyomavirus]	0.506654	1.93881e-05
HSPD1	AFM84433.1 |large T antigen protein [Merkel cell polyomavirus]	0.677609	7.77358e-10
HTATSF1	AFM84433.1 |large T antigen protein [Merkel cell polyomavirus]	0.683636	4.79982e-10
ICE1	AFM84433.1 |large T antigen protein [Merkel cell polyomavirus]	0.63339	1.94462e-08
ICE2	AFM84433.1 |large T antigen protein [Merkel cell polyomavirus]	0.540551	4.01168e-06
IDH1	AFM84433.1 |large T antigen protein [Merkel cell polyomavirus]	0.560648	1.44942e-06
IFI16	AFM84433.1 |large T antigen protein [Merkel cell polyomavirus]	0.709178	5.44e-11
IFIT5	AFM84433.1 |large T antigen protein [Merkel cell polyomavirus]	0.640921	1.16556e-08
IFNAR2	AFM84433.1 |large T antigen protein [Merkel cell polyomavirus]	0.60537	1.16316e-07
IFNGR1	AFM84433.1 |large T antigen protein [Merkel cell polyomavirus]	0.547528	2.83849e-06
IFT57	AFM84433.1 |large T antigen protein [Merkel cell polyomavirus]	0.6369	1.53451e-08
IFT80	AFM84433.1 |large T antigen protein [Merkel cell polyomavirus]	0.722667	1.5643e-11
IFT88	AFM84433.1 |large T antigen protein [Merkel cell polyomavirus]	0.737117	3.78675e-12
IL18R1	AFM84433.1 |large T antigen protein [Merkel cell polyomavirus]	0.791542	6.88338e-15
IL7R	AFM84433.1 |large T antigen protein [Merkel cell polyomavirus]	0.613152	7.20255e-08
IMPA1	AFM84433.1 |large T antigen protein [Merkel cell polyomavirus]	0.795045	4.44089e-15
IMPACT	AFM84433.1 |large T antigen protein [Merkel cell polyomavirus]	0.599303	1.67536e-07
INPP4B	AFM84433.1 |large T antigen protein [Merkel cell polyomavirus]	0.693094	2.19989e-10
INTS12	AFM84433.1 |large T antigen protein [Merkel cell polyomavirus]	0.653322	4.8638e-09
INTS2	AFM84433.1 |large T antigen protein [Merkel cell polyomavirus]	0.594792	2.18698e-07
INTS6	AFM84433.1 |large T antigen protein [Merkel cell polyomavirus]	0.694639	1.9312e-10
INTS7	AFM84433.1 |large T antigen protein [Merkel cell polyomavirus]	0.67372	1.0548e-09
INTS8	AFM84433.1 |large T antigen protein [Merkel cell polyomavirus]	0.705019	7.87757e-11
IPO11	AFM84433.1 |large T antigen protein [Merkel cell polyomavirus]	0.699373	1.28902e-10
IQCA1	AFM84433.1 |large T antigen protein [Merkel cell polyomavirus]	0.500093	2.58073e-05
IQGAP1	AFM84433.1 |large T antigen protein [Merkel cell polyomavirus]	0.541199	3.88597e-06
IRAK3	AFM84433.1 |large T antigen protein [Merkel cell polyomavirus]	0.734658	4.85167e-12
IRAK4	AFM84433.1 |large T antigen protein [Merkel cell polyomavirus]	0.657166	3.67914e-09
ITCH	AFM84433.1 |large T antigen protein [Merkel cell polyomavirus]	0.704841	8.00207e-11
ITGA4	AFM84433.1 |large T antigen protein [Merkel cell polyomavirus]	0.525853	8.11062e-06
ITGAV	AFM84433.1 |large T antigen protein [Merkel cell polyomavirus]	0.654092	4.60074e-09
ITGB3BP	AFM84433.1 |large T antigen protein [Merkel cell polyomavirus]	0.638412	1.38445e-08
ITGB8	AFM84433.1 |large T antigen protein [Merkel cell polyomavirus]	0.675052	9.50598e-10
ITPRID2	AFM84433.1 |large T antigen protein [Merkel cell polyomavirus]	0.640084	1.23469e-08
IVNS1ABP	AFM84433.1 |large T antigen protein [Merkel cell polyomavirus]	0.592077	2.56233e-07
JCHAIN	AFM84433.1 |large T antigen protein [Merkel cell polyomavirus]	0.557118	1.74167e-06
JMJD1C	AFM84433.1 |large T antigen protein [Merkel cell polyomavirus]	0.773213	7.01661e-14
JRKL	AFM84433.1 |large T antigen protein [Merkel cell polyomavirus]	0.657613	3.56075e-09
KANSL1L	AFM84433.1 |large T antigen protein [Merkel cell polyomavirus]	0.54343	3.48114e-06
KATNA1	AFM84433.1 |large T antigen protein [Merkel cell polyomavirus]	0.612521	7.49131e-08
KATNBL1	AFM84433.1 |large T antigen protein [Merkel cell polyomavirus]	0.555926	1.85219e-06
KBTBD12	AFM84433.1 |large T antigen protein [Merkel cell polyomavirus]	0.636895	1.5351e-08
KCNAB1	AFM84433.1 |large T antigen protein [Merkel cell polyomavirus]	0.529959	6.68483e-06
KCNMB3	AFM84433.1 |large T antigen protein [Merkel cell polyomavirus]	0.607287	1.03484e-07
KDM1B	AFM84433.1 |large T antigen protein [Merkel cell polyomavirus]	0.56295	1.28436e-06
KDM5B	AFM84433.1 |large T antigen protein [Merkel cell polyomavirus]	0.541321	3.86291e-06
KDR	AFM84433.1 |large T antigen protein [Merkel cell polyomavirus]	0.526089	8.02167e-06
KIAA0232	AFM84433.1 |large T antigen protein [Merkel cell polyomavirus]	0.733305	5.55422e-12
KIAA0408	AFM84433.1 |large T antigen protein [Merkel cell polyomavirus]	0.728345	9.05631e-12
KIAA0586	AFM84433.1 |large T antigen protein [Merkel cell polyomavirus]	0.719191	2.17177e-11
KIAA0753	AFM84433.1 |large T antigen protein [Merkel cell polyomavirus]	0.625472	3.28211e-08
KIAA0825	AFM84433.1 |large T antigen protein [Merkel cell polyomavirus]	0.586546	3.5225e-07
KIAA1109	AFM84433.1 |large T antigen protein [Merkel cell polyomavirus]	0.753863	6.48814e-13
KIAA1217	AFM84433.1 |large T antigen protein [Merkel cell polyomavirus]	0.529173	6.93819e-06
KIDINS220	AFM84433.1 |large T antigen protein [Merkel cell polyomavirus]	0.535149	5.21633e-06
KIF11	AFM84433.1 |large T antigen protein [Merkel cell polyomavirus]	0.648767	6.73623e-09
KIF20B	AFM84433.1 |large T antigen protein [Merkel cell polyomavirus]	0.698468	1.39352e-10
KIF21A	AFM84433.1 |large T antigen protein [Merkel cell polyomavirus]	0.7508	9.05054e-13
KIF2A	AFM84433.1 |large T antigen protein [Merkel cell polyomavirus]	0.712864	3.8975e-11
KIF3A	AFM84433.1 |large T antigen protein [Merkel cell polyomavirus]	0.577851	5.74148e-07
KIF5B	AFM84433.1 |large T antigen protein [Merkel cell polyomavirus]	0.64135	1.13164e-08
KIFBP	AFM84433.1 |large T antigen protein [Merkel cell polyomavirus]	0.668763	1.54612e-09
KITLG	AFM84433.1 |large T antigen protein [Merkel cell polyomavirus]	0.586631	3.50545e-07
KIZ	AFM84433.1 |large T antigen protein [Merkel cell polyomavirus]	0.62672	3.02527e-08
KLHDC1	AFM84433.1 |large T antigen protein [Merkel cell polyomavirus]	0.514709	1.35373e-05
KLHDC2	AFM84433.1 |large T antigen protein [Merkel cell polyomavirus]	0.753004	7.12541e-13
KLHL13	AFM84433.1 |large T antigen protein [Merkel cell polyomavirus]	0.575405	6.57063e-07
KLHL15	AFM84433.1 |large T antigen protein [Merkel cell polyomavirus]	0.635819	1.65119e-08
KLHL23	AFM84433.1 |large T antigen protein [Merkel cell polyomavirus]	0.702022	1.02453e-10
KLHL4	AFM84433.1 |large T antigen protein [Merkel cell polyomavirus]	0.732682	5.9095e-12
KLHL5	AFM84433.1 |large T antigen protein [Merkel cell polyomavirus]	0.632056	2.12603e-08
KMT2A	AFM84433.1 |large T antigen protein [Merkel cell polyomavirus]	0.632875	2.01288e-08
KMT2E	AFM84433.1 |large T antigen protein [Merkel cell polyomavirus]	0.777856	3.9968e-14
KMT5B	AFM84433.1 |large T antigen protein [Merkel cell polyomavirus]	0.72451	1.31193e-11
KNTC1	AFM84433.1 |large T antigen protein [Merkel cell polyomavirus]	0.764917	1.86962e-13
KPNA3	AFM84433.1 |large T antigen protein [Merkel cell polyomavirus]	0.716713	2.73583e-11
KPNA5	AFM84433.1 |large T antigen protein [Merkel cell polyomavirus]	0.75439	6.12399e-13
KRAS	AFM84433.1 |large T antigen protein [Merkel cell polyomavirus]	0.676947	8.191e-10
KRBOX1	AFM84433.1 |large T antigen protein [Merkel cell polyomavirus]	0.505376	2.05089e-05
KRR1	AFM84433.1 |large T antigen protein [Merkel cell polyomavirus]	0.541457	3.837e-06
L2HGDH	AFM84433.1 |large T antigen protein [Merkel cell polyomavirus]	0.630319	2.38652e-08
LAMA2	AFM84433.1 |large T antigen protein [Merkel cell polyomavirus]	0.633483	1.93249e-08
LAMB1	AFM84433.1 |large T antigen protein [Merkel cell polyomavirus]	0.518742	1.127e-05
LAMP2	AFM84433.1 |large T antigen protein [Merkel cell polyomavirus]	0.544743	3.26183e-06
LAMTOR3	AFM84433.1 |large T antigen protein [Merkel cell polyomavirus]	0.53614	4.97256e-06
LARP1B	AFM84433.1 |large T antigen protein [Merkel cell polyomavirus]	0.616942	5.67605e-08
LARP4	AFM84433.1 |large T antigen protein [Merkel cell polyomavirus]	0.659617	3.07271e-09
LARP7	AFM84433.1 |large T antigen protein [Merkel cell polyomavirus]	0.504663	2.11595e-05
LARS1	AFM84433.1 |large T antigen protein [Merkel cell polyomavirus]	0.742984	2.07256e-12
LATS1	AFM84433.1 |large T antigen protein [Merkel cell polyomavirus]	0.661685	2.63618e-09
LBR	AFM84433.1 |large T antigen protein [Merkel cell polyomavirus]	0.520363	1.04624e-05
LCA5L	AFM84433.1 |large T antigen protein [Merkel cell polyomavirus]	0.749162	1.07936e-12
LCLAT1	AFM84433.1 |large T antigen protein [Merkel cell polyomavirus]	0.559626	1.52892e-06
LEKR1	AFM84433.1 |large T antigen protein [Merkel cell polyomavirus]	0.517759	1.17873e-05
LEMD1	AFM84433.1 |large T antigen protein [Merkel cell polyomavirus]	0.566034	1.09073e-06
LEPR	AFM84433.1 |large T antigen protein [Merkel cell polyomavirus]	0.544635	3.27929e-06
LETM2	AFM84433.1 |large T antigen protein [Merkel cell polyomavirus]	0.524143	8.78409e-06
LGALS3	AFM84433.1 |large T antigen protein [Merkel cell polyomavirus]	0.580201	5.03816e-07
LIAS	AFM84433.1 |large T antigen protein [Merkel cell polyomavirus]	0.526349	7.92433e-06
LIFR	AFM84433.1 |large T antigen protein [Merkel cell polyomavirus]	0.689094	3.07105e-10
LIG4	AFM84433.1 |large T antigen protein [Merkel cell polyomavirus]	0.753226	6.95444e-13
LIN7C	AFM84433.1 |large T antigen protein [Merkel cell polyomavirus]	0.597598	1.8538e-07
LINS1	AFM84433.1 |large T antigen protein [Merkel cell polyomavirus]	0.721754	1.7059e-11
LIPF	AFM84433.1 |large T antigen protein [Merkel cell polyomavirus]	0.505449	2.04431e-05
LIPH	AFM84433.1 |large T antigen protein [Merkel cell polyomavirus]	0.676718	8.34017e-10
LMBRD2	AFM84433.1 |large T antigen protein [Merkel cell polyomavirus]	0.592239	2.5383e-07
LMNB1	AFM84433.1 |large T antigen protein [Merkel cell polyomavirus]	0.509635	1.69931e-05
LONRF1	AFM84433.1 |large T antigen protein [Merkel cell polyomavirus]	0.647276	7.4848e-09
LRCH2	AFM84433.1 |large T antigen protein [Merkel cell polyomavirus]	0.616999	5.65543e-08
LRIF1	AFM84433.1 |large T antigen protein [Merkel cell polyomavirus]	0.794321	4.88498e-15
LRRC19	AFM84433.1 |large T antigen protein [Merkel cell polyomavirus]	0.750733	9.11715e-13
LRRC39	AFM84433.1 |large T antigen protein [Merkel cell polyomavirus]	0.625809	3.2108e-08
LRRC40	AFM84433.1 |large T antigen protein [Merkel cell polyomavirus]	0.614077	6.79762e-08
LRRC49	AFM84433.1 |large T antigen protein [Merkel cell polyomavirus]	0.602573	1.37754e-07
LRRC66	AFM84433.1 |large T antigen protein [Merkel cell polyomavirus]	0.625447	3.28748e-08
LRRC70	AFM84433.1 |large T antigen protein [Merkel cell polyomavirus]	0.716641	2.75406e-11
LRRCC1	AFM84433.1 |large T antigen protein [Merkel cell polyomavirus]	0.53081	6.4201e-06
LRRFIP1	AFM84433.1 |large T antigen protein [Merkel cell polyomavirus]	0.506793	1.92704e-05
LRRIQ1	AFM84433.1 |large T antigen protein [Merkel cell polyomavirus]	0.706437	6.94866e-11
LRRIQ3	AFM84433.1 |large T antigen protein [Merkel cell polyomavirus]	0.580839	4.8619e-07
LRRK2	AFM84433.1 |large T antigen protein [Merkel cell polyomavirus]	0.730287	7.48801e-12
LSM14A	AFM84433.1 |large T antigen protein [Merkel cell polyomavirus]	0.541416	3.84487e-06
LSMEM1	AFM84433.1 |large T antigen protein [Merkel cell polyomavirus]	0.554835	1.95913e-06
LTA4H	AFM84433.1 |large T antigen protein [Merkel cell polyomavirus]	0.537424	4.67264e-06
LUC7L2	AFM84433.1 |large T antigen protein [Merkel cell polyomavirus]	0.645211	8.65333e-09
LUC7L3	AFM84433.1 |large T antigen protein [Merkel cell polyomavirus]	0.693848	2.0646e-10
LXN	AFM84433.1 |large T antigen protein [Merkel cell polyomavirus]	0.669394	1.47323e-09
LY75	AFM84433.1 |large T antigen protein [Merkel cell polyomavirus]	0.715594	3.03402e-11
MACC1	AFM84433.1 |large T antigen protein [Merkel cell polyomavirus]	0.539549	4.21337e-06
MACF1	AFM84433.1 |large T antigen protein [Merkel cell polyomavirus]	0.525982	8.06203e-06
MAEL	AFM84433.1 |large T antigen protein [Merkel cell polyomavirus]	0.571278	8.22971e-07
MAGI3	AFM84433.1 |large T antigen protein [Merkel cell polyomavirus]	0.665255	2.01782e-09
MAGOHB	AFM84433.1 |large T antigen protein [Merkel cell polyomavirus]	0.531916	6.09066e-06
MAGT1	AFM84433.1 |large T antigen protein [Merkel cell polyomavirus]	0.680576	6.13994e-10
MALSU1	AFM84433.1 |large T antigen protein [Merkel cell polyomavirus]	0.571442	8.15672e-07
MAML2	AFM84433.1 |large T antigen protein [Merkel cell polyomavirus]	0.516801	1.23131e-05
MANEA	AFM84433.1 |large T antigen protein [Merkel cell polyomavirus]	0.664577	2.12347e-09
MANSC1	AFM84433.1 |large T antigen protein [Merkel cell polyomavirus]	0.597956	1.81496e-07
MAP10	AFM84433.1 |large T antigen protein [Merkel cell polyomavirus]	0.613376	7.1023e-08
MAP1B	AFM84433.1 |large T antigen protein [Merkel cell polyomavirus]	0.555038	1.93881e-06
MAP4K5	AFM84433.1 |large T antigen protein [Merkel cell polyomavirus]	0.658618	3.30756e-09
MAP7D3	AFM84433.1 |large T antigen protein [Merkel cell polyomavirus]	0.666912	1.78011e-09
MAP9	AFM84433.1 |large T antigen protein [Merkel cell polyomavirus]	0.556629	1.78625e-06
MAPK1IP1L	AFM84433.1 |large T antigen protein [Merkel cell polyomavirus]	0.712286	4.10805e-11
MAPK6	AFM84433.1 |large T antigen protein [Merkel cell polyomavirus]	0.654811	4.36733e-09
MAPKAPK5	AFM84433.1 |large T antigen protein [Merkel cell polyomavirus]	0.502304	2.34516e-05
MARCHF5	AFM84433.1 |large T antigen protein [Merkel cell polyomavirus]	0.55206	2.2576e-06
MARCHF7	AFM84433.1 |large T antigen protein [Merkel cell polyomavirus]	0.728905	8.57425e-12
MARF1	AFM84433.1 |large T antigen protein [Merkel cell polyomavirus]	0.607781	1.00403e-07
MARK1	AFM84433.1 |large T antigen protein [Merkel cell polyomavirus]	0.65527	4.2244e-09
MARK3	AFM84433.1 |large T antigen protein [Merkel cell polyomavirus]	0.577044	6.00341e-07
MARVELD2	AFM84433.1 |large T antigen protein [Merkel cell polyomavirus]	0.595103	2.14746e-07
MASTL	AFM84433.1 |large T antigen protein [Merkel cell polyomavirus]	0.590059	2.87985e-07
MATR3	AFM84433.1 |large T antigen protein [Merkel cell polyomavirus]	0.704168	8.49061e-11
MATR3.1	AFM84433.1 |large T antigen protein [Merkel cell polyomavirus]	0.704168	8.49061e-11
MBD4	AFM84433.1 |large T antigen protein [Merkel cell polyomavirus]	0.61835	5.19116e-08
MBD5	AFM84433.1 |large T antigen protein [Merkel cell polyomavirus]	0.731223	6.82854e-12
MBNL2	AFM84433.1 |large T antigen protein [Merkel cell polyomavirus]	0.636694	1.55611e-08
MBTPS2	AFM84433.1 |large T antigen protein [Merkel cell polyomavirus]	0.600687	1.54262e-07
MCCC1	AFM84433.1 |large T antigen protein [Merkel cell polyomavirus]	0.70105	1.11498e-10
MCF2	AFM84433.1 |large T antigen protein [Merkel cell polyomavirus]	0.555721	1.87181e-06
MCM8	AFM84433.1 |large T antigen protein [Merkel cell polyomavirus]	0.666462	1.84187e-09
MCMBP	AFM84433.1 |large T antigen protein [Merkel cell polyomavirus]	0.69595	1.72802e-10
MCMDC2	AFM84433.1 |large T antigen protein [Merkel cell polyomavirus]	0.731486	6.65334e-12
MCOLN2	AFM84433.1 |large T antigen protein [Merkel cell polyomavirus]	0.543792	3.41946e-06
MCTS1	AFM84433.1 |large T antigen protein [Merkel cell polyomavirus]	0.568197	9.71669e-07
MDH1B	AFM84433.1 |large T antigen protein [Merkel cell polyomavirus]	0.619745	4.74951e-08
MDM1	AFM84433.1 |large T antigen protein [Merkel cell polyomavirus]	0.647005	7.62893e-09
MDM4	AFM84433.1 |large T antigen protein [Merkel cell polyomavirus]	0.828666	0
ME2	AFM84433.1 |large T antigen protein [Merkel cell polyomavirus]	0.583303	4.23348e-07
MED13L	AFM84433.1 |large T antigen protein [Merkel cell polyomavirus]	0.586725	3.48674e-07
MEF2A	AFM84433.1 |large T antigen protein [Merkel cell polyomavirus]	0.523121	9.21142e-06
MEI4	AFM84433.1 |large T antigen protein [Merkel cell polyomavirus]	0.754582	5.9952e-13
MEIOB	AFM84433.1 |large T antigen protein [Merkel cell polyomavirus]	0.662284	2.52118e-09
MEIS1	AFM84433.1 |large T antigen protein [Merkel cell polyomavirus]	0.603632	1.29231e-07
METAP1	AFM84433.1 |large T antigen protein [Merkel cell polyomavirus]	0.58125	4.75134e-07
METAP2	AFM84433.1 |large T antigen protein [Merkel cell polyomavirus]	0.672646	1.1466e-09
METTL14	AFM84433.1 |large T antigen protein [Merkel cell polyomavirus]	0.619567	4.80404e-08
METTL15	AFM84433.1 |large T antigen protein [Merkel cell polyomavirus]	0.744303	1.80589e-12
METTL18	AFM84433.1 |large T antigen protein [Merkel cell polyomavirus]	0.787936	1.11022e-14
METTL5	AFM84433.1 |large T antigen protein [Merkel cell polyomavirus]	0.645907	8.24126e-09
METTL6	AFM84433.1 |large T antigen protein [Merkel cell polyomavirus]	0.678011	7.53025e-10
METTL9	AFM84433.1 |large T antigen protein [Merkel cell polyomavirus]	0.6019	1.43442e-07
MFAP3	AFM84433.1 |large T antigen protein [Merkel cell polyomavirus]	0.504206	2.15866e-05
MFN1	AFM84433.1 |large T antigen protein [Merkel cell polyomavirus]	0.764494	1.96287e-13
MFSD8	AFM84433.1 |large T antigen protein [Merkel cell polyomavirus]	0.787805	1.13243e-14
MGAT4A	AFM84433.1 |large T antigen protein [Merkel cell polyomavirus]	0.625427	3.29183e-08
MIA2	AFM84433.1 |large T antigen protein [Merkel cell polyomavirus]	0.522325	9.55724e-06
MIA3	AFM84433.1 |large T antigen protein [Merkel cell polyomavirus]	0.751301	8.57536e-13
MICU2	AFM84433.1 |large T antigen protein [Merkel cell polyomavirus]	0.570593	8.54072e-07
MIER1	AFM84433.1 |large T antigen protein [Merkel cell polyomavirus]	0.595835	2.05702e-07
MIGA1	AFM84433.1 |large T antigen protein [Merkel cell polyomavirus]	0.737845	3.51719e-12
MINDY3	AFM84433.1 |large T antigen protein [Merkel cell polyomavirus]	0.773275	6.9722e-14
MIOS	AFM84433.1 |large T antigen protein [Merkel cell polyomavirus]	0.56604	1.0904e-06
MIPEP	AFM84433.1 |large T antigen protein [Merkel cell polyomavirus]	0.608307	9.72162e-08
MIPOL1	AFM84433.1 |large T antigen protein [Merkel cell polyomavirus]	0.58984	2.91644e-07
MKKS	AFM84433.1 |large T antigen protein [Merkel cell polyomavirus]	0.619469	4.83409e-08
MKLN1	AFM84433.1 |large T antigen protein [Merkel cell polyomavirus]	0.660271	2.92779e-09
MLF1	AFM84433.1 |large T antigen protein [Merkel cell polyomavirus]	0.580662	4.91008e-07
MMAA	AFM84433.1 |large T antigen protein [Merkel cell polyomavirus]	0.569151	9.23118e-07
MMRN1	AFM84433.1 |large T antigen protein [Merkel cell polyomavirus]	0.837322	0
MMUT	AFM84433.1 |large T antigen protein [Merkel cell polyomavirus]	0.61947	4.83383e-08
MNAT1	AFM84433.1 |large T antigen protein [Merkel cell polyomavirus]	0.779024	3.4639e-14
MOB1A	AFM84433.1 |large T antigen protein [Merkel cell polyomavirus]	0.564381	1.19085e-06
MOCS2	AFM84433.1 |large T antigen protein [Merkel cell polyomavirus]	0.538798	4.37066e-06
MON2	AFM84433.1 |large T antigen protein [Merkel cell polyomavirus]	0.512982	1.46326e-05
MORC3	AFM84433.1 |large T antigen protein [Merkel cell polyomavirus]	0.749055	1.09179e-12
MOSPD2	AFM84433.1 |large T antigen protein [Merkel cell polyomavirus]	0.57383	7.16284e-07
MPHOSPH10	AFM84433.1 |large T antigen protein [Merkel cell polyomavirus]	0.628671	2.66127e-08
MPHOSPH6	AFM84433.1 |large T antigen protein [Merkel cell polyomavirus]	0.64265	1.03428e-08
MPHOSPH8	AFM84433.1 |large T antigen protein [Merkel cell polyomavirus]	0.584744	3.90227e-07
MPP7	AFM84433.1 |large T antigen protein [Merkel cell polyomavirus]	0.641313	1.1345e-08
MRE11	AFM84433.1 |large T antigen protein [Merkel cell polyomavirus]	0.716148	2.88281e-11
MRPL13	AFM84433.1 |large T antigen protein [Merkel cell polyomavirus]	0.581483	4.68959e-07
MRPL3	AFM84433.1 |large T antigen protein [Merkel cell polyomavirus]	0.610863	8.30408e-08
MRPL30	AFM84433.1 |large T antigen protein [Merkel cell polyomavirus]	0.680515	6.17018e-10
MRPL39	AFM84433.1 |large T antigen protein [Merkel cell polyomavirus]	0.676779	8.29991e-10
MRPL47	AFM84433.1 |large T antigen protein [Merkel cell polyomavirus]	0.62417	3.57211e-08
MRPS10	AFM84433.1 |large T antigen protein [Merkel cell polyomavirus]	0.501655	2.41215e-05
MRPS18C	AFM84433.1 |large T antigen protein [Merkel cell polyomavirus]	0.673336	1.08674e-09
MRPS27	AFM84433.1 |large T antigen protein [Merkel cell polyomavirus]	0.575632	6.48914e-07
MRPS31	AFM84433.1 |large T antigen protein [Merkel cell polyomavirus]	0.594867	2.17734e-07
MRPS36	AFM84433.1 |large T antigen protein [Merkel cell polyomavirus]	0.539841	4.1535e-06
MRPS5	AFM84433.1 |large T antigen protein [Merkel cell polyomavirus]	0.513648	1.42005e-05
MRPS9	AFM84433.1 |large T antigen protein [Merkel cell polyomavirus]	0.601442	1.47438e-07
MS4A1	AFM84433.1 |large T antigen protein [Merkel cell polyomavirus]	0.516019	1.2758e-05
MS4A14	AFM84433.1 |large T antigen protein [Merkel cell polyomavirus]	0.760755	3.01092e-13
MS4A6A	AFM84433.1 |large T antigen protein [Merkel cell polyomavirus]	0.524897	8.48096e-06
MS4A7	AFM84433.1 |large T antigen protein [Merkel cell polyomavirus]	0.504655	2.11664e-05
MSANTD3-TMEFF1	AFM84433.1 |large T antigen protein [Merkel cell polyomavirus]	0.701428	1.07898e-10
MSH3	AFM84433.1 |large T antigen protein [Merkel cell polyomavirus]	0.756333	4.94271e-13
MSL2	AFM84433.1 |large T antigen protein [Merkel cell polyomavirus]	0.61513	6.36292e-08
MSMB	AFM84433.1 |large T antigen protein [Merkel cell polyomavirus]	0.514249	1.38212e-05
MSMO1	AFM84433.1 |large T antigen protein [Merkel cell polyomavirus]	0.704003	8.61502e-11
MSR1	AFM84433.1 |large T antigen protein [Merkel cell polyomavirus]	0.611431	8.01694e-08
MTAP	AFM84433.1 |large T antigen protein [Merkel cell polyomavirus]	0.619849	4.71816e-08
MTBP	AFM84433.1 |large T antigen protein [Merkel cell polyomavirus]	0.758091	4.06342e-13
MTERF1	AFM84433.1 |large T antigen protein [Merkel cell polyomavirus]	0.597228	1.89477e-07
MTERF2	AFM84433.1 |large T antigen protein [Merkel cell polyomavirus]	0.546005	3.06306e-06
MTFR1	AFM84433.1 |large T antigen protein [Merkel cell polyomavirus]	0.70544	7.58975e-11
MTHFD1	AFM84433.1 |large T antigen protein [Merkel cell polyomavirus]	0.605832	1.13092e-07
MTHFD2	AFM84433.1 |large T antigen protein [Merkel cell polyomavirus]	0.517653	1.18447e-05
MTHFD2L	AFM84433.1 |large T antigen protein [Merkel cell polyomavirus]	0.511658	1.5527e-05
MTIF2	AFM84433.1 |large T antigen protein [Merkel cell polyomavirus]	0.74548	1.59606e-12
MTIF3	AFM84433.1 |large T antigen protein [Merkel cell polyomavirus]	0.641527	1.1179e-08
MTMR10	AFM84433.1 |large T antigen protein [Merkel cell polyomavirus]	0.651141	5.68844e-09
MTMR2	AFM84433.1 |large T antigen protein [Merkel cell polyomavirus]	0.742914	2.08789e-12
MTR	AFM84433.1 |large T antigen protein [Merkel cell polyomavirus]	0.586518	3.52803e-07
MTRES1	AFM84433.1 |large T antigen protein [Merkel cell polyomavirus]	0.648873	6.68534e-09
MTRF1	AFM84433.1 |large T antigen protein [Merkel cell polyomavirus]	0.587039	3.42487e-07
MTRR	AFM84433.1 |large T antigen protein [Merkel cell polyomavirus]	0.715773	2.9843e-11
MYEF2	AFM84433.1 |large T antigen protein [Merkel cell polyomavirus]	0.609725	8.90942e-08
MYO1B	AFM84433.1 |large T antigen protein [Merkel cell polyomavirus]	0.554865	1.95612e-06
MYO3B	AFM84433.1 |large T antigen protein [Merkel cell polyomavirus]	0.654594	4.43651e-09
MYRFL	AFM84433.1 |large T antigen protein [Merkel cell polyomavirus]	0.607607	1.01481e-07
N4BP2	AFM84433.1 |large T antigen protein [Merkel cell polyomavirus]	0.834589	0
N4BP2L2	AFM84433.1 |large T antigen protein [Merkel cell polyomavirus]	0.727266	1.00573e-11
NAA25	AFM84433.1 |large T antigen protein [Merkel cell polyomavirus]	0.588237	3.19784e-07
NAIP	AFM84433.1 |large T antigen protein [Merkel cell polyomavirus]	0.578384	5.57442e-07
NAMPT	AFM84433.1 |large T antigen protein [Merkel cell polyomavirus]	0.527394	7.54509e-06
NANP	AFM84433.1 |large T antigen protein [Merkel cell polyomavirus]	0.542353	3.67138e-06
NAP1L3	AFM84433.1 |large T antigen protein [Merkel cell polyomavirus]	0.635915	1.64048e-08
NAP1L4	AFM84433.1 |large T antigen protein [Merkel cell polyomavirus]	0.552868	2.16661e-06
NAPEPLD	AFM84433.1 |large T antigen protein [Merkel cell polyomavirus]	0.586722	3.48733e-07
NASP	AFM84433.1 |large T antigen protein [Merkel cell polyomavirus]	0.676764	8.31001e-10
NBEAL1	AFM84433.1 |large T antigen protein [Merkel cell polyomavirus]	0.76439	1.98952e-13
NBN	AFM84433.1 |large T antigen protein [Merkel cell polyomavirus]	0.65902	3.211e-09
NBPF1	AFM84433.1 |large T antigen protein [Merkel cell polyomavirus]	0.514254	1.38185e-05
NBPF10	AFM84433.1 |large T antigen protein [Merkel cell polyomavirus]	0.576125	6.31561e-07
NBPF12	AFM84433.1 |large T antigen protein [Merkel cell polyomavirus]	0.585553	3.72731e-07
NBPF14	AFM84433.1 |large T antigen protein [Merkel cell polyomavirus]	0.574493	6.90777e-07
NBPF15	AFM84433.1 |large T antigen protein [Merkel cell polyomavirus]	0.540222	4.07683e-06
NBPF20	AFM84433.1 |large T antigen protein [Merkel cell polyomavirus]	0.52846	7.17572e-06
NBPF26	AFM84433.1 |large T antigen protein [Merkel cell polyomavirus]	0.535146	5.217e-06
NBPF9	AFM84433.1 |large T antigen protein [Merkel cell polyomavirus]	0.516414	1.25312e-05
NCBP1	AFM84433.1 |large T antigen protein [Merkel cell polyomavirus]	0.568412	9.60526e-07
NCKAP1	AFM84433.1 |large T antigen protein [Merkel cell polyomavirus]	0.664697	2.10439e-09
NCKAP5	AFM84433.1 |large T antigen protein [Merkel cell polyomavirus]	0.624296	3.54307e-08
NCOA1	AFM84433.1 |large T antigen protein [Merkel cell polyomavirus]	0.615232	6.32242e-08
NCOA6	AFM84433.1 |large T antigen protein [Merkel cell polyomavirus]	0.559448	1.5432e-06
NCR3LG1	AFM84433.1 |large T antigen protein [Merkel cell polyomavirus]	0.510829	1.61128e-05
NDC80	AFM84433.1 |large T antigen protein [Merkel cell polyomavirus]	0.535385	5.15723e-06
NDEL1	AFM84433.1 |large T antigen protein [Merkel cell polyomavirus]	0.538078	4.52652e-06
NDRG3	AFM84433.1 |large T antigen protein [Merkel cell polyomavirus]	0.655681	4.09985e-09
NDUFA5	AFM84433.1 |large T antigen protein [Merkel cell polyomavirus]	0.62494	3.39786e-08
NDUFAF5	AFM84433.1 |large T antigen protein [Merkel cell polyomavirus]	0.60799	9.91235e-08
NDUFAF6	AFM84433.1 |large T antigen protein [Merkel cell polyomavirus]	0.657357	3.62804e-09
NDUFV2	AFM84433.1 |large T antigen protein [Merkel cell polyomavirus]	0.531286	6.27628e-06
NEBL	AFM84433.1 |large T antigen protein [Merkel cell polyomavirus]	0.592027	2.5698e-07
NEDD4L	AFM84433.1 |large T antigen protein [Merkel cell polyomavirus]	0.562788	1.29537e-06
NEK1	AFM84433.1 |large T antigen protein [Merkel cell polyomavirus]	0.729681	7.94698e-12
NEK3	AFM84433.1 |large T antigen protein [Merkel cell polyomavirus]	0.718849	2.24247e-11
NEK7	AFM84433.1 |large T antigen protein [Merkel cell polyomavirus]	0.617029	5.64484e-08
NEMF	AFM84433.1 |large T antigen protein [Merkel cell polyomavirus]	0.54254	3.63768e-06
NEXN	AFM84433.1 |large T antigen protein [Merkel cell polyomavirus]	0.560096	1.49188e-06
NFAT5	AFM84433.1 |large T antigen protein [Merkel cell polyomavirus]	0.721063	1.82119e-11
NFIL3	AFM84433.1 |large T antigen protein [Merkel cell polyomavirus]	0.553832	2.0625e-06
NFU1	AFM84433.1 |large T antigen protein [Merkel cell polyomavirus]	0.557419	1.71468e-06
NFX1	AFM84433.1 |large T antigen protein [Merkel cell polyomavirus]	0.611679	7.89451e-08
NFXL1	AFM84433.1 |large T antigen protein [Merkel cell polyomavirus]	0.667628	1.68585e-09
NGLY1	AFM84433.1 |large T antigen protein [Merkel cell polyomavirus]	0.600522	1.55788e-07
NHLRC2	AFM84433.1 |large T antigen protein [Merkel cell polyomavirus]	0.717539	2.53388e-11
NHLRC3	AFM84433.1 |large T antigen protein [Merkel cell polyomavirus]	0.609985	8.7676e-08
NIPAL1	AFM84433.1 |large T antigen protein [Merkel cell polyomavirus]	0.500576	2.5274e-05
NIPBL	AFM84433.1 |large T antigen protein [Merkel cell polyomavirus]	0.652272	5.24565e-09
NIT2	AFM84433.1 |large T antigen protein [Merkel cell polyomavirus]	0.546759	2.94991e-06
NKAP	AFM84433.1 |large T antigen protein [Merkel cell polyomavirus]	0.589663	2.94635e-07
NKIRAS1	AFM84433.1 |large T antigen protein [Merkel cell polyomavirus]	0.658119	3.43108e-09
NMD3	AFM84433.1 |large T antigen protein [Merkel cell polyomavirus]	0.594763	2.1906e-07
NME5	AFM84433.1 |large T antigen protein [Merkel cell polyomavirus]	0.653423	4.82835e-09
NOL8	AFM84433.1 |large T antigen protein [Merkel cell polyomavirus]	0.799498	2.22045e-15
NOP58	AFM84433.1 |large T antigen protein [Merkel cell polyomavirus]	0.686168	3.90648e-10
NOSTRIN	AFM84433.1 |large T antigen protein [Merkel cell polyomavirus]	0.699346	1.29206e-10
NPAT	AFM84433.1 |large T antigen protein [Merkel cell polyomavirus]	0.743753	1.91269e-12
NPHP1	AFM84433.1 |large T antigen protein [Merkel cell polyomavirus]	0.600747	1.53705e-07
NPHP3	AFM84433.1 |large T antigen protein [Merkel cell polyomavirus]	0.677003	8.15513e-10
NPY5R	AFM84433.1 |large T antigen protein [Merkel cell polyomavirus]	0.752959	7.16094e-13
NR1D2	AFM84433.1 |large T antigen protein [Merkel cell polyomavirus]	0.641381	1.12918e-08
NRBF2	AFM84433.1 |large T antigen protein [Merkel cell polyomavirus]	0.567113	1.02975e-06
NRCAM	AFM84433.1 |large T antigen protein [Merkel cell polyomavirus]	0.738383	3.32934e-12
NRDC	AFM84433.1 |large T antigen protein [Merkel cell polyomavirus]	0.630017	2.4347e-08
NRIP1	AFM84433.1 |large T antigen protein [Merkel cell polyomavirus]	0.776572	4.66294e-14
NRK	AFM84433.1 |large T antigen protein [Merkel cell polyomavirus]	0.640135	1.23031e-08
NSD3	AFM84433.1 |large T antigen protein [Merkel cell polyomavirus]	0.608343	9.69985e-08
NSMAF	AFM84433.1 |large T antigen protein [Merkel cell polyomavirus]	0.63617	1.6124e-08
NT5C3A	AFM84433.1 |large T antigen protein [Merkel cell polyomavirus]	0.808996	4.44089e-16
NT5DC1	AFM84433.1 |large T antigen protein [Merkel cell polyomavirus]	0.532221	6.0029e-06
NUB1	AFM84433.1 |large T antigen protein [Merkel cell polyomavirus]	0.612283	7.60343e-08
NUCB2	AFM84433.1 |large T antigen protein [Merkel cell polyomavirus]	0.602416	1.39064e-07
NUDCD1	AFM84433.1 |large T antigen protein [Merkel cell polyomavirus]	0.656557	3.84654e-09
NUDCD2	AFM84433.1 |large T antigen protein [Merkel cell polyomavirus]	0.544436	3.31197e-06
NUDT12	AFM84433.1 |large T antigen protein [Merkel cell polyomavirus]	0.805356	8.88178e-16
NUP133	AFM84433.1 |large T antigen protein [Merkel cell polyomavirus]	0.652038	5.33435e-09
NUP153	AFM84433.1 |large T antigen protein [Merkel cell polyomavirus]	0.755579	5.37126e-13
NUP155	AFM84433.1 |large T antigen protein [Merkel cell polyomavirus]	0.755149	5.63105e-13
NUP37	AFM84433.1 |large T antigen protein [Merkel cell polyomavirus]	0.685446	4.14373e-10
NUP42	AFM84433.1 |large T antigen protein [Merkel cell polyomavirus]	0.677774	7.67312e-10
NUP43	AFM84433.1 |large T antigen protein [Merkel cell polyomavirus]	0.680721	6.06911e-10
NUP58	AFM84433.1 |large T antigen protein [Merkel cell polyomavirus]	0.718179	2.38731e-11
NUSAP1	AFM84433.1 |large T antigen protein [Merkel cell polyomavirus]	0.540699	3.98261e-06
NXF3	AFM84433.1 |large T antigen protein [Merkel cell polyomavirus]	0.595893	2.04995e-07
NXT2	AFM84433.1 |large T antigen protein [Merkel cell polyomavirus]	0.635775	1.65606e-08
OCIAD2	AFM84433.1 |large T antigen protein [Merkel cell polyomavirus]	0.545574	3.12971e-06
OCRL	AFM84433.1 |large T antigen protein [Merkel cell polyomavirus]	0.57573	6.45424e-07
ODAM	AFM84433.1 |large T antigen protein [Merkel cell polyomavirus]	0.592727	2.46725e-07
ODF2L	AFM84433.1 |large T antigen protein [Merkel cell polyomavirus]	0.60332	1.3169e-07
OFD1	AFM84433.1 |large T antigen protein [Merkel cell polyomavirus]	0.632577	2.05334e-08
OGN	AFM84433.1 |large T antigen protein [Merkel cell polyomavirus]	0.538666	4.39892e-06
OLA1	AFM84433.1 |large T antigen protein [Merkel cell polyomavirus]	0.694372	1.97536e-10
OLFM4	AFM84433.1 |large T antigen protein [Merkel cell polyomavirus]	0.56859	9.51389e-07
OPA1	AFM84433.1 |large T antigen protein [Merkel cell polyomavirus]	0.655226	4.2377e-09
OPTN	AFM84433.1 |large T antigen protein [Merkel cell polyomavirus]	0.532701	5.86671e-06
ORC5	AFM84433.1 |large T antigen protein [Merkel cell polyomavirus]	0.570145	8.74989e-07
OSBPL1A	AFM84433.1 |large T antigen protein [Merkel cell polyomavirus]	0.718982	2.21476e-11
OSGEPL1	AFM84433.1 |large T antigen protein [Merkel cell polyomavirus]	0.50501	2.08406e-05
OSGIN2	AFM84433.1 |large T antigen protein [Merkel cell polyomavirus]	0.741103	2.51887e-12
OSTF1	AFM84433.1 |large T antigen protein [Merkel cell polyomavirus]	0.605042	1.18659e-07
OTOGL	AFM84433.1 |large T antigen protein [Merkel cell polyomavirus]	0.740737	2.61569e-12
OTUD6B	AFM84433.1 |large T antigen protein [Merkel cell polyomavirus]	0.708642	5.70817e-11
OTULINL	AFM84433.1 |large T antigen protein [Merkel cell polyomavirus]	0.659119	3.18778e-09
OVGP1	AFM84433.1 |large T antigen protein [Merkel cell polyomavirus]	0.550112	2.49216e-06
OXR1	AFM84433.1 |large T antigen protein [Merkel cell polyomavirus]	0.610819	8.32697e-08
OXSR1	AFM84433.1 |large T antigen protein [Merkel cell polyomavirus]	0.638392	1.38633e-08
PAICS	AFM84433.1 |large T antigen protein [Merkel cell polyomavirus]	0.730817	7.1072e-12
PAIP1	AFM84433.1 |large T antigen protein [Merkel cell polyomavirus]	0.597894	1.82158e-07
PAK2	AFM84433.1 |large T antigen protein [Merkel cell polyomavirus]	0.546836	2.93847e-06
PALB2	AFM84433.1 |large T antigen protein [Merkel cell polyomavirus]	0.723671	1.42157e-11
PALMD	AFM84433.1 |large T antigen protein [Merkel cell polyomavirus]	0.67124	1.27836e-09
PANK3	AFM84433.1 |large T antigen protein [Merkel cell polyomavirus]	0.565598	1.11637e-06
PAPOLA	AFM84433.1 |large T antigen protein [Merkel cell polyomavirus]	0.672673	1.14422e-09
PAPOLG	AFM84433.1 |large T antigen protein [Merkel cell polyomavirus]	0.694213	2.00211e-10
PARN	AFM84433.1 |large T antigen protein [Merkel cell polyomavirus]	0.764269	2.01617e-13
PARP14	AFM84433.1 |large T antigen protein [Merkel cell polyomavirus]	0.525303	8.32198e-06
PARP15	AFM84433.1 |large T antigen protein [Merkel cell polyomavirus]	0.687589	3.47673e-10
PARP4	AFM84433.1 |large T antigen protein [Merkel cell polyomavirus]	0.69443	1.96577e-10
PARP8	AFM84433.1 |large T antigen protein [Merkel cell polyomavirus]	0.602097	1.41759e-07
PARP9	AFM84433.1 |large T antigen protein [Merkel cell polyomavirus]	0.684515	4.46968e-10
PATJ	AFM84433.1 |large T antigen protein [Merkel cell polyomavirus]	0.55295	2.1575e-06
PBRM1	AFM84433.1 |large T antigen protein [Merkel cell polyomavirus]	0.567016	1.03509e-06
PCDH15	AFM84433.1 |large T antigen protein [Merkel cell polyomavirus]	0.556008	1.84438e-06
PCDH9	AFM84433.1 |large T antigen protein [Merkel cell polyomavirus]	0.660252	2.93185e-09
PCF11	AFM84433.1 |large T antigen protein [Merkel cell polyomavirus]	0.710064	5.02354e-11
PCLO	AFM84433.1 |large T antigen protein [Merkel cell polyomavirus]	0.68403	4.649e-10
PCMTD1	AFM84433.1 |large T antigen protein [Merkel cell polyomavirus]	0.604074	1.25823e-07
PCOLCE2	AFM84433.1 |large T antigen protein [Merkel cell polyomavirus]	0.512506	1.49483e-05
PDCD6IP	AFM84433.1 |large T antigen protein [Merkel cell polyomavirus]	0.656932	3.74269e-09
PDE1A	AFM84433.1 |large T antigen protein [Merkel cell polyomavirus]	0.548832	2.65844e-06
PDE4B	AFM84433.1 |large T antigen protein [Merkel cell polyomavirus]	0.525266	8.33645e-06
PDE7A	AFM84433.1 |large T antigen protein [Merkel cell polyomavirus]	0.706479	6.92286e-11
PDIA3	AFM84433.1 |large T antigen protein [Merkel cell polyomavirus]	0.602803	1.35861e-07
PDS5A	AFM84433.1 |large T antigen protein [Merkel cell polyomavirus]	0.708304	5.88325e-11
PEAK1	AFM84433.1 |large T antigen protein [Merkel cell polyomavirus]	0.515264	1.3202e-05
PELI1	AFM84433.1 |large T antigen protein [Merkel cell polyomavirus]	0.681012	5.92933e-10
PEX1	AFM84433.1 |large T antigen protein [Merkel cell polyomavirus]	0.728826	8.64087e-12
PFDN4	AFM84433.1 |large T antigen protein [Merkel cell polyomavirus]	0.672591	1.15153e-09
PGAP1	AFM84433.1 |large T antigen protein [Merkel cell polyomavirus]	0.793012	5.77316e-15
PGBD4	AFM84433.1 |large T antigen protein [Merkel cell polyomavirus]	0.593246	2.39382e-07
PGM2	AFM84433.1 |large T antigen protein [Merkel cell polyomavirus]	0.597916	1.81921e-07
PHACTR2	AFM84433.1 |large T antigen protein [Merkel cell polyomavirus]	0.553207	2.12941e-06
PHF10	AFM84433.1 |large T antigen protein [Merkel cell polyomavirus]	0.578828	5.43868e-07
PHF14	AFM84433.1 |large T antigen protein [Merkel cell polyomavirus]	0.704156	8.5e-11
PHF21A	AFM84433.1 |large T antigen protein [Merkel cell polyomavirus]	0.536995	4.771e-06
PHF3	AFM84433.1 |large T antigen protein [Merkel cell polyomavirus]	0.734082	5.14033e-12
PHF7	AFM84433.1 |large T antigen protein [Merkel cell polyomavirus]	0.583892	4.09507e-07
PHIP	AFM84433.1 |large T antigen protein [Merkel cell polyomavirus]	0.719176	2.17477e-11
PHOSPHO2	AFM84433.1 |large T antigen protein [Merkel cell polyomavirus]	0.771682	8.43769e-14
PHTF1	AFM84433.1 |large T antigen protein [Merkel cell polyomavirus]	0.698633	1.37384e-10
PIAS2	AFM84433.1 |large T antigen protein [Merkel cell polyomavirus]	0.637877	1.43589e-08
PICALM	AFM84433.1 |large T antigen protein [Merkel cell polyomavirus]	0.745574	1.58029e-12
PIGF	AFM84433.1 |large T antigen protein [Merkel cell polyomavirus]	0.6188	5.0447e-08
PIH1D2	AFM84433.1 |large T antigen protein [Merkel cell polyomavirus]	0.560674	1.4475e-06
PIK3C2A	AFM84433.1 |large T antigen protein [Merkel cell polyomavirus]	0.694627	1.9332e-10
PIK3C2G	AFM84433.1 |large T antigen protein [Merkel cell polyomavirus]	0.526398	7.90641e-06
PIK3CB	AFM84433.1 |large T antigen protein [Merkel cell polyomavirus]	0.573382	7.34015e-07
PIK3R4	AFM84433.1 |large T antigen protein [Merkel cell polyomavirus]	0.667895	1.65191e-09
PIN4	AFM84433.1 |large T antigen protein [Merkel cell polyomavirus]	0.652499	5.16051e-09
PIP5K1B	AFM84433.1 |large T antigen protein [Merkel cell polyomavirus]	0.57837	5.57872e-07
PJA2	AFM84433.1 |large T antigen protein [Merkel cell polyomavirus]	0.735509	4.45466e-12
PJVK	AFM84433.1 |large T antigen protein [Merkel cell polyomavirus]	0.581122	4.78557e-07
PKHD1L1	AFM84433.1 |large T antigen protein [Merkel cell polyomavirus]	0.607583	1.01627e-07
PKIA	AFM84433.1 |large T antigen protein [Merkel cell polyomavirus]	0.593397	2.37275e-07
PKN2	AFM84433.1 |large T antigen protein [Merkel cell polyomavirus]	0.742025	2.28972e-12
PLA2R1	AFM84433.1 |large T antigen protein [Merkel cell polyomavirus]	0.644364	9.18057e-09
PLD1	AFM84433.1 |large T antigen protein [Merkel cell polyomavirus]	0.589492	2.97544e-07
PLEKHF2	AFM84433.1 |large T antigen protein [Merkel cell polyomavirus]	0.558912	1.5869e-06
PLEKHH2	AFM84433.1 |large T antigen protein [Merkel cell polyomavirus]	0.527004	7.68464e-06
PLG	AFM84433.1 |large T antigen protein [Merkel cell polyomavirus]	0.580041	5.0835e-07
PLGLB1	AFM84433.1 |large T antigen protein [Merkel cell polyomavirus]	0.518666	1.1309e-05
PLOD2	AFM84433.1 |large T antigen protein [Merkel cell polyomavirus]	0.61777	5.38603e-08
PLRG1	AFM84433.1 |large T antigen protein [Merkel cell polyomavirus]	0.624541	3.48727e-08
PLS1	AFM84433.1 |large T antigen protein [Merkel cell polyomavirus]	0.630236	2.3996e-08
PLS3	AFM84433.1 |large T antigen protein [Merkel cell polyomavirus]	0.749569	1.0334e-12
PLSCR1	AFM84433.1 |large T antigen protein [Merkel cell polyomavirus]	0.505315	2.05631e-05
PLXDC2	AFM84433.1 |large T antigen protein [Merkel cell polyomavirus]	0.584923	3.86289e-07
PM20D2	AFM84433.1 |large T antigen protein [Merkel cell polyomavirus]	0.627441	2.88557e-08
PMPCB	AFM84433.1 |large T antigen protein [Merkel cell polyomavirus]	0.631356	2.22755e-08
PNN	AFM84433.1 |large T antigen protein [Merkel cell polyomavirus]	0.70013	1.20744e-10
PNPT1	AFM84433.1 |large T antigen protein [Merkel cell polyomavirus]	0.501676	2.4099e-05
PNRC2	AFM84433.1 |large T antigen protein [Merkel cell polyomavirus]	0.695025	1.86926e-10
POC5	AFM84433.1 |large T antigen protein [Merkel cell polyomavirus]	0.767096	1.45217e-13
POLA1	AFM84433.1 |large T antigen protein [Merkel cell polyomavirus]	0.56818	9.7257e-07
POLD3	AFM84433.1 |large T antigen protein [Merkel cell polyomavirus]	0.564813	1.16388e-06
POLI	AFM84433.1 |large T antigen protein [Merkel cell polyomavirus]	0.752744	7.33191e-13
POLK	AFM84433.1 |large T antigen protein [Merkel cell polyomavirus]	0.675187	9.40566e-10
PON2	AFM84433.1 |large T antigen protein [Merkel cell polyomavirus]	0.531856	6.10827e-06
POT1	AFM84433.1 |large T antigen protein [Merkel cell polyomavirus]	0.577546	5.83902e-07
PPA1	AFM84433.1 |large T antigen protein [Merkel cell polyomavirus]	0.575386	6.5773e-07
PPARGC1A	AFM84433.1 |large T antigen protein [Merkel cell polyomavirus]	0.512376	1.50359e-05
PPHLN1	AFM84433.1 |large T antigen protein [Merkel cell polyomavirus]	0.647309	7.46723e-09
PPIG	AFM84433.1 |large T antigen protein [Merkel cell polyomavirus]	0.526855	7.73862e-06
PPM1A	AFM84433.1 |large T antigen protein [Merkel cell polyomavirus]	0.616138	5.97178e-08
PPP1R12A	AFM84433.1 |large T antigen protein [Merkel cell polyomavirus]	0.764333	2.00062e-13
PPP1R9A	AFM84433.1 |large T antigen protein [Merkel cell polyomavirus]	0.694022	2.03456e-10
PPP2R1B	AFM84433.1 |large T antigen protein [Merkel cell polyomavirus]	0.53757	4.63983e-06
PPP2R5A	AFM84433.1 |large T antigen protein [Merkel cell polyomavirus]	0.625618	3.25104e-08
PPP2R5E	AFM84433.1 |large T antigen protein [Merkel cell polyomavirus]	0.603168	1.32902e-07
PPP4R2	AFM84433.1 |large T antigen protein [Merkel cell polyomavirus]	0.66801	1.63755e-09
PPP4R3A	AFM84433.1 |large T antigen protein [Merkel cell polyomavirus]	0.561183	1.40943e-06
PPP4R3B	AFM84433.1 |large T antigen protein [Merkel cell polyomavirus]	0.576849	6.06855e-07
PPWD1	AFM84433.1 |large T antigen protein [Merkel cell polyomavirus]	0.683437	4.87772e-10
PRDM4	AFM84433.1 |large T antigen protein [Merkel cell polyomavirus]	0.506717	1.93351e-05
PRDM5	AFM84433.1 |large T antigen protein [Merkel cell polyomavirus]	0.577632	5.81133e-07
PRIMPOL	AFM84433.1 |large T antigen protein [Merkel cell polyomavirus]	0.634389	1.81834e-08
PRKAA1	AFM84433.1 |large T antigen protein [Merkel cell polyomavirus]	0.687149	3.6046e-10
PRKACB	AFM84433.1 |large T antigen protein [Merkel cell polyomavirus]	0.594756	2.19152e-07
PRKD3	AFM84433.1 |large T antigen protein [Merkel cell polyomavirus]	0.548895	2.65004e-06
PRKG1	AFM84433.1 |large T antigen protein [Merkel cell polyomavirus]	0.549335	2.59179e-06
PRKRA	AFM84433.1 |large T antigen protein [Merkel cell polyomavirus]	0.818544	0
PROS1	AFM84433.1 |large T antigen protein [Merkel cell polyomavirus]	0.595935	2.045e-07
PRPF40A	AFM84433.1 |large T antigen protein [Merkel cell polyomavirus]	0.682411	5.2991e-10
PRPF4B	AFM84433.1 |large T antigen protein [Merkel cell polyomavirus]	0.711191	4.5371e-11
PRRC2C	AFM84433.1 |large T antigen protein [Merkel cell polyomavirus]	0.676097	8.75815e-10
PRSS35	AFM84433.1 |large T antigen protein [Merkel cell polyomavirus]	0.544917	3.23374e-06
PSIP1	AFM84433.1 |large T antigen protein [Merkel cell polyomavirus]	0.676894	8.22499e-10
PSMA1	AFM84433.1 |large T antigen protein [Merkel cell polyomavirus]	0.582559	4.41479e-07
PSMA2	AFM84433.1 |large T antigen protein [Merkel cell polyomavirus]	0.631696	2.17776e-08
PSMA3	AFM84433.1 |large T antigen protein [Merkel cell polyomavirus]	0.685141	4.24788e-10
PSMA5	AFM84433.1 |large T antigen protein [Merkel cell polyomavirus]	0.510056	1.66776e-05
PSMA6	AFM84433.1 |large T antigen protein [Merkel cell polyomavirus]	0.596798	1.94357e-07
PSMC1	AFM84433.1 |large T antigen protein [Merkel cell polyomavirus]	0.578519	5.53279e-07
PSMC6	AFM84433.1 |large T antigen protein [Merkel cell polyomavirus]	0.640801	1.17528e-08
PSMD1	AFM84433.1 |large T antigen protein [Merkel cell polyomavirus]	0.567629	1.00169e-06
PSMD12	AFM84433.1 |large T antigen protein [Merkel cell polyomavirus]	0.67288	1.12599e-09
PSMD14	AFM84433.1 |large T antigen protein [Merkel cell polyomavirus]	0.661736	2.62628e-09
PTBP2	AFM84433.1 |large T antigen protein [Merkel cell polyomavirus]	0.555638	1.87989e-06
PTCD2	AFM84433.1 |large T antigen protein [Merkel cell polyomavirus]	0.523188	9.18271e-06
PTGR2	AFM84433.1 |large T antigen protein [Merkel cell polyomavirus]	0.728532	8.892e-12
PTP4A1	AFM84433.1 |large T antigen protein [Merkel cell polyomavirus]	0.555736	1.87044e-06
[truncated: 64,393 more rows]

## Sheet: HPyV9
row	column	cor	p
[truncated: 39,592 more rows]

## Sheet: TSPyV
row	column	cor	p
[truncated: 65,535 more rows]
