# Supplementary material for: Human genes with relative synonymous codon usage analogous to that of polyomaviruses are involved in the mechanism of polyomavirus nephropathy
Source: Front Cell Infect Microbiol. 2022 Sep 8;12:992201. doi: 10.3389/fcimb.2022.992201 (PMC9492876; doi:10.3389/fcimb.2022.992201)
Supplement: Supplementary File S2 — List of DEGs from GSE72925. [file DataSheet_1.csv]

	X	ID	Gene.Symbol	logFC	AveExpr	t	P.Value	adj.P.Val	B	threshold	downregulatedGSE72925$Gene.Symbol	upregulatedregulatedGSE72925$Gene.Symbol
1	1007_s_at	1007_s_at	DDR1 /// MIR4640	-1.12143213825589	6.95916550860256	-9.81168736863075	2.68385258361543e-15	1.46739640009174e-10	24.0523864891053	down	DDR1 /// MIR4640	NA
2	1053_at	1053_at	RFC2	-1.11926463436765	7.68397708407692	-9.26148136081164	3.13524224535245e-14	8.45782427647182e-10	21.7416959261572	down	RFC2	NA
3	117_at	117_at	HSPA6	-1.56759441360588	7.1988396140641	-9.10567892993056	6.30158447952722e-14	8.45782427647182e-10	21.0843752035572	down	HSPA6	NA
4	121_at	121_at	PAX8	-1.45354775973235	7.27906115575641	-9.05096485026273	8.05347096219329e-14	8.45782427647182e-10	20.8532965812261	down	PAX8	NA
5	1255_g_at	1255_g_at	GUCA1A	-1.12984656767059	6.99448076308974	-9.0278432278671	8.93329282516353e-14	8.45782427647182e-10	20.7556106881166	down	GUCA1A	NA
6	1294_at	1294_at	MIR5193 /// UBA7	-1.29291250070588	6.87309840220513	-9.01931502498211	9.28156299201297e-14	8.45782427647182e-10	20.7195751730665	down	MIR5193 /// UBA7	NA
7	1316_at	1316_at	THRA	-0.700866410191176	7.16609590678205	-8.91906226322906	1.45518011863295e-13	1.13659961408938e-09	20.2957748286758	down	THRA	NA
8	1320_at	1320_at	PTPN21	-1.06806612188529	7.35778064460256	-8.84697697377429	2.01086068491389e-13	1.37429759934584e-09	19.9908548112765	down	PTPN21	NA
9	1431_at	1431_at	CYP2E1	-1.27367655518235	7.20978966616667	-8.53267248292538	8.24143623806879e-13	4.50600526316411e-09	18.6600321870605	down	CYP2E1	NA
10	1438_at	1438_at	EPHB3	-1.38477758091177	7.69718985938462	-8.26888945030748	2.69122511387766e-12	1.22779677091826e-08	17.5424806235437	down	EPHB3	NA
11	1487_at	1487_at	ESRRA	-1.37613409386176	6.85955935276923	-8.25369066915747	2.88102001261365e-12	1.22779677091826e-08	17.4780980615941	down	ESRRA	NA
12	1494_f_at	1494_f_at	CYP2A6	-1.65102752642647	7.67773282576923	-8.25074550582643	2.91931559614767e-12	1.22779677091826e-08	17.4656225322662	down	CYP2A6	NA
13	1552256_a_at	1552256_a_at	SCARB1	-0.884385014026471	6.55404380267949	-8.21085137277603	3.49102415075265e-12	1.36336961030286e-08	17.2966436966291	down	SCARB1	NA
14	1552257_a_at	1552257_a_at	TTLL12	-1.17078894935294	7.548108006	-8.17638103596451	4.07426996898487e-12	1.48507140369499e-08	17.1506560010423	down	TTLL12	NA
15	1552258_at	1552258_at	LINC00152 /// LOC101930489	-1.39126314566176	7.06458898979487	-8.08130102011279	6.23795314449922e-12	2.13162555109684e-08	16.7480856375793	down	LINC00152 /// LOC101930489	NA
16	1552263_at	1552263_at	MAPK1	-1.29830212147058	7.56191152646154	-7.89769239115005	1.41859830660466e-11	4.18405255370515e-08	15.9713333975746	down	MAPK1	NA
17	1552266_at	1552266_at	ADAM32	-1.29753066817941	6.85267251638462	-7.87947696824553	1.53894385402698e-11	4.20708776094625e-08	15.894333736879	down	ADAM32	NA
18	1552269_at	1552269_at	SPATA17	-1.16213044885882	6.78108345662821	-7.8623506495651	1.6613653840368e-11	4.3254834462958e-08	15.8219495197652	down	SPATA17	NA
19	1552271_at	1552271_at	PRR22	-2.64243380382647	7.69650133466667	-7.77329251839292	2.47297109841719e-11	6.02947291312827e-08	15.4457430690395	down	PRR22	NA
20	1552274_at	1552274_at	PXK	-1.00732864404117	6.92614111251282	-7.74534991411253	2.80144263801733e-11	6.38203650973323e-08	15.3277795483947	down	PXK	NA
21	1552276_a_at	1552276_a_at	VPS18	-1.96923564767059	7.43473097520513	-7.66888779372368	3.93991003863991e-11	8.28517620625527e-08	15.0051853333017	down	VPS18	NA
22	1552277_a_at	1552277_a_at	MSANTD3	-1.00531531217353	7.68150050041026	-7.65224806259041	4.24321720603221e-11	8.59251484221522e-08	14.9350237692197	down	MSANTD3	NA
23	1552279_a_at	1552279_a_at	SLC46A1	-1.40998010307941	7.99625516360256	-7.60514117769897	5.23400495057308e-11	9.86790416112355e-08	14.7364836025313	down	SLC46A1	NA
24	1552280_at	1552280_at	TIMD4	-1.13663721572647	7.21348753253846	-7.58704426551056	5.6732080904566e-11	1.03394217448572e-07	14.6602463166606	down	TIMD4	NA
25	1552281_at	1552281_at	SLC39A5	-1.34748405618824	8.01037456358974	-7.54051447840466	6.97842100294368e-11	1.21194076287094e-07	14.4643238892074	down	SLC39A5	NA
26	1552283_s_at	1552283_s_at	ZDHHC11 /// ZDHHC11B	-0.743041588035294	6.72212614382051	-7.53684687361396	7.09320611099591e-11	1.21194076287094e-07	14.4488867252568	down	ZDHHC11 /// ZDHHC11B	NA
27	1552286_at	1552286_at	ATP6V1E2	-1.6713604085853	8.20296270497436	-7.52946504584476	7.32996858749335e-11	1.21444252279151e-07	14.4178188935653	down	ATP6V1E2	NA
28	1552287_s_at	1552287_s_at	AFG3L1P	-1.250633669	7.39463134687179	-7.49218782126775	8.65132695651853e-11	1.35151844288369e-07	14.2609871456682	down	AFG3L1P	NA
29	1552288_at	1552288_at	CILP2	-1.99351756978823	7.12436659102564	-7.49217823544768	8.65169556487042e-11	1.35151844288369e-07	14.2609468288369	down	CILP2	NA
30	1552291_at	1552291_at	PIGX	-1.3401844458853	6.99352791971795	-7.46544528462658	9.74297818222898e-11	1.43972251922532e-07	14.1485366017536	down	PIGX	NA
31	1552293_at	1552293_at	TMEM196	-1.00658114772059	7.43833303987179	-7.44843923633572	1.05074559675133e-10	1.51182935532576e-07	14.0770542552407	down	TMEM196	NA
32	1552295_a_at	1552295_a_at	SLC39A13	-0.670802321352942	6.78630026225641	-7.41581042420015	1.21453854854346e-10	1.70268961901573e-07	13.9399644203817	down	SLC39A13	NA
33	1552296_at	1552296_at	BEST4	-0.747924557691178	6.65104814511538	-7.40038897367628	1.30056662312214e-10	1.77771200298007e-07	13.8751996147539	down	BEST4	NA
34	1552301_a_at	1552301_a_at	CORO6	-1.50786385849412	7.3922376995	-7.34970590396146	1.62835162649322e-10	2.10385795769724e-07	13.6624812612344	down	CORO6	NA
35	1552304_at	1552304_at	ALG10	-1.60783703235588	8.26345235491026	-7.31470000851936	1.90156009622678e-10	2.28413630539083e-07	13.5156842588109	down	ALG10	NA
36	1552307_a_at	1552307_a_at	TTC39C	-1.32328857809118	8.23273758961538	-7.29845210010537	2.04342581825555e-10	2.36961280279099e-07	13.4475844092772	down	TTC39C	NA
37	1552309_a_at	1552309_a_at	NEXN	-0.713474457923527	6.73179694552564	-7.29441068327027	2.08031850999483e-10	2.36961280279099e-07	13.4306492008419	down	NEXN	NA
38	1552310_at	1552310_at	C15orf40	-1.29661937231765	8.61643140774359	-7.27452501730429	2.27172924640783e-10	2.53483258259894e-07	13.3473410992758	down	C15orf40	NA
39	1552311_a_at	1552311_a_at	RAX2	-0.990680182279413	7.3488351485	-7.2267281241143	2.80652057892105e-10	3.06893025305016e-07	13.1472497835137	down	RAX2	NA
40	1552312_a_at	1552312_a_at	MFAP3	-1.09313971595588	8.30995948547436	-7.18354271385231	3.39652331105083e-10	3.64127278493537e-07	12.9666485271915	down	MFAP3	NA
41	1552314_a_at	1552314_a_at	EYA3	-1.47142998227353	7.18067534094872	-7.17601459606252	3.51132655539727e-10	3.69195729646818e-07	12.9351845356844	down	EYA3	NA
42	1552316_a_at	1552316_a_at	GIMAP1	-0.885073998088235	7.09312098530769	-7.14719320977845	3.98765292746564e-10	4.03749858905896e-07	12.8147769870342	down	GIMAP1	NA
43	1552319_a_at	1552319_a_at	KLK8	-1.4576322333147	8.41133604183333	-7.1327982718218	4.24908573857361e-10	4.14854933493771e-07	12.7546705863456	down	KLK8	NA
44	1552320_a_at	1552320_a_at	CCDC65	-0.963501213391178	6.78798844089744	-7.10808004163889	4.73835858684316e-10	4.54508343395877e-07	12.6515091257485	down	CCDC65	NA
45	1552322_at	1552322_at	FAM122C	-0.700778432694122	6.70016521151282	-7.05620369286432	5.95479375686303e-10	5.51827709587265e-07	12.4352150312153	down	FAM122C	NA
46	1552325_at	1552325_at	CCDC11	-0.683044368382353	7.1681745339359	-7.04011276389656	6.39176480025335e-10	5.72901213858774e-07	12.3681851645579	down	CCDC11	NA
47	1552327_at	1552327_at	ARMCX4	-0.80772824065	7.09389017289744	-6.99547678251568	7.77788333211582e-10	6.75009160608623e-07	12.1823988853464	down	ARMCX4	NA
48	1552329_at	1552329_at	RBBP6	-0.530745429067649	6.68466772041026	-6.98276370284037	8.22469943672747e-10	6.93663124740918e-07	12.1295259973888	down	RBBP6	NA
49	1552330_at	1552330_at	CENPBD1	-1.5208305716353	7.26121308317949	-6.98215927100005	8.24656664072422e-10	6.93663124740918e-07	12.1270126772905	down	CENPBD1	NA
50	1552332_at	1552332_at	TRIOBP	-1.15548121959118	9.28787040370513	-6.9336064333532	1.02055663952123e-09	8.45438397967023e-07	11.9252653838244	down	TRIOBP	NA
51	1552335_at	1552335_at	CATSPER1	-0.994128317714704	7.17009830691026	-6.91083117645916	1.12774766131767e-09	9.06758873272698e-07	11.8307285702124	down	CATSPER1	NA
52	1552337_s_at	1552337_s_at	HOXD4	-1.95346621483824	8.30611674917949	-6.89847829935427	1.19048876294745e-09	9.43332943683362e-07	11.7794806645636	down	HOXD4	NA
53	1552338_at	1552338_at	GSC	-0.913604515976472	8.21232029692308	-6.89336000788722	1.21748960630524e-09	9.50946346067698e-07	11.7582522536394	down	GSC	NA
54	1552340_at	1552340_at	SP7	-1.57188295992059	8.01606546867949	-6.88206640194411	1.27923788856872e-09	9.85103261373166e-07	11.7114231650505	down	SP7	NA
55	1552343_s_at	1552343_s_at	PDE7A	-0.738866946976472	6.60275328248718	-6.8675839138019	1.36299209106191e-09	1.03502211915014e-06	11.6513952919443	down	PDE7A	NA
56	1552344_s_at	1552344_s_at	CNOT7	-1.46688278301177	7.49678617984615	-6.86121742506108	1.40151222281408e-09	1.0496942572926e-06	11.6250156851038	down	CNOT7	NA
57	1552349_a_at	1552349_a_at	PRSS33	-1.08725719097059	8.13071330058974	-6.83809288834099	1.55074195545008e-09	1.11561600545043e-06	11.5292436079201	down	PRSS33	NA
58	1552354_at	1552354_at	C19orf26	-0.881098326758823	7.51859640788462	-6.82791324475174	1.62133728094457e-09	1.15125475111226e-06	11.4871062529123	down	C19orf26	NA
59	1552359_at	1552359_at	MCMDC2	-1.01954489530882	7.14587251220513	-6.79833845670511	1.84504942594224e-09	1.27363331948636e-06	11.3647642233832	down	MCMDC2	NA
60	1552362_a_at	1552362_a_at	LEAP2	-1.24475708286765	7.41588833102564	-6.77800031700031	2.01641398840668e-09	1.36107944217451e-06	11.2807007886194	down	LEAP2	NA
61	1552364_s_at	1552364_s_at	MSI2	-0.920679490791178	6.74185132146154	-6.74345099429725	2.34446458992447e-09	1.56321465187952e-06	11.1380307728404	down	MSI2	NA
62	1552365_at	1552365_at	SCIN	-0.73954779672059	6.7647463068718	-6.72145663608856	2.58035119752445e-09	1.69976749065842e-06	11.0472944665134	down	SCIN	NA
63	1552368_at	1552368_at	CTCFL	-1.09171333534412	6.94041400607692	-6.71261927754177	2.68163112650347e-09	1.7249197863715e-06	11.0108562193386	down	CTCFL	NA
64	1552372_at	1552372_at	C4orf33	-1.15884959020882	7.78407827797436	-6.68649759921453	3.00463067514711e-09	1.88825496739848e-06	10.9032181395413	down	C4orf33	NA
65	1552377_s_at	1552377_s_at	TVP23C	-0.698256258367648	7.02851821425641	-6.67395463672144	3.17315889068753e-09	1.92769402609267e-06	10.851569065235	down	TVP23C	NA
66	1552379_at	1552379_at	RDH10	-1.57551330315882	7.45956354646154	-6.66359827459452	3.31934866234885e-09	1.97266726210786e-06	10.8089417198898	down	RDH10	NA
67	1552381_at	1552381_at	SRSF12	-0.760840064282355	7.11277428060256	-6.65879374544323	3.38941846626953e-09	1.99265004992781e-06	10.7891715237781	down	SRSF12	NA
68	1552386_at	1552386_at	GAPT	-1.20965758492647	9.04852997933333	-6.64975842131497	3.52518745500629e-09	2.00770441773405e-06	10.7520015005784	down	GAPT	NA
69	1552389_at	1552389_at	ERICH5	-1.13905105617353	7.01011134461538	-6.63759542121483	3.71650675662286e-09	2.07346945835056e-06	10.7019843898724	down	ERICH5	NA
70	1552394_a_at	1552394_a_at	ENTHD1	-1.56991956873235	7.46741494844872	-6.61157647663261	4.16103033441571e-09	2.23043464249195e-06	10.5950652260431	down	ENTHD1	NA
71	1552395_at	1552395_at	TSSK3	-1.35950159087059	7.10441017178205	-6.58710490989179	4.62706613415424e-09	2.45616350373673e-06	10.4946016602536	down	TSSK3	NA
72	1552396_at	1552396_at	WFDC6	-1.71824995997353	8.48873329183333	-6.58330061009307	4.70402121344004e-09	2.46581197585346e-06	10.4789923504721	down	WFDC6	NA
73	1552398_a_at	1552398_a_at	CLEC12A	-0.565654014667649	6.91694385010256	-6.58096064998646	4.75198375833559e-09	2.46581197585346e-06	10.4693924805015	down	CLEC12A	NA
74	1552400_a_at	1552400_a_at	C15orf27	-0.716767595579412	6.96025569270513	-6.57426534568801	4.89191282351818e-09	2.49967601519492e-06	10.4419293265144	down	C15orf27	NA
75	1552401_a_at	1552401_a_at	BACH1 /// GRIK1-AS2	-0.678609402447062	7.85976611429487	-6.57115788365947	4.95823777004963e-09	2.51010787108762e-06	10.4291854268387	down	BACH1 /// GRIK1-AS2	NA
76	1552402_at	1552402_at	CALML6	-0.771302545897059	6.66912524688462	-6.5616252391008	5.16731197355779e-09	2.59195212985571e-06	10.3901011896205	down	CALML6	NA
77	1552405_at	1552405_at	NLRP5	-1.31787602269706	7.71953875655128	-6.55255809280312	5.37427672644285e-09	2.65617930017823e-06	10.3529392221712	down	NLRP5	NA
78	1552408_at	1552408_at	ODF4	-0.710292283305884	6.80115539453846	-6.55177562319029	5.39251764645237e-09	2.65617930017823e-06	10.3497328765077	down	ODF4	NA
79	1552410_at	1552410_at	CLEC4F	-0.605509828517648	6.77350355457692	-6.53921037536639	5.69398464521269e-09	2.75503195112393e-06	10.2982577028829	down	CLEC4F	NA
80	1552411_at	1552411_at	DEFB106A /// DEFB106B	-0.860386156152942	7.17872317010256	-6.53149138507634	5.88739994387994e-09	2.82362799940031e-06	10.266648763742	down	DEFB106A /// DEFB106B	NA
81	1552415_a_at	1552415_a_at	WFDC9	-2.17204453967353	6.83998254710256	-6.51280609055466	6.38297232901085e-09	2.98281206913392e-06	10.1901743100549	down	WFDC9	NA
82	1552417_a_at	1552417_a_at	NEDD1	-1.46145928608529	8.70424859265385	-6.50328527319013	6.65116014787735e-09	3.08179814478978e-06	10.1512303935608	down	NEDD1	NA
83	1552418_at	1552418_at	TTLL10	-1.29437648122059	7.729660291	-6.50082183281105	6.72235096650446e-09	3.08860957221539e-06	10.1411564385898	down	TTLL10	NA
84	1552421_a_at	1552421_a_at	CALR3	-0.784365166779413	7.28522051548718	-6.49377177641503	6.93028894664576e-09	3.12498628230856e-06	10.1123317337561	down	CALR3	NA
85	1552422_at	1552422_at	C10orf25	-0.569749181017645	6.75729675517949	-6.49234991812929	6.97299179591485e-09	3.12498628230856e-06	10.1065193791943	down	C10orf25	NA
86	1552425_a_at	1552425_a_at	KLHL10	-1.00240351806765	7.03715922117949	-6.47681528356424	7.45687104678552e-09	3.26163539586399e-06	10.043038508942	down	KLHL10	NA
87	1552426_a_at	1552426_a_at	TM2D3	-2.51484000589706	7.90546424597436	-6.47163106774887	7.62564037291089e-09	3.30898323324526e-06	10.021862905724	down	TM2D3	NA
88	1552430_at	1552430_at	WDR17	-0.638152128514708	7.1524036834359	-6.41757220834784	9.62733500692905e-09	4.11230110549879e-06	9.80133201292381	down	WDR17	NA
89	1552438_a_at	1552438_a_at	ANKAR	-0.757938444579413	7.35449892517949	-6.39753529652157	1.04946729548192e-08	4.38012399850948e-06	9.71972409397846	down	ANKAR	NA
90	1552439_s_at	1552439_s_at	MEGF11	-0.625285903264702	10.5004815781282	-6.38785589752984	1.09409484256984e-08	4.53179056950801e-06	9.68032707756277	down	MEGF11	NA
91	1552440_at	1552440_at	GPR182	-1.05057110764706	7.97065289189744	-6.38265270397917	1.11885575197145e-08	4.59950663451419e-06	9.65915613190723	down	GPR182	NA
92	1552445_a_at	1552445_a_at	ESX1	-1.3791562762147	7.21522189619231	-6.36125222796391	1.22666357800997e-08	4.97281521076841e-06	9.57213334378273	down	ESX1	NA
93	1552448_a_at	1552448_a_at	C8orf12	-0.96146219362647	8.14205970137179	-6.36060095059576	1.23010086285705e-08	4.97281521076841e-06	9.56948631859343	down	C8orf12	NA
94	1552449_a_at	1552449_a_at	LOC653486 /// SCGB1C1	-1.04616743003236	7.56727431685897	-6.35930841141503	1.23695083432008e-08	4.97281521076841e-06	9.56423320811179	down	LOC653486 /// SCGB1C1	NA
95	1552453_a_at	1552453_a_at	WDR88	-0.576172554347057	6.85331286305128	-6.34746981821709	1.30147377141872e-08	5.08287083859899e-06	9.51613351052363	down	WDR88	NA
96	1552455_at	1552455_at	PRUNE2	-0.835989484623527	6.69678487773077	-6.34746290201888	1.30151242323522e-08	5.08287083859899e-06	9.51610541794952	down	PRUNE2	NA
97	1552456_a_at	1552456_a_at	MBD3L2	-1.85455412462647	9.20768515688462	-6.33085426152495	1.39768619483552e-08	5.41975125550582e-06	9.44866947608466	down	MBD3L2	NA
98	1552459_a_at	1552459_a_at	MBD3L1	-0.87838745217353	6.59813222384615	-6.30734845759778	1.545928813709e-08	5.83945894450292e-06	9.35331826669016	down	MBD3L1	NA
99	1552461_at	1552461_at	FAM46D	-1.1448918653853	7.22786016889744	-6.3069389369368	1.54864480466927e-08	5.83945894450292e-06	9.35165798224188	down	FAM46D	NA
100	1552463_at	1552463_at	SERPINB11	-0.937533520888236	7.18507998665385	-6.2983575844196	1.6066559303629e-08	6.01670636935559e-06	9.31687475398012	down	SERPINB11	NA
101	1552472_a_at	1552472_a_at	ACAP2	-0.769756578544118	9.35633355479487	-6.26136140599817	1.88237604981654e-08	6.81582188898805e-06	9.16707980999152	down	ACAP2	NA
102	1552473_at	1552473_at	GAMT	-0.873052363117647	6.98874777002564	-6.25540349280918	1.93095624577902e-08	6.92506674538446e-06	9.14298171591278	down	GAMT	NA
103	1552476_s_at	1552476_s_at	PLCD3	-0.638649981261765	6.9751875515641	-6.2461584676011	2.00880504432113e-08	7.13191011677e-06	9.1056020925932	down	PLCD3	NA
104	1552478_a_at	1552478_a_at	IRF6	-2.44243354040294	8.34431912807692	-6.23853846378627	2.07529757025242e-08	7.27351888804813e-06	9.07480556639771	down	IRF6	NA
105	1552480_s_at	1552480_s_at	PTPRC	-1.00944881968824	7.53121838625641	-6.23554219514066	2.10203533919531e-08	7.32030459684737e-06	9.06269921379991	down	PTPRC	NA
106	1552481_s_at	1552481_s_at	MAN1A2	-0.840406650179415	7.92663510755128	-6.23249488764867	2.12957798570448e-08	7.36928331445523e-06	9.0503884846921	down	MAN1A2	NA
107	1552482_at	1552482_at	RAPH1	-0.542162190349998	6.43891584637179	-6.20440937961036	2.40082757771233e-08	8.25567596298251e-06	8.93701483865519	down	RAPH1	NA
108	1552484_at	1552484_at	SMCR8	-1.23949404525294	7.14874389112821	-6.19875688560899	2.45941399750451e-08	8.40427876959746e-06	8.91421661373053	down	SMCR8	NA
109	1552485_at	1552485_at	LACTB	-1.76492616095	7.49584211948718	-6.18338102871404	2.62602846956052e-08	8.91789481821251e-06	8.85223428095521	down	LACTB	NA
110	1552487_a_at	1552487_a_at	BNC1	-0.927767418902944	7.22136130628205	-6.17626294300398	2.70689311017307e-08	9.07971661341794e-06	8.82355675004802	down	BNC1	NA
111	1552490_at	1552490_at	LACE1	-0.705904264873531	9.78835053520513	-6.16757376273057	2.80894882407695e-08	9.30783496705498e-06	8.78856380685037	down	LACE1	NA
112	1552491_at	1552491_at	IDI2	-0.99425783152647	6.87798477183333	-6.16484895881582	2.84172859727562e-08	9.35972958168941e-06	8.77759375472405	down	IDI2	NA
113	1552493_s_at	1552493_s_at	CYP11B1	-0.585901571617646	7.81568619698718	-6.16329952078701	2.86053689997364e-08	9.3652607788059e-06	8.77135641357334	down	CYP11B1	NA
114	1552496_a_at	1552496_a_at	COBL	-0.857221609708826	7.1803833030641	-6.15947351754982	2.90750863720098e-08	9.40639258810435e-06	8.75595679502803	down	COBL	NA
115	1552497_a_at	1552497_a_at	SLAMF6	-0.656323712450002	7.60592507694872	-6.14901305183683	3.03985848417204e-08	9.77672133071213e-06	8.71386922022773	down	SLAMF6	NA
116	1552501_a_at	1552501_a_at	GPBAR1	-0.817867341414705	6.87978709784615	-6.13649435938987	3.20609538322021e-08	1.01325586750038e-05	8.66353072823885	down	GPBAR1	NA
117	1552503_at	1552503_at	FRAS1	-0.954165508305883	7.01992215461538	-6.13158347751296	3.27373342768383e-08	1.02280785804922e-05	8.64379282204995	down	FRAS1	NA
118	1552504_a_at	1552504_a_at	BRSK1	-0.569218890023531	6.72197896444872	-6.12230146775724	3.40544944182923e-08	1.0548964196159e-05	8.60650043863981	down	BRSK1	NA
119	1552506_at	1552506_at	CRB2	-0.799664394982355	6.95708259089744	-6.12164035871547	3.41502818970306e-08	1.0548964196159e-05	8.60384499964217	down	CRB2	NA
120	1552511_a_at	1552511_a_at	CPA6	-0.558852317823529	11.0683002942308	-6.08821840014922	3.93559302933074e-08	1.18229971911351e-05	8.46972368679622	down	CPA6	NA
121	1552514_at	1552514_at	WBP2NL	-0.886602700061764	6.52428110916667	-6.05897473284619	4.45488580481572e-08	1.32835995850051e-05	8.35256962141942	down	WBP2NL	NA
122	1552519_at	1552519_at	ACVR1C	-1.62335448802647	8.04076521133333	-6.04833709347144	4.66010940373754e-08	1.34804285296516e-05	8.3100007262605	down	ACVR1C	NA
123	1552520_at	1552520_at	TMEM74	-2.23068831861764	8.08243262725641	-6.04801577999551	4.66645138194047e-08	1.34804285296516e-05	8.30871531084086	down	TMEM74	NA
124	1552524_at	1552524_at	ART5	-0.609850997685293	6.66242150135897	-6.03933520686889	4.84104866962412e-08	1.37856425006093e-05	8.27399739427199	down	ART5	NA
125	1552526_at	1552526_at	FAM71C	-1.05440524397353	8.01640117141026	-6.03736439455794	4.88157862429399e-08	1.38290316727085e-05	8.26611749109286	down	FAM71C	NA
126	1552531_a_at	1552531_a_at	NLRP11	-0.827605368899999	7.22005826042308	-6.03222414594752	4.98887180621609e-08	1.39880290258905e-05	8.24556933233787	down	NLRP11	NA
127	1552540_s_at	1552540_s_at	IQCD	-0.738815343235294	6.9884779865641	-6.01815900085845	5.29450384321596e-08	1.44738498813916e-05	8.1893743559883	down	IQCD	NA
128	1552542_s_at	1552542_s_at	TAGAP	-1.17064384457941	7.59101794239744	-6.01252906165876	5.42195786504275e-08	1.46755220926343e-05	8.16689342892838	down	TAGAP	NA
129	1552543_a_at	1552543_a_at	STON2	-0.597725926655883	6.59118257560256	-6.00685389684577	5.55350087538727e-08	1.4957520214867e-05	8.14423921874669	down	STON2	NA
130	1552544_at	1552544_at	SERPINA12	-0.723535756435294	8.02033331567949	-6.00384694952777	5.6244699450218e-08	1.50502986532702e-05	8.13223902150954	down	SERPINA12	NA
131	1552552_s_at	1552552_s_at	CLEC4C	-0.664633214267648	7.01669551607692	-5.9996269134237	5.72558229516271e-08	1.50502986532702e-05	8.11540109163455	down	CLEC4C	NA
132	1552553_a_at	1552553_a_at	NLRC4	-1.25308568187941	8.03355295621795	-5.98656664331696	6.05001456305793e-08	1.58270117815881e-05	8.06331658824882	down	NLRC4	NA
133	1552555_at	1552555_at	PRSS36	-0.535894584588235	6.82321643233333	-5.98189914558502	6.17030821873624e-08	1.59887015099244e-05	8.04471210039043	down	PRSS36	NA
134	1552557_a_at	1552557_a_at	ZDHHC15	-1.21799449012941	7.73053839223077	-5.96629723937197	6.58980163451566e-08	1.69951605833558e-05	7.98256013499321	down	ZDHHC15	NA
135	1552558_a_at	1552558_a_at	RAI1	-0.723002241188235	8.8348374714359	-5.96371719619038	6.66183359368668e-08	1.71002700344986e-05	7.97228770724721	down	RAI1	NA
136	1552559_a_at	1552559_a_at	CDK15	-1.93080719886471	8.18027558320513	-5.96054540976689	6.75145193984951e-08	1.72493287294987e-05	7.95966139155329	down	CDK15	NA
137	1552562_at	1552562_at	ZNF570	-1.45148992672059	7.95176214042308	-5.95289241684891	6.97261421167871e-08	1.76937125019811e-05	7.92920590873334	down	ZNF570	NA
138	1552563_a_at	1552563_a_at	AF131215.4	-0.560981357432357	6.62178980821795	-5.9522973106254	6.99010864275797e-08	1.76937125019811e-05	7.92683822949468	down	AF131215.4	NA
139	1552564_at	1552564_at	NUDT9P1	-1.24200045940294	7.09171509502564	-5.93708916563085	7.45217971985815e-08	1.87764021282601e-05	7.86635973571892	down	NUDT9P1	NA
140	1552566_at	1552566_at	BTBD16	-0.844102593420592	8.04601204548718	-5.93513076349193	7.51383104715363e-08	1.88448950689507e-05	7.85857570469485	down	BTBD16	NA
141	1552570_at	1552570_at	TSPEAR	-0.707207237685292	7.10053851958974	-5.91158837628781	8.29552419766624e-08	2.05229767197919e-05	7.76507374557728	down	TSPEAR	NA
142	1552573_s_at	1552573_s_at	MIPOL1	-0.907909622802942	8.74196535498718	-5.90705739692222	8.45492370711789e-08	2.06030747674115e-05	7.74709356640003	down	MIPOL1	NA
143	1552575_a_at	1552575_a_at	C6orf141	-1.66837908067941	7.66451451365385	-5.90533381411703	8.51634926598396e-08	2.06030747674115e-05	7.74025521280991	down	C6orf141	NA
144	1552576_at	1552576_at	ALMS1P	-0.62993129577941	7.91761163275641	-5.90470508779362	8.53886540773036e-08	2.06030747674115e-05	7.73776090548297	down	ALMS1P	NA
145	1552580_at	1552580_at	TRIML2	-1.14049628127059	7.27597554398718	-5.90040238053334	8.69453919491174e-08	2.08085935957813e-05	7.72069360346358	down	TRIML2	NA
146	1552582_at	1552582_at	ABCC13	-0.808966614382358	10.7123275531282	-5.89983043700896	8.71544203645892e-08	2.08085935957813e-05	7.71842524515938	down	ABCC13	NA
147	1552584_at	1552584_at	IL12RB1	-0.645507083479412	9.30588407161538	-5.88480937980753	9.28251687909079e-08	2.19706324833026e-05	7.65887937039691	down	IL12RB1	NA
148	1552585_s_at	1552585_s_at	GTF2A1L	-0.92809503902941	8.1452368989359	-5.88270310082913	9.36488865256383e-08	2.207005547754e-05	7.65053413650009	down	GTF2A1L	NA
149	1552586_at	1552586_at	TRPV3	-1.2984833173853	7.04981380469231	-5.87942087133222	9.49468831349813e-08	2.22799177485197e-05	7.63753186078341	down	TRPV3	NA
150	1552588_a_at	1552588_a_at	CNBD1	-1.5350772007853	7.84966693584615	-5.87264886139637	9.76812807612718e-08	2.26600379623281e-05	7.61071345304367	down	CNBD1	NA
151	1552592_at	1552592_at	MMP21	-0.830626349049999	7.18016908182051	-5.86814746002134	9.95416710357489e-08	2.29638855016016e-05	7.59289330507837	down	MMP21	NA
152	1552594_at	1552594_at	TMEM190	-0.846824115973529	7.44677203478205	-5.86304954301778	1.01690812716276e-07	2.33459113909794e-05	7.57271769743395	down	TMEM190	NA
153	1552596_at	1552596_at	GAS2L2	-1.05756233779118	9.06864879741026	-5.86220408976224	1.02051629125635e-07	2.33459113909794e-05	7.56937233642031	down	GAS2L2	NA
154	1552599_at	1552599_at	PXT1	-0.653354395685298	7.00650601357692	-5.85674316248737	1.04412805904775e-07	2.35909138782017e-05	7.54776833442436	down	PXT1	NA
155	1552605_s_at	1552605_s_at	LINC00308	-0.718968415076469	8.72320783215385	-5.84278792082733	1.10694222017985e-07	2.47700710252411e-05	7.49259354746255	down	LINC00308	NA
156	1552607_at	1552607_at	FAM223A /// FAM223B	-0.83212686633823	7.99827882724359	-5.84213881611056	1.10995288544747e-07	2.47700710252411e-05	7.49002836475629	down	FAM223A /// FAM223B	NA
157	1552608_at	1552608_at	WFDC11	-0.777926359917651	6.91856447258974	-5.83493743123311	1.14390065018663e-07	2.54238894507944e-05	7.46157643480115	down	WFDC11	NA
158	1552609_s_at	1552609_s_at	IFNL2 /// IFNL3	-0.613011975988234	6.71207004788462	-5.83279104387844	1.15421542028202e-07	2.55492826331657e-05	7.45309879119682	down	IFNL2 /// IFNL3	NA
159	1552610_a_at	1552610_a_at	JAK1	-1.74302542151176	8.16392320971795	-5.83103888602072	1.16270359756468e-07	2.56333948374391e-05	7.44617910318854	down	JAK1	NA
160	1552618_at	1552618_at	STX6	-0.613525013191174	10.2862473477821	-5.81359779919751	1.25062244172275e-07	2.68148164710553e-05	7.3773422479035	down	STX6	NA
161	1552619_a_at	1552619_a_at	ANLN	-0.508199678964707	7.01788321073077	-5.80859887304945	1.27700812683479e-07	2.72177447599946e-05	7.35762656080252	down	ANLN	NA
162	1552620_at	1552620_at	SPRR4	-0.673537849791177	7.02715119219231	-5.80815620910792	1.27937090138429e-07	2.72177447599946e-05	7.35588100682695	down	SPRR4	NA
163	1552621_at	1552621_at	POLR2J /// POLR2J2 /// POLR2J3 /// UPK3BL	-0.588691664929411	7.70161036084615	-5.80244707605987	1.31023302058761e-07	2.76611007870655e-05	7.33337268423924	down	POLR2J /// POLR2J2 /// POLR2J3 /// UPK3BL	NA
164	1552625_a_at	1552625_a_at	TRNT1	-0.890344441855883	6.92765488185897	-5.7962490799509	1.34456875699893e-07	2.80724970627007e-05	7.3089464185181	down	TRNT1	NA
165	1552628_a_at	1552628_a_at	HERPUD2	-0.503528460282354	7.82065401642308	-5.78775803605874	1.39305106889827e-07	2.88504042393989e-05	7.27549921594257	down	HERPUD2	NA
166	1552629_a_at	1552629_a_at	JMJD6	-1.41607742917942	9.61681644307692	-5.78680816819037	1.39858063513409e-07	2.88556212173421e-05	7.27175872662909	down	JMJD6	NA
167	1552631_a_at	1552631_a_at	MAP3K6	-1.35725927668529	9.71164256708974	-5.77566670349735	1.46507669929987e-07	2.99100308391963e-05	7.22790203409684	down	MAP3K6	NA
168	1552632_a_at	1552632_a_at	ARSG	-0.514828553105882	6.60636535394872	-5.77549957419463	1.46609753359023e-07	2.99100308391963e-05	7.22724439856831	down	ARSG	NA
169	1552637_at	1552637_at	PTPN11	-1.56818682408235	7.68882250594872	-5.76914613946986	1.505428739441e-07	3.0372441449792e-05	7.20224968616611	down	PTPN11	NA
170	1552646_at	1552646_at	IL11RA	-1.95448698495294	8.84690823762821	-5.75635390615376	1.58779989585096e-07	3.14539707629171e-05	7.15195621839729	down	IL11RA	NA
171	1552652_at	1552652_at	HPS4	-0.507489539426471	6.76727251103846	-5.74026382398996	1.69773450272359e-07	3.3151297834433e-05	7.08875771920391	down	HPS4	NA
172	1552656_s_at	1552656_s_at	UHMK1	-0.743368673579409	7.52810825782051	-5.73220271166919	1.7555972471903e-07	3.41591741957756e-05	7.05712092031155	down	UHMK1	NA
173	1552658_a_at	1552658_a_at	NAV3	-1.17181112780882	7.9580248705641	-5.72875396981739	1.78094164720049e-07	3.4407415039112e-05	7.04359115952496	down	NAV3	NA
174	1552661_at	1552661_at	PCDHGB7	-0.820827293299997	7.96857275087179	-5.71731816862388	1.86758803956984e-07	3.57367890691616e-05	6.99874991442356	down	PCDHGB7	NA
175	1552665_at	1552665_at	JMJD1C-AS1	-0.791404917085293	7.27428352437179	-5.70779930394706	1.94286575976633e-07	3.66535435126502e-05	6.96145175902093	down	JMJD1C-AS1	NA
176	1552666_a_at	1552666_a_at	LRRC7	-0.978425788564705	7.84332522189744	-5.70764263282119	1.9441294227103e-07	3.66535435126502e-05	6.96083807053914	down	LRRC7	NA
177	1552667_a_at	1552667_a_at	SH2D3C	-0.552648422911764	6.878915956	-5.70578422070321	1.95918070557615e-07	3.68103797516757e-05	6.95355908007096	down	SH2D3C	NA
178	1552671_a_at	1552671_a_at	SLC9A7	-0.527337595061768	6.56412787482051	-5.70293336339224	1.98249309842626e-07	3.68683027743047e-05	6.94239469789558	down	SLC9A7	NA
179	1552673_at	1552673_at	RFX6	-0.623733517852937	10.9697187557692	-5.70120387144735	1.99676861434445e-07	3.6882879726109e-05	6.93562281126056	down	RFX6	NA
180	1552674_at	1552674_at	DIRC1	-0.81193848590294	7.24124759407692	-5.6967558421717	2.03394996411405e-07	3.74431697939177e-05	6.9182100839028	down	DIRC1	NA
181	1552676_at	1552676_at	UCN3	-0.599988417455881	8.64298856652564	-5.69368740334236	2.05999572905003e-07	3.76689854467594e-05	6.90620114799328	down	UCN3	NA
182	1552677_a_at	1552677_a_at	DIP2A	-1.32101402422353	8.10331940351282	-5.68874155198176	2.10267036218978e-07	3.83211673509087e-05	6.88684992994371	down	DIP2A	NA
183	1552684_a_at	1552684_a_at	SENP8	-0.807570771858826	8.45694086478205	-5.67911390838758	2.18825245771203e-07	3.92389330983656e-05	6.84919961114304	down	SENP8	NA
184	1552685_a_at	1552685_a_at	GRHL1	-1.13165915251765	7.15122719961538	-5.67857911702496	2.19310557863395e-07	3.92389330983656e-05	6.84710896679008	down	GRHL1	NA
185	1552687_a_at	1552687_a_at	CNBD2	-0.903726295449998	9.93938513082051	-5.67419330696684	2.23330772555019e-07	3.97739739069891e-05	6.82996657668873	down	CNBD2	NA
186	1552689_at	1552689_at	CASKIN1	-0.742476165014705	7.25459873591026	-5.67184548877243	2.25512603304712e-07	4.00164851581033e-05	6.82079203648492	down	CASKIN1	NA
187	1552690_a_at	1552690_a_at	CACNA2D4	-0.588862166905883	7.66987145789744	-5.6711571270989	2.26156267285851e-07	4.00164851581033e-05	6.81810241849528	down	CACNA2D4	NA
188	1552693_at	1552693_at	ARL11	-1.34407349927059	9.43188743982051	-5.669444542798	2.27765504803307e-07	4.0042054582382e-05	6.81141144161619	down	ARL11	NA
189	1552696_at	1552696_at	NIPA1	-0.812428902638236	6.96448382028205	-5.66545594508427	2.31557233772257e-07	4.03197189697394e-05	6.7958313003333	down	NIPA1	NA
190	1552698_at	1552698_at	TUBA3FP	-1.36159447660294	7.56124837533333	-5.66284683596296	2.34071108630223e-07	4.06280567122459e-05	6.78564202644983	down	TUBA3FP	NA
191	1552703_s_at	1552703_s_at	CARD16 /// CASP1	-0.738481565279411	9.90430097047436	-5.65891159832079	2.37913604049986e-07	4.09657940620089e-05	6.77027738575201	down	CARD16 /// CASP1	NA
192	1552713_a_at	1552713_a_at	SLC4A1	-0.523520846555885	6.47076955729487	-5.65553332381123	2.41261740977904e-07	4.09657940620089e-05	6.75709072224134	down	SLC4A1	NA
193	1552715_a_at	1552715_a_at	RXFP1	-0.62984053164412	7.4286218250641	-5.65359995779628	2.43198679727695e-07	4.10397772040486e-05	6.74954548363278	down	RXFP1	NA
194	1552716_at	1552716_at	SPEF2	-0.727469388414705	7.04903548619231	-5.64952636482551	2.47330035502381e-07	4.1608522126439e-05	6.73365106432123	down	SPEF2	NA
195	1552717_s_at	1552717_s_at	CEP170 /// CEP170P1	-1.00551501908235	8.52769744405128	-5.64740446873604	2.49509301686183e-07	4.18463836493622e-05	6.72537362032625	down	CEP170 /// CEP170P1	NA
196	1552718_at	1552718_at	DTD1	-0.619571220820592	7.74335522757692	-5.64185561774428	2.55297902472113e-07	4.26862777298556e-05	6.70373361044502	down	DTD1	NA
197	1552721_a_at	1552721_a_at	FGF1	-0.605676672091174	6.73741576620513	-5.63629457515729	2.61231775612842e-07	4.34129098225901e-05	6.68205459029354	down	FGF1	NA
198	1552727_s_at	1552727_s_at	ADAMTS17	-1.03032395329117	7.11431648633333	-5.62993773032398	2.68181168990656e-07	4.37663457924966e-05	6.65728373278337	down	ADAMTS17	NA
199	1552730_at	1552730_at	DHH	-1.0305217858647	8.94304808791026	-5.62923371805964	2.68961905556083e-07	4.37663457924966e-05	6.65454108282532	down	DHH	NA
200	1552731_at	1552731_at	ABRA	-1.25268822180294	7.04849603397436	-5.62566464900053	2.72954477279193e-07	4.42842315882489e-05	6.64063903266115	down	ABRA	NA
201	1552739_s_at	1552739_s_at	ST7L	-1.63149981807059	8.25941178637179	-5.6102943238683	2.90825442820883e-07	4.60895103948747e-05	6.58080996712807	down	ST7L	NA
202	1552747_a_at	1552747_a_at	PP2D1	-0.571061474000005	7.59878292948718	-5.60252418235715	3.00292883581864e-07	4.6910038313824e-05	6.55058985004936	down	PP2D1	NA
203	1552751_a_at	1552751_a_at	CIB3	-1.54269136190294	8.23862294123077	-5.59046431977026	3.15590707242551e-07	4.8880798635939e-05	6.50371958733257	down	CIB3	NA
204	1552755_at	1552755_at	C9orf66	-0.771249403420585	7.78056948742308	-5.55076136332767	3.71571083342413e-07	5.70184918928835e-05	6.3497077749615	down	C9orf66	NA
205	1552761_at	1552761_at	SLC16A11	-1.34194156930588	7.16527296623077	-5.5457943225893	3.79228124549918e-07	5.75952714160188e-05	6.33047197805099	down	SLC16A11	NA
206	1552769_at	1552769_at	ZNF625	-0.823593341105881	7.79502932117949	-5.53156006759797	4.02040924201259e-07	6.00589823243274e-05	6.27538677187828	down	ZNF625	NA
207	1552771_a_at	1552771_a_at	LIN9	-0.572759213702938	7.71336141232051	-5.52687850510204	4.09834718990449e-07	6.0890525165225e-05	6.25728245705534	down	LIN9	NA
208	1552777_a_at	1552777_a_at	RAET1E	-0.60920710867647	9.84640182379487	-5.51874825258777	4.23724276688938e-07	6.21102542304764e-05	6.22585675335063	down	RAET1E	NA
209	1552785_at	1552785_at	ZNF781	-0.835222318088237	7.77376089378205	-5.51210179537875	4.35421813915223e-07	6.30881148059955e-05	6.20018072925613	down	ZNF781	NA
210	1552788_a_at	1552788_a_at	HELB	-0.893586093147061	8.06246813898718	-5.5110406091991	4.37318619322767e-07	6.30881148059955e-05	6.19608244754694	down	HELB	NA
211	1552791_a_at	1552791_a_at	TRDN	-1.33420726629706	7.95574071073077	-5.50581502421859	4.46778138633765e-07	6.39465830623065e-05	6.17590617047388	down	TRDN	NA
212	1552792_at	1552792_at	SOCS4	-0.884959142132358	9.88345248314103	-5.50490953044573	4.48437610968324e-07	6.40165179626453e-05	6.17241082649273	down	SOCS4	NA
213	1552798_a_at	1552798_a_at	TLR4	-0.516752421235296	7.33141657467949	-5.49697929216351	4.63232369893476e-07	6.52763655255819e-05	6.14180924922304	down	TLR4	NA
214	1552806_a_at	1552806_a_at	SIGLEC10	-0.876355023826468	8.56485260575641	-5.48181304306567	4.92874730597965e-07	6.83957510036643e-05	6.08333695483387	down	SIGLEC10	NA
215	1552809_at	1552809_at	RFX4	-0.599402007541175	6.54137762928205	-5.47247600549507	5.12042671772397e-07	7.03345973405738e-05	6.0473728307528	down	RFX4	NA
216	1552822_at	1552822_at	TMX3	-0.918929628732352	7.13561007373077	-5.44982462745284	5.6163923564077e-07	7.5821296811504e-05	5.9602337125844	down	TMX3	NA
217	1552830_at	1552830_at	FBXO39	-1.5402418277353	7.81537676575641	-5.44315239564487	5.77127757761879e-07	7.64775395910196e-05	5.93459540450678	down	FBXO39	NA
218	1552837_at	1552837_at	ICK	-0.862974183520589	7.30476318811538	-5.44113759503256	5.8188672098517e-07	7.64775395910196e-05	5.92685611188541	down	ICK	NA
219	1552839_at	1552839_at	FAM71D	-1.18793527130882	7.12055739244872	-5.43736525557783	5.90900855352453e-07	7.7201761997245e-05	5.9123690454842	down	FAM71D	NA
220	1552842_at	1552842_at	HS6ST3	-0.948703134570589	7.43501368602564	-5.43595640174847	5.94302415184114e-07	7.7201761997245e-05	5.90695967890017	down	HS6ST3	NA
221	1552846_s_at	1552846_s_at	RAB42	-2.29235342192647	7.59557716492308	-5.43499576693399	5.9663280691139e-07	7.7201761997245e-05	5.9032716190738	down	RAB42	NA
222	1552849_at	1552849_at	M1AP	-0.506521885061765	6.82918901355128	-5.43407993258773	5.9886287302133e-07	7.7201761997245e-05	5.89975581876925	down	M1AP	NA
223	1552851_at	1552851_at	ZSCAN4	-1.00348834874412	7.65084677585897	-5.43357121259434	6.00105145840496e-07	7.7201761997245e-05	5.89780300198272	down	ZSCAN4	NA
224	1552858_at	1552858_at	MAGEB6	-0.762344705191178	7.24957187497436	-5.42523099124023	6.2083617847703e-07	7.87568864460131e-05	5.86579877592887	down	MAGEB6	NA
225	1552860_at	1552860_at	LOC101060464 /// LOC101929858 /// LOC101930165 /// LOC101930171 /// TCEB3C /// TCEB3CL /// TCEB3CL2	-0.788395016547057	7.08378083752564	-5.42359082364414	6.24995068768209e-07	7.91009383909764e-05	5.85950740719227	down	LOC101060464 /// LOC101929858 /// LOC101930165 /// LOC101930171 /// TCEB3C /// TCEB3CL /// TCEB3CL2	NA
226	1552863_a_at	1552863_a_at	CACNG6	-1.26908202305883	11.0678427314103	-5.42019565190517	6.33691152513127e-07	7.98319441558877e-05	5.84648679953982	down	CACNG6	NA
227	1552865_a_at	1552865_a_at	LMNTD1	-0.724636995782353	8.9946606775641	-5.41887692795093	6.37100753033583e-07	8.00326571290124e-05	5.84143039890029	down	LMNTD1	NA
228	1552885_a_at	1552885_a_at	NKX6-3	-0.513309485455881	6.6589734999359	-5.40597378465606	6.71427095780446e-07	8.17600812066724e-05	5.79198394185161	down	NKX6-3	NA
229	1552887_at	1552887_at	TBATA	-0.780176451220585	8.80565038573077	-5.40319975315613	6.79040662540829e-07	8.23978254156836e-05	5.78136021545531	down	TBATA	NA
230	1552893_at	1552893_at	CAMK2N2	-0.808625573661764	6.62450338767949	-5.39999907495324	6.87930549698662e-07	8.28471427417937e-05	5.76910551597192	down	CAMK2N2	NA
231	1552897_a_at	1552897_a_at	KCNG3	-0.584851419323529	10.2118299178718	-5.39553274382154	7.00527023584794e-07	8.38793951150336e-05	5.75201021344196	down	KCNG3	NA
232	1552900_a_at	1552900_a_at	LINC01312	-0.682713683397057	7.15752551191026	-5.39190448380919	7.10926313449642e-07	8.4683869690325e-05	5.73812726576716	down	LINC01312	NA
233	1552903_at	1552903_at	B4GALNT2	-0.584599562302939	7.40888476523077	-5.39051694652749	7.14943192491719e-07	8.47324168283284e-05	5.73281916156319	down	B4GALNT2	NA
234	1552904_at	1552904_at	NETO1	-1.46762656228529	6.97404539258974	-5.39015897805681	7.15983110648152e-07	8.47324168283284e-05	5.73144982966241	down	NETO1	NA
235	1552913_at	1552913_at	MAGEB18	-0.999172701370586	7.34448011680769	-5.38021226154053	7.45480166334135e-07	8.70921540476898e-05	5.69341676526989	down	MAGEB18	NA
236	1552919_at	1552919_at	C4orf36	-0.891876647350001	8.13105472816667	-5.37728500204633	7.54385890435927e-07	8.73017002780463e-05	5.68222974582171	down	C4orf36	NA
237	1552925_at	1552925_at	PCDH10	-1.24935733037647	9.32540979953846	-5.37334104592957	7.66550056128725e-07	8.78639922826793e-05	5.66716149032438	down	PCDH10	NA
238	1552928_s_at	1552928_s_at	TAB3	-1.40153130937941	7.77720216292308	-5.36934387702799	7.79074715327331e-07	8.89267433413816e-05	5.65189490816673	down	TAB3	NA
239	1552930_at	1552930_at	MMEL1	-0.799390245864704	6.68845805419231	-5.36772681750605	7.84198446184757e-07	8.91393971832673e-05	5.64572021961544	down	MMEL1	NA
240	1552931_a_at	1552931_a_at	PDE8A	-0.533086371691175	9.3174138254359	-5.36639544799996	7.8844176449901e-07	8.94357955891771e-05	5.64063704611122	down	PDE8A	NA
241	1552932_at	1552932_at	NLRP6	-0.589246612588235	10.2502513029231	-5.36544409783189	7.9148768679495e-07	8.95954229306705e-05	5.63700512940186	down	NLRP6	NA
242	1552933_at	1552933_at	AKNAD1	-0.84032804596765	7.9091493815	-5.36467336408331	7.93963797168105e-07	8.96900219218309e-05	5.63406295084888	down	AKNAD1	NA
243	1552935_at	1552935_at	ZCCHC5	-0.728319842626469	6.7770580948718	-5.36300338332	7.99354997335349e-07	9.00196505006258e-05	5.6276886523993	down	ZCCHC5	NA
244	1552939_at	1552939_at	ANGPT1	-0.669721544732353	8.4195400988718	-5.36135161695817	8.0472272932089e-07	9.01602771016796e-05	5.62138474258421	down	ANGPT1	NA
245	1552944_a_at	1552944_a_at	PANX2	-1.50938921466765	7.28938681141026	-5.35664718819408	8.20205253707905e-07	9.11478094440645e-05	5.60343516807373	down	PANX2	NA
246	1552953_a_at	1552953_a_at	NEUROD2	-0.701237130638235	8.79731779389744	-5.34721215437239	8.52142542888025e-07	9.35560111092425e-05	5.56745723863376	down	NEUROD2	NA
247	1552965_a_at	1552965_a_at	B3GNT7	-0.746929858470585	11.5359793767949	-5.32905846137335	9.17061478005167e-07	9.92743795529604e-05	5.49831265678433	down	B3GNT7	NA
248	1552978_a_at	1552978_a_at	SCAMP1	-0.656358381761762	7.18965287632051	-5.31425954552144	9.73552160846598e-07	0.000102981418400784	5.44202387457658	down	SCAMP1	NA
249	1552979_at	1552979_at	LINC00471	-0.653448634323532	7.02772574911538	-5.31420171187232	9.73779484466494e-07	0.000102981418400784	5.44180403803789	down	LINC00471	NA
250	1552987_a_at	1552987_a_at	LOC439933	-0.502254251238234	6.52460781583333	-5.30920794961998	9.93605779215129e-07	0.000104071639805723	5.42282587744861	down	LOC439933	NA
251	1552991_at	1552991_at	OR5P2	-0.964438006949999	8.96451378957692	-5.30290530436074	1.01919449862481e-06	0.000106141827071069	5.39888496664731	down	OR5P2	NA
252	1552993_at	1552993_at	DYDC1	-1.34334140541177	8.07654167169231	-5.30209776146872	1.0225194731156e-06	0.000106285650556265	5.3958184034903	down	DYDC1	NA
253	1552999_a_at	1552999_a_at	WFDC10B	-0.689774438161765	6.70159343361538	-5.28709534595291	1.08626066204277e-06	0.000112059059806016	5.33888672011772	down	WFDC10B	NA
254	1553003_at	1553003_at	PKHD1	-0.788243476491178	6.91332384926923	-5.28400805688236	1.09985307411963e-06	0.00011303471208175	5.32718005623222	down	PKHD1	NA
255	1553004_at	1553004_at	PKD1L1	-0.514068843926471	7.17010170961538	-5.28261271120176	1.10605094927523e-06	0.000113458415856704	5.32189007804705	down	PKD1L1	NA
256	1553006_at	1553006_at	GPR112	-0.789488983088235	8.67722954020513	-5.28041614028029	1.11587717076187e-06	0.000114077680352297	5.31356381582125	down	GPR112	NA
257	1553007_a_at	1553007_a_at	TENM1	-0.663456830497059	7.81871970461538	-5.28033076928475	1.11626079539971e-06	0.000114077680352297	5.31324024267602	down	TENM1	NA
258	1553011_at	1553011_at	TAF1L	-1.1861405596647	6.93336546075641	-5.27670019364748	1.13269543790054e-06	0.000115326113719203	5.29948184171241	down	TAF1L	NA
259	1553013_at	1553013_at	CNTNAP5	-0.704037737652941	6.9502266145641	-5.27473636106723	1.14168380320739e-06	0.000115972519901715	5.2920415157289	down	CNTNAP5	NA
260	1553019_at	1553019_at	TMC2	-1.5701520659353	7.08336031767949	-5.27229006834005	1.15297821464479e-06	0.000116523260417198	5.28277507264728	down	TMC2	NA
261	1553022_at	1553022_at	ZIM3	-0.857083805847058	6.7259547455641	-5.26710805809139	1.17726627839581e-06	0.000118316029806217	5.26315234693854	down	ZIM3	NA
262	1553023_a_at	1553023_a_at	NOX5	-0.771948608541178	6.92841201788462	-5.26666345966541	1.17937331951327e-06	0.000118316029806217	5.26146919651097	down	NOX5	NA
263	1553024_at	1553024_at	DAOA-AS1	-0.60186216158823	10.435423606	-5.26497598160044	1.18740431212789e-06	0.000118631887654906	5.25508137297466	down	DAOA-AS1	NA
264	1553025_at	1553025_at	GPR126	-0.845556917741176	7.20655899410256	-5.26460419191034	1.18918091541427e-06	0.000118631887654906	5.25367411656421	down	GPR126	NA
265	1553028_at	1553028_at	GPR156	-0.873207806988237	7.33395095375641	-5.26370308748254	1.19349767604174e-06	0.000118631887654906	5.25026354653378	down	GPR156	NA
266	1553030_a_at	1553030_a_at	SUOX	-0.898948222441174	9.24462011416667	-5.26328643490984	1.19549884892394e-06	0.000118631887654906	5.24868665792813	down	SUOX	NA
267	1553037_a_at	1553037_a_at	SYN2	-0.646724072626469	7.23490517771795	-5.25681980114383	1.22698289715344e-06	0.000120656996226375	5.22421998177543	down	SYN2	NA
268	1553039_a_at	1553039_a_at	ASB10	-1.00326100182353	8.97331671653846	-5.25599257861775	1.23106856472123e-06	0.000120841425091801	5.22109115979573	down	ASB10	NA
269	1553041_at	1553041_at	HTR3C	-0.750411279647064	11.1819323566667	-5.25546508863532	1.2336808070621e-06	0.000120880821014552	5.21909614089623	down	HTR3C	NA
270	1553042_a_at	1553042_a_at	NFKBID	-0.895556725144117	7.40898975221795	-5.2525573735415	1.24817824128982e-06	0.000122082549807729	5.20810052847638	down	NFKBID	NA
271	1553044_at	1553044_at	GJA10	-0.642775023497054	6.85272770439744	-5.24782325832798	1.2721398307183e-06	0.000123653900268431	5.19020431760692	down	GJA10	NA
272	1553047_at	1553047_at	PIP4K2B	-0.972897040961765	7.93274478320513	-5.24686346030212	1.27705249982395e-06	0.000123799371326019	5.18657693236349	down	PIP4K2B	NA
273	1553058_at	1553058_at	GIPC3	-0.689046205008824	7.45716489024359	-5.23256726888784	1.35246565053054e-06	0.00012950273107313	5.13258328517533	down	GIPC3	NA
274	1553060_at	1553060_at	PSKH2	-0.775290732252941	7.65466794137179	-5.23068217882856	1.36272968003272e-06	0.000130030096432442	5.12546878776696	down	PSKH2	NA
275	1553061_at	1553061_at	OR6W1P	-0.599919666541179	7.48336677782051	-5.23013134111349	1.36574329126958e-06	0.000130090617508997	5.12339010142821	down	OR6W1P	NA
276	1553070_a_at	1553070_a_at	MYOZ3	-1.13286080133823	9.0465794654359	-5.22251008610456	1.40811515895054e-06	0.00013251066491501	5.09464032845557	down	MYOZ3	NA
277	1553076_at	1553076_at	OFCC1	-0.548773935020588	6.80890681497436	-5.21497952496439	1.45124694455361e-06	0.000135322560699273	5.06625181351544	down	OFCC1	NA
278	1553078_at	1553078_at	OR5P3	-0.679866319058826	11.1340457265385	-5.21410279012925	1.45635185108534e-06	0.000135418431051175	5.06294795998362	down	OR5P3	NA
279	1553081_at	1553081_at	WFDC12	-0.746844745588238	7.67608568626923	-5.20725396181794	1.49684015335394e-06	0.000138456882150291	5.03714801333402	down	WFDC12	NA
280	1553086_at	1553086_at	C11orf40	-0.697408056385294	8.76070941729487	-5.20350049848702	1.51949517638774e-06	0.000139627560956302	5.02301520618153	down	C11orf40	NA
281	1553093_a_at	1553093_a_at	DEFB119	-0.90735359185	7.51349085732051	-5.19814067431206	1.55242908864201e-06	0.000141597256261771	5.00284227496136	down	DEFB119	NA
282	1553094_at	1553094_at	FLJ45513 /// TAC4	-0.542329519676475	9.03179728092308	-5.19790721887534	1.55387935541039e-06	0.000141597256261771	5.00196383283484	down	FLJ45513 /// TAC4	NA
283	1553099_at	1553099_at	TIGD1	-0.6190073429353	8.85253788802564	-5.19587400336953	1.56656628720869e-06	0.00014204044324562	4.99431406553708	down	TIGD1	NA
284	1553102_a_at	1553102_a_at	CCDC69	-1.14138001698824	6.83978914932051	-5.19546438655212	1.56913448048203e-06	0.00014204044324562	4.99277309346188	down	CCDC69	NA
285	1553107_s_at	1553107_s_at	C5orf24	-1.00461894384118	8.04245594505128	-5.19035560007443	1.60151379322625e-06	0.000143877673273786	4.97355870462646	down	C5orf24	NA
286	1553111_a_at	1553111_a_at	KBTBD6	-1.05350603842647	7.94583837729487	-5.18776096336824	1.61820817134376e-06	0.000145041855357738	4.96380354983508	down	KBTBD6	NA
287	1553114_a_at	1553114_a_at	PTK6	-0.861123682188232	8.56520527748718	-5.1859016633344	1.63027596022051e-06	0.000145245446299353	4.95681447789621	down	PTK6	NA
288	1553115_at	1553115_at	NKD1	-0.621704941079415	6.85458629439744	-5.18560190166383	1.63222979631319e-06	0.000145245446299353	4.95568778995301	down	NKD1	NA
289	1553118_at	1553118_at	THEM4	-0.588233131997057	7.45457973520513	-5.18383937539199	1.64376434863684e-06	0.000145897428184609	4.94906375620603	down	THEM4	NA
290	1553120_at	1553120_at	CLSPN	-0.882705812397056	7.57151438894872	-5.18240161432389	1.65323261549477e-06	0.000146499989063496	4.94366105935887	down	CLSPN	NA
291	1553122_s_at	1553122_s_at	RBAK	-0.598862229658826	8.4442355308718	-5.18095451154594	1.66281632697359e-06	0.000147110813393659	4.93822397127371	down	RBAK	NA
292	1553126_a_at	1553126_a_at	SLC39A12	-0.539766900188233	9.39498263155128	-5.17916166235177	1.67476529024336e-06	0.0001474521614236	4.93148882844256	down	SLC39A12	NA
293	1553131_a_at	1553131_a_at	GATA4	-1.13913503380589	6.83525731834615	-5.17412586220537	1.708779420165e-06	0.000149208995084737	4.91257686677982	down	GATA4	NA
294	1553133_at	1553133_at	C9orf72	-0.660464835626468	7.69972481	-5.17378682975347	1.71109355131468e-06	0.000149208995084737	4.91130394124093	down	C9orf72	NA
295	1553136_at	1553136_at	KCTD18	-0.633704147529414	7.52321044994872	-5.172653899522	1.71884886746763e-06	0.000149408683352611	4.90705054606021	down	KCTD18	NA
296	1553140_at	1553140_at	PELO	-0.777417480558819	11.7778671782051	-5.17073691180259	1.73204980134569e-06	0.000149576062069254	4.89985454127905	down	PELO	NA
297	1553146_at	1553146_at	C3orf30	-0.89055036382647	7.48100512314103	-5.16856303915689	1.74713985762924e-06	0.000149960552144237	4.89169576459112	down	C3orf30	NA
298	1553148_a_at	1553148_a_at	SNX13	-0.656671447752943	6.76700506529487	-5.16601986472013	1.76495687579585e-06	0.000151015676344504	4.88215301774447	down	SNX13	NA
299	1553159_at	1553159_at	DNAH11	-0.616309531682352	7.31254966364103	-5.15668165934232	1.83191749011603e-06	0.000154806937823947	4.84713237520794	down	DNAH11	NA
300	1553162_x_at	1553162_x_at	PROSER3	-0.625521136294116	10.1361437471795	-5.15600351512036	1.83687591979159e-06	0.000154866111024146	4.84459033236286	down	PROSER3	NA
301	1553167_a_at	1553167_a_at	SEPSECS	-0.702916029332353	7.86261844752564	-5.15362134091541	1.85439817458415e-06	0.000155504938949982	4.83566194303958	down	SEPSECS	NA
302	1553168_at	1553168_at	GRIK5	-1.0945594526	7.39091088794872	-5.15234771038224	1.86383347815088e-06	0.000156056807684378	4.83088917969377	down	GRIK5	NA
303	1553169_at	1553169_at	LRRN4	-0.887577559423526	8.41314853797436	-5.1464019849819	1.90850601613381e-06	0.000159552853871737	4.80861577679969	down	LRRN4	NA
304	1553172_at	1553172_at	ZNF777	-0.548113186191182	7.06476789511538	-5.14332903986479	1.93200336438636e-06	0.000161024823091196	4.79710895425279	down	ZNF777	NA
305	1553174_at	1553174_at	JPH2	-0.552229834135293	6.72019917194872	-5.14205396760504	1.94183615081679e-06	0.000161598008441261	4.79233533322854	down	JPH2	NA
306	1553175_s_at	1553175_s_at	PDE5A	-1.17437303383529	8.19787369862821	-5.13917692935872	1.96420288408429e-06	0.000162727171449551	4.78156633903156	down	PDE5A	NA
307	1553176_at	1553176_at	SH2D1B	-0.529457060405883	7.61126268860256	-5.13916309189126	1.96431106658941e-06	0.000162727171449551	4.78151455118555	down	SH2D1B	NA
308	1553178_a_at	1553178_a_at	SSTR3	-0.98678737969118	7.99342421983333	-5.13739996292221	1.97814317868451e-06	0.000163392164825686	4.77491644242509	down	SSTR3	NA
309	1553181_at	1553181_at	DDX31	-0.646839359588231	11.6552661324359	-5.13627413937328	1.98702532229321e-06	0.000163615375747562	4.770703869726	down	DDX31	NA
310	1553185_at	1553185_at	RASEF	-1.29353651770588	7.33231709288462	-5.13263321724277	2.01601832034285e-06	0.000165338525456748	4.75708339777388	down	RASEF	NA
311	1553192_at	1553192_at	ZNF441	-0.858113167141177	8.86128934916667	-5.12570868523447	2.07230594683816e-06	0.000168762674094034	4.73119189354499	down	ZNF441	NA
312	1553214_a_at	1553214_a_at	CCDC7	-1.23402337383235	6.97663693171795	-5.10169554918299	2.27967260200568e-06	0.000181692564890175	4.64153458600456	down	CCDC7	NA
313	1553216_at	1553216_at	ZNF41	-0.735979825382355	7.83181367548718	-5.10009854393904	2.29416169594725e-06	0.000181945488020234	4.63557908206836	down	ZNF41	NA
314	1553219_a_at	1553219_a_at	AMMECR1	-0.618573155332349	9.31417972805128	-5.09877217203464	2.30626387649413e-06	0.000182481877637217	4.63063350090251	down	AMMECR1	NA
315	1553221_at	1553221_at	ZNF583	-0.960911104502943	9.03205422824359	-5.09754618394529	2.31750565888602e-06	0.00018284216724328	4.62606276936288	down	ZNF583	NA
316	1553222_at	1553222_at	OXER1	-0.857564478352941	10.8872813265385	-5.09694960383628	2.32299541385547e-06	0.000183011202093009	4.62383879036217	down	OXER1	NA
317	1553225_s_at	1553225_s_at	ZNF75D	-0.571924765073526	8.28107064425641	-5.09552189226374	2.33618497929189e-06	0.000183521427791356	4.61851696444546	down	ZNF75D	NA
318	1553227_s_at	1553227_s_at	BRWD1	-0.670276190882349	11.5550431791026	-5.09370153657206	2.35310818318045e-06	0.000184321188990532	4.61173259576744	down	BRWD1	NA
319	1553228_at	1553228_at	CCDC89	-0.885954667705882	10.1442131510513	-5.09278874172396	2.36163919928442e-06	0.000184724782862483	4.6083310999181	down	CCDC89	NA
320	1553243_at	1553243_at	ITIH5	-0.726769869676469	9.98030184764102	-5.08162345121192	2.468470635081e-06	0.000190626598831997	4.56674799662024	down	ITIH5	NA
321	1553246_a_at	1553246_a_at	POMK	-0.94812855779706	7.45092545741026	-5.07941936297183	2.49011151835725e-06	0.000191756122910117	4.55854450923901	down	POMK	NA
322	1553249_at	1553249_at	SMC1B	-0.769603798035293	8.63699729035898	-5.07613256343718	2.5227281072973e-06	0.000193450433753829	4.54631445070814	down	SMC1B	NA
323	1553254_at	1553254_at	MAGEE2	-0.862615409108823	8.46154305930769	-5.07152856784012	2.56911943308171e-06	0.000196182409223104	4.52918963939473	down	MAGEE2	NA
324	1553255_at	1553255_at	ERVV-1	-0.655568989105883	6.82348886758974	-5.07026094311554	2.58203822808291e-06	0.00019689391927536	4.52447597073363	down	ERVV-1	NA
325	1553266_at	1553266_at	CNOT6L	-1.31258641255295	8.21221931894872	-5.05924843459721	2.69697654359571e-06	0.000202695219964951	4.48355013120206	down	CNOT6L	NA
326	1553268_at	1553268_at	RHBDL3	-0.700317507550002	9.42346349158974	-5.05906848209626	2.69889565860968e-06	0.000202695219964951	4.48288173427884	down	RHBDL3	NA
327	1553274_a_at	1553274_a_at	SNRNP48	-0.586797952008823	8.66507022135897	-5.05629905210876	2.7285993728996e-06	0.000203573219400934	4.47259671913413	down	SNRNP48	NA
328	1553286_at	1553286_at	ZNF555	-1.02619049658824	10.1859659445897	-5.04892374477594	2.80927156245405e-06	0.000207003938918026	4.44522002502267	down	ZNF555	NA
329	1553288_a_at	1553288_a_at	NYAP1	-0.533559424855886	9.41218648501282	-5.04848261231032	2.8141699510555e-06	0.000207021105555818	4.44358318979523	down	NYAP1	NA
330	1553292_s_at	1553292_s_at	SGK494	-0.773380826688236	8.29367625994872	-5.04822113917806	2.81707732114365e-06	0.000207021105555818	4.44261301907024	down	SGK494	NA
331	1553293_at	1553293_at	MRGPRX3	-0.689417101570584	8.16570021142308	-5.04768957691867	2.82299692033622e-06	0.000207177659891789	4.44064078491821	down	MRGPRX3	NA
332	1553297_a_at	1553297_a_at	CSF3R	-0.564787218867648	6.8550926759359	-5.04419952612675	2.8621660780382e-06	0.000208922685122068	4.42769432499914	down	CSF3R	NA
333	1553303_at	1553303_at	C16orf46	-0.545635273870587	7.52797583926923	-5.04169624029906	2.89058739077334e-06	0.000209884283652765	4.41841101556072	down	C16orf46	NA
334	1553306_at	1553306_at	CASP8	-0.699174645185293	6.85509434803846	-5.03944084694896	2.91643037361768e-06	0.00021119977573185	4.41004894582713	down	CASP8	NA
335	1553311_at	1553311_at	C20orf197	-0.644955510441175	11.5468150684615	-5.03617878402329	2.95420808241918e-06	0.00021337031295412	4.39795782169479	down	C20orf197	NA
336	1553313_s_at	1553313_s_at	SLC5A3	-0.702936490661765	10.5439566102436	-5.03559908773151	2.96097137594959e-06	0.000213576662242802	4.39580953017448	down	SLC5A3	NA
337	1553314_a_at	1553314_a_at	KIF19	-0.546992833111766	9.11750584638462	-5.03436690559525	2.97539751129603e-06	0.000214334464993558	4.39124360218372	down	KIF19	NA
338	1553315_at	1553315_at	SLFNL1	-0.885126646073527	10.3966169220641	-5.03345359310434	2.98613469876368e-06	0.000214658376532444	4.38785962141281	down	SLFNL1	NA
339	1553316_at	1553316_at	GPR82	-0.532981843670587	7.41449001962821	-5.0330270222306	2.99116256629337e-06	0.000214658376532444	4.38627920635176	down	GPR82	NA
340	1553321_a_at	1553321_a_at	SULT1C4	-0.566114800611765	7.04237792017949	-5.02594143146293	3.07589877724221e-06	0.000219549302409553	4.36003727091213	down	SULT1C4	NA
341	1553323_a_at	1553323_a_at	CATSPER2 /// CATSPER2P1 /// LOC101930343	-0.562586095852946	11.5266961926923	-5.02259550988839	3.11672367647359e-06	0.000221757945489966	4.3476517944838	down	CATSPER2 /// CATSPER2P1 /// LOC101930343	NA
342	1553328_a_at	1553328_a_at	SLC18A2	-0.644434185911762	6.78042586301282	-5.01911915948427	3.15970085206064e-06	0.000223254395732876	4.3347878419745	down	SLC18A2	NA
343	1553335_x_at	1553335_x_at	LOC285696	-0.93826462290588	8.3106522830641	-5.01777171012408	3.17651428970278e-06	0.000223809173697808	4.32980290233953	down	LOC285696	NA
344	1553347_s_at	1553347_s_at	KCNA6	-1.06822650015	7.47947567315385	-5.01066339675261	3.26666921501945e-06	0.00022805964907578	4.30351642727213	down	KCNA6	NA
345	1553349_at	1553349_at	ARID2	-0.602954151711765	9.45817796191026	-5.00956772243613	3.28078627658812e-06	0.000228505719327968	4.29946628097959	down	ARID2	NA
346	1553357_at	1553357_at	LINC00889	-0.669896015997056	9.34026102321795	-5.00231310786191	3.37577292933896e-06	0.000233043415292434	4.27266081186062	down	LINC00889	NA
347	1553363_at	1553363_at	C6orf195	-0.829121690264703	10.7691070183333	-4.99975873895098	3.40985343119018e-06	0.000234213236621009	4.26322714263515	down	C6orf195	NA
348	1553373_at	1553373_at	WDR64	-0.511949977052941	7.24338637758974	-4.99015598102757	3.54100714579321e-06	0.000240590535883379	4.22778423352928	down	WDR64	NA
349	1553378_a_at	1553378_a_at	HEATR9	-0.956619014102939	8.28047068424359	-4.98368036430241	3.63221946571503e-06	0.000245781682287091	4.20390256303672	down	HEATR9	NA
350	1553388_at	1553388_at	FAM26D	-0.532689948382348	10.5436036047436	-4.97906168720026	3.69867403261968e-06	0.000248433664291746	4.18687866748913	down	FAM26D	NA
351	1553392_at	1553392_at	EFCAB3 /// LOC102724660	-0.592955371288237	7.48718379480769	-4.97637431113524	3.73788559643566e-06	0.000249839724920684	4.17697696428392	down	EFCAB3 /// LOC102724660	NA
352	1553402_a_at	1553402_a_at	HFE	-0.803209082944118	7.40471093591026	-4.96755737186823	3.86940631523299e-06	0.000255815949559086	4.14450961152776	down	HFE	NA
353	1553412_at	1553412_at	AGBL4	-1.58312087789706	7.62973764471795	-4.96034448149672	3.98035120486973e-06	0.000260892038478567	4.11797055400952	down	AGBL4	NA
354	1553425_at	1553425_at	WDR65	-0.572890247700001	7.15089941515385	-4.95341193488758	4.08990864736578e-06	0.000265261868677015	4.09248134421482	down	WDR65	NA
355	1553427_at	1553427_at	ADAMTS15	-0.885721464958826	6.91009195591026	-4.95172895630341	4.1169463378627e-06	0.00026638348050017	4.08629617967107	down	ADAMTS15	NA
356	1553430_a_at	1553430_a_at	EDARADD	-0.707831525167641	8.7174658620641	-4.94963218543834	4.15087601384605e-06	0.00026732148339711	4.07859176337638	down	EDARADD	NA
357	1553432_s_at	1553432_s_at	LOC101060424 /// LOC653786 /// OTOA	-0.6257221074	9.41714385	-4.94962453791289	4.15100026345033e-06	0.00026732148339711	4.07856366618205	down	LOC101060424 /// LOC653786 /// OTOA	NA
358	1553440_at	1553440_at	AQP4-AS1	-0.82227475324706	6.75419902351282	-4.94003794586031	4.30964358264298e-06	0.0002749472145636	4.04335960515018	down	AQP4-AS1	NA
359	1553443_at	1553443_at	FER1L6-AS1	-0.550350179135296	7.00546756953846	-4.93643821939427	4.37072937244001e-06	0.000277871660974602	4.03014957268395	down	FER1L6-AS1	NA
360	1553453_at	1553453_at	ASB14	-0.652158145711766	8.18127434476923	-4.93147821736579	4.45628502359213e-06	0.000279903115326146	4.01195571755095	down	ASB14	NA
361	1553454_at	1553454_at	RPTN	-0.657118118229412	6.9880756150641	-4.9313316999235	4.45883701936057e-06	0.000279903115326146	4.0114184163813	down	RPTN	NA
362	1553458_at	1553458_at	VSTM4	-0.653264932952941	7.15130772262821	-4.92663047431279	4.54148304972503e-06	0.000284189182500631	3.99418264370644	down	VSTM4	NA
363	1553464_at	1553464_at	FLJ40288	-0.788747899205883	6.84139421383333	-4.92379498758032	4.5920508838357e-06	0.000285957154981455	3.98379115149301	down	FLJ40288	NA
364	1553466_at	1553466_at	CHDC2	-0.509071514252941	7.29433906389744	-4.92183060007812	4.6274054236834e-06	0.000287503854022602	3.97659385450274	down	CHDC2	NA
365	1553471_at	1553471_at	SLC35G3	-1.20541233853236	9.30783592226923	-4.91826297725151	4.69229519293294e-06	0.000289394244994628	3.96352623415609	down	SLC35G3	NA
366	1553472_at	1553472_at	FLJ32955	-0.507936731573531	7.03063196321795	-4.91811489235976	4.6950077463381e-06	0.000289394244994628	3.96298392805043	down	FLJ32955	NA
367	1553479_at	1553479_at	TMEM145	-0.574207574476469	7.82079528552564	-4.91754460161645	4.7054683822629e-06	0.000289394244994628	3.96089552727726	down	TMEM145	NA
368	1553484_at	1553484_at	LINC00477	-0.804812497750001	10.5765942657051	-4.91487821839338	4.75467944135407e-06	0.000290638406007651	3.95113289400528	down	LINC00477	NA
369	1553485_at	1553485_at	CCDC140	-0.620305539905879	8.0023985470641	-4.91485915382358	4.75503310122607e-06	0.000290638406007651	3.95106310118982	down	CCDC140	NA
370	1553492_a_at	1553492_a_at	PAX1	-0.588521592273533	7.18242429161538	-4.91299516703235	4.78973548338203e-06	0.000291624485026629	3.94423996648265	down	PAX1	NA
371	1553493_a_at	1553493_a_at	TDH	-0.93231481620882	8.96349342273077	-4.91240422281536	4.80078877184225e-06	0.000291924225671097	3.94207708835661	down	TDH	NA
372	1553497_at	1553497_at	LINC00615	-0.670683075882351	10.9069025488462	-4.91175172170768	4.81302236616742e-06	0.000291924225671097	3.93968906449493	down	LINC00615	NA
373	1553499_s_at	1553499_s_at	SERPINA9	-0.580446736297057	7.06874668234615	-4.91073160189299	4.83220934419198e-06	0.000291924225671097	3.93595595517293	down	SERPINA9	NA
374	1553502_a_at	1553502_a_at	AKAP2 /// PALM2 /// PALM2-AKAP2	-0.607756513352937	10.145429274359	-4.91029999027882	4.84034978739619e-06	0.000291924225671097	3.93437660019139	down	AKAP2 /// PALM2 /// PALM2-AKAP2	NA
375	1553506_at	1553506_at	CPO	-0.94732576494118	8.22359860120513	-4.90869696186098	4.87070114211971e-06	0.000293128824415368	3.92851141498606	down	CPO	NA
376	1553508_at	1553508_at	MDS2	-0.519144864673532	6.79996779435897	-4.90770759196257	4.88952623408518e-06	0.000293503735230176	3.9248919831319	down	MDS2	NA
377	1553515_at	1553515_at	MYEOV2	-0.911150282079406	9.12972745244872	-4.90550668734036	4.93165863034164e-06	0.000294365104382018	3.91684171178807	down	MYEOV2	NA
378	1553518_at	1553518_at	DEFT1P /// DEFT1P2	-0.81433558953824	9.78183605482051	-4.90464255848832	4.9482975087962e-06	0.000294714778097421	3.91368148549995	down	DEFT1P /// DEFT1P2	NA
379	1553523_at	1553523_at	NLRP14	-0.671658345682351	8.9949432104359	-4.90366883849562	4.96711221762861e-06	0.000294871726925998	3.9101208133397	down	NLRP14	NA
380	1553524_at	1553524_at	DGKB	-0.933732791685296	7.63073190828205	-4.90259929394831	4.98785894648424e-06	0.000295671871201007	3.90621015104248	down	DGKB	NA
381	1553525_at	1553525_at	NLRP13	-0.598086457914705	6.8021754005	-4.90241685607419	4.99140625731192e-06	0.000295671871201007	3.90554313242268	down	NLRP13	NA
382	1553535_a_at	1553535_a_at	RANGAP1	-0.542006501964704	6.91378767330769	-4.8921139435303	5.19578054879479e-06	0.000304479422835322	3.86789495191079	down	RANGAP1	NA
383	1553536_at	1553536_at	MBNL2	-0.522006793149997	6.54890110958974	-4.89069936731416	5.22447067513631e-06	0.000305428576734411	3.86272909116003	down	MBNL2	NA
384	1553538_s_at	1553538_s_at	COX1	-0.660824042579405	8.90980024032051	-4.89011960942927	5.236273798723e-06	0.000305428576734411	3.86061210818818	down	COX1	NA
385	1553539_at	1553539_at	KRT74	-1.00309911228529	7.69339339430769	-4.89008336162842	5.23701262071512e-06	0.000305428576734411	3.86047975382549	down	KRT74	NA
386	1553545_at	1553545_at	ILDR1	-0.968646049379413	7.55000649466667	-4.88429235507762	5.35636329835005e-06	0.000310720488117315	3.83934111053725	down	ILDR1	NA
387	1553550_at	1553550_at	VN1R5	-0.500467549635297	6.91510986762821	-4.88206838788649	5.40290018112365e-06	0.000312265927487247	3.83122650362198	down	VN1R5	NA
388	1553551_s_at	1553551_s_at	ND2	-1.54069968899706	7.49185635975641	-4.88174847285579	5.40962682132294e-06	0.000312324547471839	3.8300593842078	down	ND2	NA
389	1553553_at	1553553_at	TAS2R39	-0.603066539073525	8.49530334788462	-4.88080152854002	5.42958550212634e-06	0.000312816214255804	3.82660495769146	down	TAS2R39	NA
390	1553555_at	1553555_at	TAS2R38	-0.659462402461765	8.98183096319231	-4.88020731068588	5.44214645135247e-06	0.000312936530580786	3.8244374444254	down	TAS2R38	NA
391	1553556_at	1553556_at	TAS2R40	-0.772187043526468	9.64963689898718	-4.88016126396418	5.44312099830503e-06	0.000312936530580786	3.82426948667377	down	TAS2R40	NA
392	1553560_at	1553560_at	VN1R4	-0.837133352258822	6.68544357619231	-4.87662183671838	5.51854215176201e-06	0.000316274939358059	3.81136170008293	down	VN1R4	NA
393	1553566_at	1553566_at	PIANP	-1.35104826391765	7.81692056376923	-4.87247977732223	5.6080996832117e-06	0.000319731856287382	3.79626235806662	down	PIANP	NA
394	1553567_s_at	1553567_s_at	ATP6	-0.873559226444116	7.42976241907692	-4.87193282569294	5.62003103844735e-06	0.000319905384528605	3.79426901353641	down	ATP6	NA
395	1553568_a_at	1553568_a_at	HIST1H1T	-0.528124164961765	7.74324243261538	-4.87180397421114	5.62284544182879e-06	0.000319905384528605	3.79379943606618	down	HIST1H1T	NA
396	1553570_x_at	1553570_x_at	COX2	-0.612060765191174	7.80429694467949	-4.86954583354256	5.67239198675453e-06	0.000321975605413164	3.78557106910987	down	COX2	NA
397	1553572_a_at	1553572_a_at	CYGB	-0.823958288558822	9.15360905746154	-4.86934135117848	5.67689956320603e-06	0.000321975605413164	3.78482606002922	down	CYGB	NA
398	1553573_s_at	1553573_s_at	EFNA2	-0.574743053779407	9.99047004311539	-4.8683580783419	5.69862350612548e-06	0.000322872787769338	3.78124383992078	down	EFNA2	NA
399	1553579_a_at	1553579_a_at	SPAG11A /// SPAG11B	-1.0153628951	7.58787856114103	-4.86718323008235	5.72468634730648e-06	0.000323344241775807	3.77696417223447	down	SPAG11A /// SPAG11B	NA
400	1553581_s_at	1553581_s_at	SREK1IP1	-0.529129740714707	6.81308080923077	-4.86674838297915	5.73436244521233e-06	0.00032337665836305	3.77538027291006	down	SREK1IP1	NA
401	1553585_a_at	1553585_a_at	MAGEA10-MAGEA5 /// MAGEA5	-0.532132732561766	7.08269488603846	-4.86529945380243	5.76671887464305e-06	0.00032384764553984	3.77010318287742	down	MAGEA10-MAGEA5 /// MAGEA5	NA
402	1553588_at	1553588_at	ND3 /// SH3KBP1	-0.500852661691173	8.20224546301282	-4.86283857256894	5.8220819395301e-06	0.000325795221277005	3.76114237128757	down	ND3 /// SH3KBP1	NA
403	1553590_at	1553590_at	FAM27E2 /// FAM27E3	-0.684272602461762	7.4905731245641	-4.86241113105045	5.83175088964841e-06	0.000325795221277005	3.75958616783164	down	FAM27E2 /// FAM27E3	NA
404	1553592_x_at	1553592_x_at	BCRP3	-0.51937630969118	6.70975289917949	-4.86145431282536	5.85345141107357e-06	0.000326568832551477	3.75610289918704	down	BCRP3	NA
405	1553594_a_at	1553594_a_at	INSL3	-0.584153443873529	7.01427890708974	-4.85971222013948	5.89316424769391e-06	0.000328114822039373	3.74976177742767	down	INSL3	NA
406	1553599_a_at	1553599_a_at	SYCP3	-0.957578653523528	8.08607925821795	-4.85907656534845	5.9077199929234e-06	0.000328559798390907	3.74744832330103	down	SYCP3	NA
407	1553601_a_at	1553601_a_at	TMIE	-0.677500825535296	6.83375731746154	-4.85850510294028	5.92083573080438e-06	0.000328559798390907	3.74536863062043	down	TMIE	NA
408	1553602_at	1553602_at	MUCL1	-0.793186293067647	8.17191793402564	-4.85831549964167	5.9251936207304e-06	0.000328559798390907	3.74467864556807	down	MUCL1	NA
409	1553603_s_at	1553603_s_at	ATL2	-0.60912281815	7.76901435924359	-4.85552693715342	5.98964907075436e-06	0.00033179742952735	3.73453241184088	down	ATL2	NA
410	1553608_a_at	1553608_a_at	LINC00189	-0.702281677667653	9.28186481715385	-4.85087726127324	6.09864621886307e-06	0.000336471727564418	3.7176212351769	down	LINC00189	NA
411	1553612_at	1553612_at	ZNF354B	-0.715198892947058	7.06491486511538	-4.84910401205229	6.14072191450361e-06	0.000338110745896762	3.71117403711066	down	ZNF354B	NA
412	1553619_a_at	1553619_a_at	TRIM43 /// TRIM43B	-1.06829593917942	7.6037206170641	-4.8461599544635	6.21120441203182e-06	0.00034061945960666	3.70047271921731	down	TRIM43 /// TRIM43B	NA
413	1553622_a_at	1553622_a_at	FSIP1	-0.522686683194117	6.8886960924359	-4.84335076060695	6.27919323450734e-06	0.000343658548645334	3.69026478135697	down	FSIP1	NA
414	1553630_at	1553630_at	C10orf107	-1.65797011025588	7.57087809958974	-4.8369574004051	6.43664283175811e-06	0.000350013229985399	3.66704438316131	down	C10orf107	NA
415	1553635_s_at	1553635_s_at	TCTEX1D1	-1.35942150467059	8.38542765082051	-4.83534123868687	6.47704960731564e-06	0.000350854660922744	3.66117709912231	down	TCTEX1D1	NA
416	1553636_at	1553636_at	TMCO5A	-1.26661641608824	8.04246920142308	-4.83530808369282	6.47788112119517e-06	0.000350854660922744	3.66105674459021	down	TMCO5A	NA
417	1553641_a_at	1553641_a_at	TSGA13	-0.548910043800001	7.16402887403846	-4.83225244639302	6.55496365860282e-06	0.000353461103917581	3.64996646298712	down	TSGA13	NA
418	1553657_at	1553657_at	VWA3A	-0.592537023226475	8.75008827760256	-4.82687293850699	6.69284711176001e-06	0.000357354898276835	3.63045074927181	down	VWA3A	NA
419	1553658_at	1553658_at	LINC00896	-0.744990773970585	11.5602400787179	-4.82629121591246	6.70792568215425e-06	0.000357698260835172	3.62834106701348	down	LINC00896	NA
420	1553660_at	1553660_at	HUS1B	-0.570619717811758	7.68532939666667	-4.82612029157265	6.71236242554891e-06	0.000357698260835172	3.62772121611015	down	HUS1B	NA
421	1553663_a_at	1553663_a_at	NPB	-1.38753267286471	9.27307879094872	-4.82348097261902	6.78123633097138e-06	0.000360665463420097	3.61815128656794	down	NPB	NA
422	1553666_at	1553666_at	CCDC34	-0.60790233130588	8.25849223111538	-4.82205313747327	6.81878276902776e-06	0.000362309959083181	3.61297523409412	down	CCDC34	NA
423	1553672_at	1553672_at	ENAH	-0.597345529502942	6.73045595358974	-4.81661418854237	6.96367043900481e-06	0.000368488998503527	3.59326586094785	down	ENAH	NA
424	1553683_s_at	1553683_s_at	FBXL14	-0.602761377558826	11.0213598601282	-4.81180583708701	7.09425507513642e-06	0.000372601725488073	3.57585137544308	down	FBXL14	NA
425	1553686_at	1553686_at	C18orf25	-0.549144629444118	6.77954666507692	-4.80927007066474	7.16407905225308e-06	0.000375187760710668	3.56667124430135	down	C18orf25	NA
426	1553688_at	1553688_at	METTL6	-0.674443299332355	9.33826864952564	-4.80797386904068	7.20002899894978e-06	0.000376709651212995	3.56197964556461	down	METTL6	NA
427	1553690_at	1553690_at	SGOL1	-0.56567406991471	7.77775644114103	-4.80731300075861	7.21842567539716e-06	0.000376950739066227	3.55958789147812	down	SGOL1	NA
428	1553694_a_at	1553694_a_at	PIK3C2A	-0.718116693155885	9.39490298125641	-4.80454431816677	7.29599700101265e-06	0.000379912986695587	3.54956961722952	down	PIK3C2A	NA
429	1553698_a_at	1553698_a_at	CCSAP	-0.52543291478235	7.34058124682051	-4.80009910169401	7.42224241240998e-06	0.000384472899246126	3.53349131359114	down	CCSAP	NA
430	1553711_a_at	1553711_a_at	FAM218A	-0.529029636402941	6.82551449225641	-4.79576949515035	7.54724933541947e-06	0.000387825053960582	3.51783874590671	down	FAM218A	NA
431	1553718_at	1553718_at	ZNF548	-0.621033193785291	7.62497941124359	-4.7945720846948	7.5821822203645e-06	0.000388160873500402	3.51351114091053	down	ZNF548	NA
432	1553722_s_at	1553722_s_at	RNF152	-0.762009217444117	8.14646629137179	-4.79143964536686	7.67431375976471e-06	0.000390986272642622	3.5021927883168	down	RNF152	NA
433	1553739_at	1553739_at	IRAK2	-0.635885608691176	9.32029395229487	-4.78447024317104	7.8832280693985e-06	0.000397785521721486	3.47702454227072	down	IRAK2	NA
434	1553747_at	1553747_at	MGC16025	-0.801843230926471	7.02614047879487	-4.78022279781888	8.01325519432177e-06	0.000402688168887447	3.46169551487925	down	MGC16025	NA
435	1553752_at	1553752_at	SPATA25	-0.876428638997059	7.3696773936282	-4.77385602276523	8.212082366755e-06	0.000411341067931572	3.43873141180957	down	SPATA25	NA
436	1553756_at	1553756_at	GLIS3-AS1	-0.679438663826465	8.54903334507692	-4.77205707189811	8.26912678365794e-06	0.000413645477489934	3.43224579494762	down	GLIS3-AS1	NA
437	1553757_at	1553757_at	IQCG	-0.724049247838234	8.15732159080769	-4.77095451614687	8.30427918072458e-06	0.000414993360427606	3.42827148176039	down	IQCG	NA
438	1553765_a_at	1553765_a_at	KLHL32	-0.771108714120585	9.57214217033333	-4.76931596954747	8.35678938367219e-06	0.000415776504934581	3.42236602201644	down	KLHL32	NA
439	1553772_at	1553772_at	GK5	-0.65056676667647	7.45366294155128	-4.76858966542179	8.38016842136092e-06	0.000415776504934581	3.41974870743455	down	GK5	NA
440	1553775_at	1553775_at	FLJ31715	-0.803303369073532	9.84756048634615	-4.76823848601271	8.39149538444013e-06	0.000415961024609487	3.41848327125773	down	FLJ31715	NA
441	1553776_at	1553776_at	UBE2U	-1.05546348476764	8.84378322051282	-4.76775632343651	8.40707137826929e-06	0.000416355640948255	3.4167459328375	down	UBE2U	NA
442	1553793_a_at	1553793_a_at	KIAA1109	-0.794440816114708	6.75497737366667	-4.76078103244734	8.63557893777365e-06	0.0004245955741212	3.39162292856037	down	KIAA1109	NA
443	1553798_a_at	1553798_a_at	FBXL13	-0.775810005123532	8.95994546134615	-4.75190437895631	8.93513373413428e-06	0.000437749495442466	3.35968025562602	down	FBXL13	NA
444	1553808_a_at	1553808_a_at	NKX2-3	-0.748429188947062	9.21560376897436	-4.74661267827284	9.11849730983575e-06	0.000443642543496616	3.34065327377343	down	NKX2-3	NA
445	1553809_a_at	1553809_a_at	TMEM252	-0.947670423455882	8.29781774417949	-4.74649089289421	9.12276014742499e-06	0.000443642543496616	3.34021551309393	down	TMEM252	NA
446	1553811_at	1553811_at	FAM222A-AS1	-0.809854954491176	7.98740543907692	-4.74609697847554	9.13656157251377e-06	0.000443642543496616	3.33879961892762	down	FAM222A-AS1	NA
447	1553815_a_at	1553815_a_at	TCEANC	-0.56776784765	7.88499941644872	-4.74396740367779	9.21152736481097e-06	0.000446094117511993	3.33114612543848	down	TCEANC	NA
448	1553822_at	1553822_at	RTP1	-0.752671675555881	7.36207511670513	-4.7421582064752	9.2756853107813e-06	0.0004473236243096	3.32464549117396	down	RTP1	NA
449	1553829_at	1553829_at	CYP1B1-AS1	-0.601512598364702	6.63509188952564	-4.73982919150417	9.35891780941793e-06	0.000450042947431773	3.3162790628267	down	CYP1B1-AS1	NA
450	1553830_s_at	1553830_s_at	MAGEA2 /// MAGEA2B	-0.790655366644118	7.17046325860256	-4.73932729463791	9.37694918777837e-06	0.000450513793358333	3.3144764084755	down	MAGEA2 /// MAGEA2B	NA
451	1553834_at	1553834_at	COL6A5	-0.732239573532352	7.68403927276923	-4.73726322719191	9.45145998921608e-06	0.000452546917699191	3.30706401423423	down	COL6A5	NA
452	1553843_at	1553843_at	C10orf67	-1.7498803350647	8.7027656104359	-4.72697283407969	9.83161615228474e-06	0.000468243565440913	3.2701355758843	down	C10orf67	NA
453	1553849_at	1553849_at	CCDC26	-0.590285719164704	7.66198586803846	-4.72253088936415	1.0000275053039e-05	0.000473761534572857	3.25420848024219	down	CCDC26	NA
454	1553856_s_at	1553856_s_at	P2RY10	-1.03715726736176	7.77490073226923	-4.72093801017325	1.00614392777543e-05	0.0004754617048498	3.2484990056674	down	P2RY10	NA
455	1553857_at	1553857_at	IGSF22	-0.517883422967648	8.36254258676923	-4.72018087454501	1.00906396736883e-05	0.00047642981360873	3.24578551420394	down	IGSF22	NA
456	1553860_at	1553860_at	DCST1	-0.733053475514708	7.37713761229487	-4.71756414016927	1.0192195499385e-05	0.000479981299680339	3.23640923951175	down	DCST1	NA
457	1553863_at	1553863_at	WDFY4	-0.574908212491179	8.28960127739744	-4.7148123898597	1.03000640998661e-05	0.000484227003147186	3.22655221675673	down	WDFY4	NA
458	1553869_at	1553869_at	SESN3	-1.02350922463823	9.02232002652564	-4.70887804841645	1.05364847438425e-05	0.000493491268028707	3.20530548452505	down	SESN3	NA
459	1553872_at	1553872_at	NATD1	-0.64392488986765	8.21920827169231	-4.70724028290851	1.06026566363031e-05	0.000495502391337549	3.19944434954086	down	NATD1	NA
460	1553873_at	1553873_at	KLHL34	-0.640799656311763	7.11858984867949	-4.70722333872883	1.06033433537253e-05	0.000495502391337549	3.19938371653966	down	KLHL34	NA
461	1553878_at	1553878_at	GOT1L1	-0.69277938417647	7.92135751408974	-4.70391483358105	1.07382636219132e-05	0.000500097583925133	3.18754684609372	down	GOT1L1	NA
462	1553880_at	1553880_at	C10orf91	-0.678949561032349	6.67335089738462	-4.70228452328666	1.0805360239381e-05	0.000502366557047753	3.18171573486802	down	C10orf91	NA
463	1553882_at	1553882_at	LINC00504 /// LINC00504 /// MGC4836	-0.503414572161763	8.35002552860256	-4.69963531950375	1.09152609680958e-05	0.00050648694696281	3.17224270685998	down	LINC00504 /// LINC00504 /// MGC4836	NA
464	1553888_at	1553888_at	LDHAL6A	-0.694692646629413	8.51008705129487	-4.69715773492107	1.1019025734122e-05	0.000509269004237633	3.16338598722268	down	LDHAL6A	NA
465	1553891_at	1553891_at	KLF17	-0.545248125014705	7.66892968975641	-4.69452049360218	1.11305314176339e-05	0.000512891539039243	3.15396133424194	down	KLF17	NA
466	1553893_at	1553893_at	CCDC105	-1.41499036703824	8.93597391007692	-4.69424203556408	1.11423688199966e-05	0.000512891539039243	3.15296638321713	down	CCDC105	NA
467	1553905_at	1553905_at	CXorf22	-0.709969619317651	9.20313587844872	-4.68924486691724	1.1356894759598e-05	0.000520484678106471	3.13511660999133	down	CXorf22	NA
468	1553909_x_at	1553909_x_at	FAM178A	-1.52389734430588	7.01709862669231	-4.68774582905204	1.14220273339659e-05	0.000521624733138553	3.12976410566517	down	FAM178A	NA
469	1553915_at	1553915_at	C10orf126	-1.93246384262059	7.94944723147436	-4.68547937050323	1.15211944792607e-05	0.000524497342342698	3.12167320533007	down	C10orf126	NA
470	1553929_at	1553929_at	ACER1	-0.648479321738235	7.54916519974359	-4.68070634112901	1.1732780975699e-05	0.000530156859377142	3.10464124365818	down	ACER1	NA
471	1553938_a_at	1553938_a_at	STK32A	-0.566935790514706	6.90277017569231	-4.67818288254266	1.18461671449312e-05	0.000532639135402229	3.09564043721307	down	STK32A	NA
472	1553945_at	1553945_at	GPHB5	-0.857551154961763	7.82887452710256	-4.67505081185663	1.19883828210625e-05	0.000537088483074338	3.08447250139647	down	GPHB5	NA
473	1553957_at	1553957_at	ZNF564	-1.12425599164706	8.87448432689744	-4.67142010572216	1.21553180544417e-05	0.000541099069091332	3.07153173092513	down	ZNF564	NA
474	1553965_x_at	1553965_x_at	RHOB	-0.933704600200002	9.33840066097436	-4.66952580624753	1.22433106398433e-05	0.000542465971826121	3.06478215183279	down	RHOB	NA
475	1553976_a_at	1553976_a_at	DPCD	-0.538197225047062	7.70826717458974	-4.66249732891651	1.25752369049394e-05	0.00055358379853266	3.03975213385962	down	DPCD	NA
476	1553979_at	1553979_at	ZNF121	-0.596274529800001	6.65405961503846	-4.65969519840955	1.27099953289601e-05	0.000558167867157345	3.0297788905538	down	ZNF121	NA
477	1553990_at	1553990_at	BRICD5	-0.956113883220587	7.36044480875641	-4.65770177974029	1.28067152248748e-05	0.000559270890511204	3.02268599634227	down	BRICD5	NA
478	1553994_at	1553994_at	NT5E	-0.906675627135294	7.29341242928205	-4.65594797564802	1.28924005153545e-05	0.000560975882594216	3.01644707152735	down	NT5E	NA
479	1553997_a_at	1553997_a_at	ASPHD1	-0.602026539514707	8.19740361416667	-4.65556343080814	1.29112625157459e-05	0.000560975882594216	3.01507927758417	down	ASPHD1	NA
480	1554001_at	1554001_at	TRIM37	-0.958148220847061	7.40635555534615	-4.65515609720686	1.29312715679853e-05	0.000560975882594216	3.01363049387191	down	TRIM37	NA
481	1554006_a_at	1554006_a_at	LLGL2	-0.609986046691178	8.16831379012821	-4.65196681102529	1.30889811981852e-05	0.000566285688025268	3.00228941862338	down	LLGL2	NA
482	1554008_at	1554008_at	OSMR	-0.778358508029408	9.67867367928205	-4.65127190994799	1.31235911891477e-05	0.000567219247641619	2.999818925376	down	OSMR	NA
483	1554010_at	1554010_at	NDST1	-0.717795108829412	7.12520517542308	-4.65093029487167	1.31406381460678e-05	0.000567507417564182	2.99860449954233	down	NDST1	NA
484	1554014_at	1554014_at	CHD2	-0.521582998414707	7.83338187366667	-4.64908625483387	1.32330300618913e-05	0.000570596150342198	2.99204987303819	down	CHD2	NA
485	1554016_a_at	1554016_a_at	USB1	-0.742462312726468	6.8198575840641	-4.64724839677893	1.33257403923263e-05	0.000573278125690043	2.98551864939487	down	USB1	NA
486	1554019_s_at	1554019_s_at	CEP57L1	-0.588763724558818	11.0205148492308	-4.64480072377825	1.34501935572327e-05	0.000577682115272346	2.97682253419109	down	CEP57L1	NA
487	1554029_a_at	1554029_a_at	TTC37	-1.2672901409	8.23265798048718	-4.63919076801562	1.37397115163455e-05	0.000586889630590773	2.95690099680979	down	TTC37	NA
488	1554030_at	1554030_at	ARSB	-0.753906861723525	10.0993299150385	-4.63804579912443	1.37995407684949e-05	0.000588063186818587	2.95283673144762	down	ARSB	NA
489	1554042_s_at	1554042_s_at	TMEM239	-1.43193153178529	9.53987285212821	-4.63552409217098	1.39322044165405e-05	0.000590252316662188	2.94388745695463	down	TMEM239	NA
490	1554045_at	1554045_at	ZNF24	-1.10123684832353	6.800841374	-4.63485257704568	1.39677403943272e-05	0.00059063124985293	2.94150477496666	down	ZNF24	NA
491	1554047_at	1554047_at	TXNDC9	-0.762337846738236	8.28807427953846	-4.63429042340575	1.3997556782259e-05	0.000591434634520875	2.9395102785926	down	TXNDC9	NA
492	1554049_s_at	1554049_s_at	DCAF8	-0.530754656588231	11.1140504182051	-4.63394184548152	1.40160762644e-05	0.000591759822205458	2.93827360686913	down	DCAF8	NA
493	1554050_at	1554050_at	SMPDL3B	-0.856224040564708	8.0586397276282	-4.63327670551763	1.40514803569932e-05	0.00059279682756065	2.93591399138373	down	SMPDL3B	NA
494	1554068_s_at	1554068_s_at	C12orf66	-0.593419891255886	7.29542971828205	-4.62743045882109	1.43664263912536e-05	0.000601442850644554	2.91518224642628	down	C12orf66	NA
495	1554069_at	1554069_at	EPHA8	-0.643966634835294	7.34087529524359	-4.62667300117714	1.44077303510696e-05	0.000602710525588927	2.91249724220546	down	EPHA8	NA
496	1554085_at	1554085_at	DDX51	-0.616099882802942	10.379582654859	-4.6176905575233	1.49064239997878e-05	0.000618121132222791	2.88067530051008	down	DDX51	NA
497	1554097_a_at	1554097_a_at	MIR31HG	-0.629295019844117	7.37833588765385	-4.61498649227543	1.50598066530973e-05	0.0006200547955522	2.87110240373636	down	MIR31HG	NA
498	1554106_at	1554106_at	NBEAL1	-0.690792505467652	9.75073895535897	-4.61239228630133	1.52083982689196e-05	0.000623384266094403	2.86192136890802	down	NBEAL1	NA
499	1554116_s_at	1554116_s_at	PARP11	-0.641469441529415	7.80436465696154	-4.60846595119164	1.54360045787469e-05	0.000629572737655075	2.84803133884625	down	PARP11	NA
500	1554125_a_at	1554125_a_at	NLGN4Y	-0.656304751038235	7.48646748341026	-4.6066571206221	1.5541971011454e-05	0.000631789788142193	2.84163453869525	down	NLGN4Y	NA
501	1554131_at	1554131_at	CCSER2	-0.69291884583823	9.98636218062821	-4.60466440591846	1.56595279441212e-05	0.000633762053631515	2.83458907060263	down	CCSER2	NA
502	1554161_at	1554161_at	SLC25A27	-0.755723129988237	6.69766990367949	-4.5919474668425	1.64303428317066e-05	0.000655236319710837	2.78966710714742	down	SLC25A27	NA
503	1554167_a_at	1554167_a_at	GOLGA7	-0.597540408526472	7.13028014325641	-4.59071673144445	1.65068679973116e-05	0.000656850806224899	2.78532329204264	down	GOLGA7	NA
504	1554177_a_at	1554177_a_at	ATP5S	-0.577971968441179	11.0834341948718	-4.58769379872208	1.66963012042247e-05	0.000660542885919671	2.77465678715596	down	ATP5S	NA
505	1554210_at	1554210_at	ZCCHC13	-0.573305344279415	8.67900954038462	-4.57184105272163	1.7724801497385e-05	0.000689407797781051	2.71878466092905	down	ZCCHC13	NA
506	1554212_s_at	1554212_s_at	KCNS2	-0.579279186220591	7.49456215361538	-4.57178522857961	1.77285297426641e-05	0.000689407797781051	2.71858810442226	down	KCNS2	NA
507	1554220_a_at	1554220_a_at	BC027448	-0.722721884105883	6.89053549860256	-4.5675046931189	1.80166862082872e-05	0.000697636202859846	2.70352039717494	down	BC027448	NA
508	1554228_a_at	1554228_a_at	BAALCOS	-0.544435109502939	7.47819787291026	-4.56568870971113	1.81403032579911e-05	0.000700438616264594	2.69713044986055	down	BAALCOS	NA
509	1554233_at	1554233_at	C1QTNF9 /// C1QTNF9B	-0.820090380244118	8.78018770579487	-4.5640993500384	1.82491689485726e-05	0.000702597169990982	2.6915391078866	down	C1QTNF9 /// C1QTNF9B	NA
510	1554237_at	1554237_at	SDCCAG8	-1.33226453918235	7.61384906566667	-4.56274557457268	1.83423978482379e-05	0.000704757977759949	2.6867774155381	down	SDCCAG8	NA
511	1554249_a_at	1554249_a_at	ZNF638 /// ZNF638-IT1	-0.79579929789706	9.46659867111538	-4.55880227119982	1.86165989427441e-05	0.000711294582246353	2.67291202098232	down	ZNF638 /// ZNF638-IT1	NA
512	1554258_a_at	1554258_a_at	DNAJC5B	-0.519995760997059	7.23051786830769	-4.55548165911396	1.88505827677532e-05	0.000717227287979754	2.66124139133153	down	DNAJC5B	NA
513	1554259_at	1554259_at	GPSM1	-1.10123207624118	9.34574661257692	-4.55442940448644	1.89253226318349e-05	0.000719570246798035	2.65754414066945	down	GPSM1	NA
514	1554272_at	1554272_at	ERAP2	-0.705350585073532	10.9772167191154	-4.55185460193794	1.91094213911253e-05	0.000722438603263427	2.64849923746844	down	ERAP2	NA
515	1554288_at	1554288_at	FAM160B1	-0.76925658634412	8.29927670523077	-4.54234764187215	1.98043451686788e-05	0.000742662943825456	2.6151278432599	down	FAM160B1	NA
516	1554300_a_at	1554300_a_at	SVOPL	-0.627957947111761	6.94511319720513	-4.53015016558035	2.0731924134963e-05	0.000771801193227053	2.5723703424966	down	SVOPL	NA
517	1554303_at	1554303_at	HNMT	-0.748909525599996	7.50751101974359	-4.52968004049497	2.07685064451439e-05	0.000771936158999484	2.57072365985672	down	HNMT	NA
518	1554308_s_at	1554308_s_at	GABRA2	-0.515668020685291	6.95282667771795	-4.52805983440303	2.08950615631143e-05	0.000774406474442033	2.56504939572318	down	GABRA2	NA
519	1554322_a_at	1554322_a_at	HDAC4	-0.686361901441169	11.2716014551282	-4.52479401901079	2.11524337625961e-05	0.000778270064582732	2.55361542396958	down	HDAC4	NA
520	1554325_at	1554325_at	DOCK2	-0.835292466638229	8.1727705669359	-4.52411412191361	2.12064004843792e-05	0.000778888360877601	2.55123562367199	down	DOCK2	NA
521	1554327_a_at	1554327_a_at	CANT1	-0.531031928694118	7.62831763120513	-4.52404397898041	2.1211975662492e-05	0.000778888360877601	2.5509901184816	down	CANT1	NA
522	1554331_a_at	1554331_a_at	LRRC18	-0.575819425399999	7.37878179375641	-4.52312328515855	2.12852872062695e-05	0.000779598246649375	2.54776782717021	down	LRRC18	NA
523	1554335_at	1554335_at	CYTH4	-0.655925293382358	8.24299946594872	-4.52179652918783	2.1391364452689e-05	0.000781800034392225	2.54312503825134	down	CYTH4	NA
524	1554339_a_at	1554339_a_at	COG3	-0.529530880508823	7.82980324711538	-4.52114792978468	2.14434079285568e-05	0.00078265576000924	2.54085564273721	down	COG3	NA
525	1554343_a_at	1554343_a_at	STAP1	-0.536054615344119	7.45210608764103	-4.51926556939071	2.15951445065651e-05	0.000786094890743305	2.53427047435497	down	STAP1	NA
526	1554344_s_at	1554344_s_at	AQP12A /// AQP12B	-0.535770879867647	6.87197803747436	-4.51896689532717	2.16193160784815e-05	0.000786451168723203	2.53322575013241	down	AQP12A /// AQP12B	NA
527	1554375_a_at	1554375_a_at	NR1H4	-1.2025875767147	7.6343342634359	-4.50747678549085	2.25693915819218e-05	0.000810320608528518	2.49306483528964	down	NR1H4	NA
528	1554377_a_at	1554377_a_at	CNTNAP4	-0.515650293364708	6.99994724320513	-4.50612786184233	2.26835499282192e-05	0.000813142547094365	2.48835384417579	down	CNTNAP4	NA
529	1554386_at	1554386_at	CST9	-0.995878755382354	7.67467233762821	-4.50397729391255	2.28667096607785e-05	0.000815410516979468	2.48084485923967	down	CST9	NA
530	1554391_at	1554391_at	LOC653581	-0.705189508679414	9.45663097508974	-4.50361780582229	2.28974661402219e-05	0.000815410516979468	2.47958986115319	down	LOC653581	NA
531	1554415_at	1554415_at	TAF5L	-0.542144046900001	7.18475949703846	-4.49710686058867	2.34615110212172e-05	0.000825730244811043	2.45686966515898	down	TAF5L	NA
532	1554417_s_at	1554417_s_at	APH1A	-0.697469857997061	7.79160242466667	-4.49701784493344	2.34693150514195e-05	0.000825730244811043	2.45655917262032	down	APH1A	NA
533	1554418_s_at	1554418_s_at	SPOCK3	-1.17228681007058	7.79403471780769	-4.49673894281757	2.34937827866989e-05	0.000826059533030717	2.45558636635735	down	SPOCK3	NA
534	1554423_a_at	1554423_a_at	FBXO7	-0.712075344361766	6.85525510215385	-4.49452991309573	2.36884538563668e-05	0.000830851339960513	2.44788253214601	down	FBXO7	NA
535	1554436_a_at	1554436_a_at	REG4	-0.80974939979412	10.3544953618205	-4.49282593157663	2.38396850134066e-05	0.000832370590863462	2.44194150733277	down	REG4	NA
536	1554441_a_at	1554441_a_at	WAPAL	-0.846220773935297	8.72152805607692	-4.49247231819559	2.38711858522891e-05	0.000832370590863462	2.44070877756781	down	WAPAL	NA
537	1554447_at	1554447_at	JPX	-0.535452211867643	10.4441269386026	-4.48944152189678	2.41428376438223e-05	0.000839166972775578	2.43014542862085	down	JPX	NA
538	1554453_at	1554453_at	HNRNPLL	-1.01487862770588	7.56142711637179	-4.48810307306794	2.42637552361449e-05	0.000839705437943319	2.42548179103772	down	HNRNPLL	NA
539	1554465_s_at	1554465_s_at	KRBOX4 /// ZNF674	-0.792534352164704	8.25568111996154	-4.48450561518886	2.45916720502469e-05	0.000847761456082754	2.41295093020266	down	KRBOX4 /// ZNF674	NA
540	1554466_a_at	1554466_a_at	C16orf13	-0.544420618323528	8.64727186784615	-4.48420612613362	2.46191640661539e-05	0.000847914246867319	2.41190799524092	down	C16orf13	NA
541	1554469_at	1554469_at	ZBTB44	-0.857754644038238	8.14470929476923	-4.48391432950561	2.4645978597765e-05	0.000848017228174876	2.41089188693247	down	ZBTB44	NA
542	1554474_a_at	1554474_a_at	MOXD1	-0.57093793664706	7.08225464721795	-4.48155159513998	2.4864146264619e-05	0.000852852695745322	2.40266566623563	down	MOXD1	NA
543	1554475_a_at	1554475_a_at	C19orf47	-1.19995241625294	9.99337090651282	-4.48108249113105	2.49076840682839e-05	0.000853610626265128	2.40103270707409	down	C19orf47	NA
544	1554476_x_at	1554476_x_at	ZNF808	-0.734165985108825	8.0512561779359	-4.48097718286593	2.49174679381645e-05	0.000853610626265128	2.40066614076315	down	ZNF808	NA
545	1554480_a_at	1554480_a_at	ARMC10	-0.577716525058825	11.6633561191026	-4.480323505792	2.49782824602914e-05	0.000854088551292328	2.39839087526071	down	ARMC10	NA
546	1554483_at	1554483_at	TMEM37	-0.697531140058823	7.82222153067949	-4.47743713160549	2.52485393195266e-05	0.000860570086026479	2.3883465161061	down	TMEM37	NA
547	1554499_s_at	1554499_s_at	PPA2	-0.709207188902941	8.63639102447436	-4.47371273584337	2.56014522695184e-05	0.000867261092215563	2.37539144187905	down	PPA2	NA
548	1554503_a_at	1554503_a_at	OSCAR	-0.629380633441178	10.834003317359	-4.47245044137449	2.57221448062711e-05	0.000869733003885513	2.37100204717548	down	OSCAR	NA
549	1554514_at	1554514_at	ACSM5	-0.597033925332354	8.30348728930769	-4.46924847543025	2.6030774963714e-05	0.000874530815224364	2.3598710247202	down	ACSM5	NA
550	1554516_at	1554516_at	LINC00537	-0.767922634241176	8.20518565883333	-4.4691534921961	2.60399847679061e-05	0.000874530815224364	2.35954090424041	down	LINC00537	NA
551	1554520_at	1554520_at	LOC283861	-0.503373372676474	12.1349195141026	-4.46779933695211	2.61716308552259e-05	0.000876797743265611	2.35483489108659	down	LOC283861	NA
552	1554522_at	1554522_at	CNNM2	-0.517628328485292	6.93525074973077	-4.46733843603346	2.62165849183337e-05	0.000877691876415128	2.35323333890592	down	CNNM2	NA
553	1554524_a_at	1554524_a_at	OLFM3	-0.754287065079408	8.74071059060256	-4.46697209800572	2.62523691350068e-05	0.000877888857771558	2.35196044503102	down	OLFM3	NA
554	1554537_at	1554537_at	TMEM126B	-0.633208293850001	6.71728579024359	-4.46395673407218	2.65487161213915e-05	0.000883241525301258	2.34148543326162	down	TMEM126B	NA
555	1554542_at	1554542_at	SLC25A48	-0.634960760641182	8.14020580128205	-4.46089960739798	2.68524756976248e-05	0.000890438508812527	2.33086953597521	down	SLC25A48	NA
556	1554543_at	1554543_at	SPAG9	-1.1667868361353	10.0628121836795	-4.46086775748064	2.68556579978392e-05	0.000890438508812527	2.33075895911611	down	SPAG9	NA
557	1554544_a_at	1554544_a_at	MBP	-0.617107307761762	6.91778594484615	-4.4606260221576	2.68798230166345e-05	0.000890699589960296	2.3299197149777	down	MBP	NA
558	1554553_s_at	1554553_s_at	YIF1B	-1.09629074350588	7.06181196561538	-4.4578619185315	2.71576381240709e-05	0.000897186625035392	2.32032532301495	down	YIF1B	NA
559	1554568_at	1554568_at	DYNLRB1	-0.867696340338236	10.5153312952179	-4.45289371232434	2.76639932870891e-05	0.000907880451963744	2.30308903896395	down	DYNLRB1	NA
560	1554572_a_at	1554572_a_at	SUV39H2	-0.670646322220584	9.513514154	-4.45206485638271	2.77493550127755e-05	0.000909044928294489	2.30021456368803	down	SUV39H2	NA
561	1554575_a_at	1554575_a_at	BPNT1	-0.506476428864705	7.66901899473077	-4.45145985536706	2.78118235478114e-05	0.000909537341319412	2.29811661483354	down	BPNT1	NA
562	1554576_a_at	1554576_a_at	ETV4	-0.56160416429706	7.06823091498718	-4.45116896555426	2.78419074470095e-05	0.000909537341319412	2.2971079616833	down	ETV4	NA
563	1554589_at	1554589_at	LENG9	-1.50855437148823	7.71492446851282	-4.44837273923158	2.81327065344984e-05	0.000914217110237194	2.28741407606977	down	LENG9	NA
564	1554591_at	1554591_at	PCAT4	-0.549140595058814	11.3824831333333	-4.4482902157581	2.81413332698527e-05	0.000914217110237194	2.28712803974984	down	PCAT4	NA
565	1554599_x_at	1554599_x_at	LIG3	-1.86817778947059	8.53539708353846	-4.44432353133742	2.8559033083228e-05	0.000924042557212264	2.27338268254477	down	LIG3	NA
566	1554601_at	1554601_at	NKAIN2	-0.793405339976474	8.09727043165385	-4.4440093071118	2.85923770292995e-05	0.000924042557212264	2.2722941383938	down	NKAIN2	NA
567	1554607_at	1554607_at	CNKSR2	-1.20820252527941	7.77240531637179	-4.44327299261276	2.8670658920866e-05	0.000924811810177128	2.26974355354507	down	CNKSR2	NA
568	1554608_at	1554608_at	TGOLN2	-0.549170115482355	7.02216687117949	-4.44311625462993	2.86873494295456e-05	0.000924811810177128	2.26920064684457	down	TGOLN2	NA
569	1554609_at	1554609_at	LOC100287896	-0.638544125447059	7.76391465082051	-4.44283058271	2.87177938979013e-05	0.000925209374922524	2.26821116944321	down	LOC100287896	NA
570	1554612_at	1554612_at	KIAA0226	-0.731935397902943	9.99887283592308	-4.44187155240027	2.88202281925307e-05	0.000927454959638974	2.26488966269247	down	KIAA0226	NA
571	1554619_at	1554619_at	MBLAC2	-0.549418809038239	7.20365063751282	-4.43854125882138	2.91786932855925e-05	0.000935686249495465	2.25335877254926	down	MBLAC2	NA
572	1554623_x_at	1554623_x_at	DGKE	-0.64523547617647	10.2433649927692	-4.43807239351177	2.92295063631169e-05	0.000936217492913543	2.25173576764405	down	DGKE	NA
573	1554624_a_at	1554624_a_at	SIRPB1	-0.511954774941177	11.3306741446154	-4.43740049301495	2.93024727272876e-05	0.000937610445175913	2.24941011919286	down	SIRPB1	NA
574	1554627_a_at	1554627_a_at	ASCC1	-0.56140115307647	7.01165584662821	-4.43719851029271	2.93244419067364e-05	0.000937610445175913	2.24871103686061	down	ASCC1	NA
575	1554628_at	1554628_at	ZNF57	-0.599862363823529	11.1182345924359	-4.43692556628682	2.93541547212398e-05	0.000938011928336519	2.24776638001112	down	ZNF57	NA
576	1554635_a_at	1554635_a_at	NPAS3	-0.563610855429411	9.28522434844872	-4.43551202195671	2.95085009583835e-05	0.000940196555885559	2.24287465898343	down	NPAS3	NA
577	1554640_at	1554640_at	PALM2	-0.800706454514706	7.14846489414103	-4.43435392988004	2.96355396141194e-05	0.000942048330466265	2.23886763720832	down	PALM2	NA
578	1554641_a_at	1554641_a_at	TET3	-0.901770275149998	8.13786066698718	-4.43249463794347	2.98406060162691e-05	0.000947952546912492	2.23243573048903	down	TET3	NA
579	1554657_a_at	1554657_a_at	C20orf26	-0.670069495711767	9.46487222369231	-4.43031383521743	3.00828841631356e-05	0.000950740862207769	2.22489362383368	down	C20orf26	NA
580	1554667_s_at	1554667_s_at	METTL8	-0.917401074091178	7.67416965962821	-4.42753058075049	3.03948603588493e-05	0.000955629091500912	2.21527115117232	down	METTL8	NA
581	1554671_a_at	1554671_a_at	SRRM2	-1.16680824644117	7.58555511988462	-4.42685927622495	3.04705748327899e-05	0.000955823739276844	2.21295079810135	down	SRRM2	NA
582	1554675_a_at	1554675_a_at	SYCE1	-0.919240784682354	7.78136774826923	-4.42638377090343	3.05243161530234e-05	0.000956947812882198	2.21130734655561	down	SYCE1	NA
583	1554683_a_at	1554683_a_at	MGC50722	-1.11302836794706	7.86784289196154	-4.42315411665692	3.08917660104958e-05	0.00096459583473664	2.2001476870869	down	MGC50722	NA
584	1554701_a_at	1554701_a_at	TBC1D16	-0.618345800911763	12.2013525407692	-4.4176372661814	3.15293678422229e-05	0.000977803849559578	2.18109597191034	down	TBC1D16	NA
585	1554702_at	1554702_at	NALCN	-0.595667224141176	8.84270668239744	-4.41745321173627	3.15508577997505e-05	0.000977915618027982	2.18046060492219	down	NALCN	NA
586	1554705_at	1554705_at	SCARA5	-0.509970988732352	7.37205396885897	-4.41684408561706	3.16220797458854e-05	0.000978459088911309	2.17835797594793	down	SCARA5	NA
587	1554706_at	1554706_at	OR2L13	-0.831681540673529	10.3710089419744	-4.41626555952952	3.16898678957112e-05	0.000979993328215376	2.1763611323369	down	OR2L13	NA
588	1554710_at	1554710_at	KCNMB1	-0.518592158914704	6.86999847970513	-4.4155371774668	3.17754153449042e-05	0.000980596200676452	2.17384726373423	down	KCNMB1	NA
589	1554726_at	1554726_at	ZNF655	-0.594736415917644	8.43240860333333	-4.41082499360693	3.2334280955261e-05	0.00099025847791264	2.15758997337745	down	ZNF655	NA
590	1554730_at	1554730_at	MCTP1	-0.92081131665588	7.44937614994872	-4.41071417399855	3.2347538025642e-05	0.00099025847791264	2.15720776264528	down	MCTP1	NA
591	1554735_a_at	1554735_a_at	TRIM7	-0.650461669073527	7.85550477910256	-4.40941932211463	3.25028283308282e-05	0.000993343845158206	2.15274230869228	down	TRIM7	NA
592	1554742_at	1554742_at	PMS1	-0.771399701241176	8.49898783865385	-4.40704035819101	3.27900180830209e-05	0.000998771163615135	2.14454017533511	down	PMS1	NA
593	1554747_a_at	1554747_a_at	SEPT2	-0.703171255782355	8.18569738711538	-4.40428496290932	3.31257213428275e-05	0.00100675309306231	2.13504345142542	down	SEPT2	NA
594	1554762_a_at	1554762_a_at	CLDN22 /// WWC2	-0.641410321047061	6.84999276829487	-4.39894880477142	3.37853362092485e-05	0.00102073755892878	2.11666185285633	down	CLDN22 /// WWC2	NA
595	1554773_at	1554773_at	WFIKKN2	-0.781335356311763	9.09584569161538	-4.39712419213016	3.40137836727697e-05	0.00102172720895051	2.11037958178838	down	WFIKKN2	NA
596	1554774_at	1554774_at	MINA	-0.542043048838234	10.6666108627308	-4.39699876220534	3.40295427068839e-05	0.00102172720895051	2.10994777418663	down	MINA	NA
597	1554776_at	1554776_at	ZFP42	-0.790913540308825	9.00746538252564	-4.39664678079507	3.40738034491283e-05	0.0010220493716785	2.1087360747087	down	ZFP42	NA
598	1554784_at	1554784_at	CNTN1	-1.08117987738529	9.52310802130769	-4.39465714808396	3.43250440516548e-05	0.0010250599010756	2.10188782218347	down	CNTN1	NA
599	1554786_at	1554786_at	CASS4	-0.941624633902943	8.78922398230769	-4.39428325745983	3.43724567247082e-05	0.00102525119636272	2.10060110702704	down	CASS4	NA
600	1554801_at	1554801_at	FNDC9	-0.700261877070588	9.83885797725641	-4.38970563258105	3.49581031261086e-05	0.00103651534079175	2.08485282032725	down	FNDC9	NA
601	1554807_a_at	1554807_a_at	SPIRE1	-0.797434274782354	8.08223855555128	-4.38487226375223	3.55869458612151e-05	0.00105158810778293	2.06823525001334	down	SPIRE1	NA
602	1554808_at	1554808_at	ACP1	-0.582632841576467	7.55522181247436	-4.38485701577352	3.5588946904454e-05	0.00105158810778293	2.06818284320756	down	ACP1	NA
603	1554810_at	1554810_at	PLA2G4C	-0.524508569711761	8.37774100401282	-4.38442015980274	3.56463232378419e-05	0.0010523556819811	2.06668142934526	down	PLA2G4C	NA
604	1554812_at	1554812_at	CLDN20	-0.567366682479413	8.15940427048718	-4.38367256412572	3.57447195918631e-05	0.00105443147407267	2.0641122515424	down	CLDN20	NA
605	1554820_at	1554820_at	AGBL3	-0.644365882217645	7.57329534942308	-4.3826190530435	3.58838258533978e-05	0.00105537825633917	2.06049220958995	down	AGBL3	NA
606	1554824_at	1554824_at	ZNF585A	-0.669735411755887	9.66946762487179	-4.38191805019407	3.59766767668234e-05	0.00105611913841011	2.05808373127324	down	ZNF585A	NA
607	1554830_a_at	1554830_a_at	STEAP3	-0.573052392967647	7.75923420764103	-4.37824002255374	3.64676698081755e-05	0.00106733838904231	2.04545065240192	down	STEAP3	NA
608	1554839_at	1554839_at	CIDECP	-0.826866229911762	9.13160092110256	-4.37646139308152	3.67074248060518e-05	0.00107082794796167	2.0393437762	down	CIDECP	NA
609	1554840_at	1554840_at	LOC280665	-0.646621902882349	7.39824125657692	-4.37634997172862	3.67224947860654e-05	0.00107082794796167	2.03896126303571	down	LOC280665	NA
610	1554853_at	1554853_at	CYP2U1	-0.593335563761763	7.16687565985897	-4.37368377658797	3.70848938526203e-05	0.00107622960264969	2.02980985292659	down	CYP2U1	NA
611	1554857_at	1554857_at	ELMO2	-0.82758740545294	9.8255501720641	-4.37312160837421	3.7161746266546e-05	0.00107724517076482	2.02788069777855	down	ELMO2	NA
612	1554867_a_at	1554867_a_at	PRR16	-0.807226427014701	9.28471747905128	-4.37130416207355	3.74112597838069e-05	0.0010805391593659	2.02164489715757	down	PRR16	NA
613	1554869_at	1554869_at	WDR37	-0.576392852526475	6.94553310912821	-4.37039095774487	3.75372427003553e-05	0.00108303363833347	2.01851220332865	down	WDR37	NA
614	1554872_a_at	1554872_a_at	HMGCLL1	-0.712724548267648	8.24785556571795	-4.36993208208002	3.76007026223171e-05	0.00108367478870981	2.01693820424435	down	HMGCLL1	NA
615	1554875_at	1554875_at	CAMKMT	-1.00643985555294	7.81672113285897	-4.36847301794676	3.78031733156028e-05	0.00108783605317399	2.01193409093205	down	CAMKMT	NA
616	1554878_a_at	1554878_a_at	ABCD3	-0.656236192714708	8.57830885520513	-4.36731398070132	3.79647612304052e-05	0.00109133718205699	2.00795968050091	down	ABCD3	NA
617	1554882_at	1554882_at	ERCC8	-1.34533118456765	7.45002504512821	-4.36582102197817	3.81738877810873e-05	0.00109619606850365	2.00284115775942	down	ERCC8	NA
618	1554886_a_at	1554886_a_at	MLXIP	-0.616382441255878	9.06930209844872	-4.36413230286392	3.84117785048436e-05	0.00110062833836232	1.997052737849	down	MLXIP	NA
619	1554887_at	1554887_at	LOC101927746	-0.512554784379411	8.4799476105641	-4.36401123159379	3.8428888851096e-05	0.00110062833836232	1.99663779328372	down	LOC101927746	NA
620	1554894_a_at	1554894_a_at	PCBD2	-0.984073604164705	8.08865879332051	-4.36054735326413	3.8921554358256e-05	0.00111121269381168	1.98476903463376	down	PCBD2	NA
621	1554901_at	1554901_at	GAFA1	-0.833457726779412	7.1665030274359	-4.35998635245163	3.90019178204122e-05	0.00111123742082427	1.98284732966365	down	GAFA1	NA
622	1554912_at	1554912_at	ESYT3	-0.763833497399995	9.41275353096154	-4.35557513894686	3.9639441007706e-05	0.00112447002311212	1.96774188368492	down	ESYT3	NA
623	1554923_at	1554923_at	ANKS6	-0.757701610752937	8.71651652279487	-4.35096128392673	4.03170297614417e-05	0.00113793487168159	1.95195229512847	down	ANKS6	NA
624	1554932_at	1554932_at	ZSWIM2	-0.982411267985295	7.71576185457692	-4.34987750699669	4.0477809709383e-05	0.00114008721453433	1.9482448313529	down	ZSWIM2	NA
625	1554934_at	1554934_at	RCBTB1	-0.746320067608822	7.24581669264103	-4.34853245337699	4.06782127719232e-05	0.0011446635529104	1.94364434098406	down	RCBTB1	NA
626	1554943_at	1554943_at	VIL1	-0.569738147114702	9.45311427617949	-4.34635344408783	4.10049066346888e-05	0.00114879668003759	1.93619327583353	down	VIL1	NA
627	1554949_at	1554949_at	LOC554174	-0.532934309161766	8.33334945526923	-4.34583807009928	4.1082545628184e-05	0.00114953335835259	1.93443129471533	down	LOC554174	NA
628	1554951_at	1554951_at	BC070490	-0.701763395852945	11.1690279262821	-4.34548276615948	4.11361534692588e-05	0.00114985643708166	1.93321664026867	down	BC070490	NA
629	1554973_a_at	1554973_a_at	ZBTB26	-1.08450268811177	8.33232181775641	-4.33739382697215	4.23750611067012e-05	0.00117311970831021	1.90557960408835	down	ZBTB26	NA
630	1554984_a_at	1554984_a_at	HLA-DOB	-1.09470440954706	7.90093649502564	-4.33285330866081	4.30862165072476e-05	0.00118796716466655	1.89007979464026	down	HLA-DOB	NA
631	1554986_a_at	1554986_a_at	SNX19	-0.566594684705879	7.95688777398718	-4.33207905749372	4.320862879911e-05	0.00119014195445407	1.88743773282834	down	SNX19	NA
632	1554989_at	1554989_at	AREL1	-0.837527824149998	8.65595189482051	-4.33124732759582	4.33405032333049e-05	0.00119197284420571	1.8845998459571	down	AREL1	NA
633	1554992_at	1554992_at	RASGRF1	-0.742311047994123	9.29506608428205	-4.33076550615936	4.3417076015215e-05	0.00119307110836217	1.88295600675653	down	RASGRF1	NA
634	1554996_at	1554996_at	LOC285902 /// ZNF273 /// ZNF479 /// ZNF733P	-0.628898239982354	9.03905153060256	-4.33046380028384	4.34650907491267e-05	0.00119307110836217	1.88192672711064	down	LOC285902 /// ZNF273 /// ZNF479 /// ZNF733P	NA
635	1554997_a_at	1554997_a_at	PTGS2	-0.679863869497057	7.99775126415385	-4.33044728187005	4.34677210399167e-05	0.00119307110836217	1.88187037523544	down	PTGS2	NA
636	1555000_at	1555000_at	OK/SW-CL.36	-0.612216363744119	9.95013905185897	-4.32943015907558	4.36299781624277e-05	0.00119508582590858	1.87840075231896	down	OK/SW-CL.36	NA
637	1555002_at	1555002_at	MGC39545	-0.5107598395	10.4552812042051	-4.32929322596007	4.36518671613119e-05	0.00119508582590858	1.8779336816412	down	MGC39545	NA
638	1555006_at	1555006_at	WDR66	-0.855306866514708	8.28606239046154	-4.32898113820952	4.37017946062459e-05	0.00119508582590858	1.87686920213805	down	WDR66	NA
639	1555018_at	1555018_at	OR2C3	-0.599159906750003	10.2610657809103	-4.32536277709246	4.42847005385185e-05	0.00120701196507652	1.86453094123692	down	OR2C3	NA
640	1555019_at	1555019_at	CDHR1	-0.853842871317649	9.00446183316667	-4.3251546203291	4.43184614901251e-05	0.0012071919650002	1.86382133556506	down	CDHR1	NA
641	1555028_at	1555028_at	BRD3	-0.634818667344122	8.08750012908974	-4.32340612991257	4.46030329281108e-05	0.00121029961008734	1.85786154903675	down	BRD3	NA
642	1555035_a_at	1555035_a_at	CLRN1	-0.98496810853529	8.04146698289744	-4.32180045600196	4.48659154628761e-05	0.00121497965722276	1.85238983464013	down	CLRN1	NA
643	1555037_a_at	1555037_a_at	IDH1	-0.928986770720588	10.8247387313205	-4.32161360396386	4.48966041500701e-05	0.00121520882767578	1.85175317151115	down	IDH1	NA
644	1555042_at	1555042_at	TRPV5	-1.14590305016765	7.63187939408974	-4.31896081994756	4.53344934509391e-05	0.00122403132317536	1.84271609793343	down	TRPV5	NA
645	1555043_at	1555043_at	LHFPL5	-0.561614629285293	9.6782854140641	-4.3186996518349	4.53778263889405e-05	0.00122459657345277	1.84182657357534	down	LHFPL5	NA
646	1555053_at	1555053_at	SYT9	-0.646501363761764	9.0202524210641	-4.31590677015108	4.58437302506232e-05	0.00123290996136391	1.83231619775509	down	SYT9	NA
647	1555057_at	1555057_at	NDUFS4	-0.503075109041174	6.82349482841026	-4.31511824781189	4.59761047839954e-05	0.00123366795561452	1.82963177732167	down	NDUFS4	NA
648	1555073_at	1555073_at	MGC40069	-0.550948123226468	7.06166720384615	-4.31292961783554	4.6345462944316e-05	0.00123899850062099	1.82218242500414	down	MGC40069	NA
649	1555091_at	1555091_at	PPM1F	-0.79055452723529	10.4499993862821	-4.3087072633817	4.70661547625365e-05	0.00125101702073004	1.8078174111254	down	PPM1F	NA
650	1555095_at	1555095_at	C6orf123	-1.1850941401853	7.70618133269231	-4.30809674535757	4.71712527889061e-05	0.00125259264022994	1.80574105032647	down	C6orf123	NA
651	1555096_at	1555096_at	STPG2	-0.626645910052942	7.70775494838462	-4.30769454979021	4.72406128555937e-05	0.00125382548926193	1.80437328756236	down	STPG2	NA
652	1555098_a_at	1555098_a_at	CACNB2	-0.777519210349997	8.41533526779487	-4.30533202425039	4.76500324721876e-05	0.00126346533725357	1.79634050915335	down	CACNB2	NA
653	1555105_a_at	1555105_a_at	MIER1	-0.527710254250003	8.57488429055128	-4.30352562988116	4.79653864091426e-05	0.00126875060566999	1.79020041895803	down	MIER1	NA
654	1555106_a_at	1555106_a_at	CTDSPL2	-0.578669557170587	9.26869911329487	-4.30329338425062	4.80060770114067e-05	0.00126921289197227	1.78941110908187	down	CTDSPL2	NA
655	1555111_at	1555111_at	CCDC181	-0.663241774429411	7.39199545269231	-4.3022327546656	4.81923289243874e-05	0.00127167740537687	1.78580678145705	down	CCDC181	NA
656	1555116_s_at	1555116_s_at	SLC11A1	-1.16302056988235	8.10884152988462	-4.30065150058365	4.84713018666258e-05	0.00127603367629335	1.78043421855327	down	SLC11A1	NA
657	1555118_at	1555118_at	ENTPD3	-0.518507598879411	7.18752628041026	-4.3004741583089	4.85026866158694e-05	0.00127603367629335	1.77983174443132	down	ENTPD3	NA
658	1555120_at	1555120_at	CD96	-0.99545346575588	7.47432792924359	-4.3003719325711	4.85207867035003e-05	0.00127603367629335	1.77948446598268	down	CD96	NA
659	1555124_at	1555124_at	LINC01126	-0.723275149944117	8.78306923678205	-4.29915673380337	4.87364501970711e-05	0.00127985850841732	1.77535660910872	down	LINC01126	NA
660	1555132_at	1555132_at	LOC101928787	-0.672538874123529	6.95454170875641	-4.29588926622107	4.93209355694845e-05	0.00129086555078843	1.764260991552	down	LOC101928787	NA
661	1555133_at	1555133_at	FAM9A	-0.591864384967647	6.86678308198718	-4.29585307441388	4.9327447327597e-05	0.00129086555078843	1.7641381205705	down	FAM9A	NA
662	1555164_at	1555164_at	KIF26B	-0.543471329088236	11.7889875933333	-4.28995998062859	5.03989033391744e-05	0.00130595262562529	1.74413947185682	down	KIF26B	NA
663	1555168_a_at	1555168_a_at	CALN1	-0.899240462585299	8.68134673530769	-4.28855773739138	5.06571442831609e-05	0.00131016053154296	1.73938330886498	down	CALN1	NA
664	1555185_x_at	1555185_x_at	TERF2	-0.986463241685291	9.47015483788462	-4.28472359769914	5.13697908339042e-05	0.00132109280989827	1.72638340000499	down	TERF2	NA
665	1555189_a_at	1555189_a_at	TAT	-0.601105323329413	7.69895223251282	-4.28180856373721	5.19180730849758e-05	0.00133268574925871	1.7165045087778	down	TAT	NA
666	1555191_a_at	1555191_a_at	FHL5	-0.553045429055881	7.10228191817949	-4.28153093914939	5.19705846133262e-05	0.00133282894713915	1.71556386734454	down	FHL5	NA
667	1555203_s_at	1555203_s_at	SLC44A4	-0.665005015500006	11.6196772007692	-4.27790611686699	5.26609284637674e-05	0.00134369780248108	1.70328572993565	down	SLC44A4	NA
668	1555205_at	1555205_at	RP11-498C9.17	-0.501021358370592	6.87213465601282	-4.27768318569182	5.27036732716896e-05	0.0013440037940085	1.70253081543347	down	RP11-498C9.17	NA
669	1555213_a_at	1555213_a_at	CLEC7A	-0.606418303823531	11.1702308205641	-4.27534830351441	5.31533810250056e-05	0.00135233183226718	1.69462561506338	down	CLEC7A	NA
670	1555215_a_at	1555215_a_at	HRH3	-0.666559866444114	9.50015878508974	-4.27459559545311	5.3299143710409e-05	0.00135477948971019	1.69207773488129	down	HRH3	NA
671	1555217_at	1555217_at	UBE2W	-0.608291802255884	7.21559445453846	-4.27325609200447	5.35594949679318e-05	0.00136013255335424	1.68754425672705	down	UBE2W	NA
672	1555219_at	1555219_at	RGR	-0.578338775499999	6.67157305735897	-4.27178866794326	5.38461186660229e-05	0.00136677648006723	1.68257883181932	down	RGR	NA
673	1555220_a_at	1555220_a_at	AKR1E2	-0.95198492339412	9.24754766485897	-4.27165904426403	5.38715083938875e-05	0.0013667864136593	1.68214026511767	down	AKR1E2	NA
674	1555229_a_at	1555229_a_at	C1S	-0.788481121958824	6.85878953626923	-4.26948163634463	5.4299734657187e-05	0.00137319056076859	1.6747744705423	down	C1S	NA
675	1555234_a_at	1555234_a_at	RHOJ	-0.860175823705881	7.38176380305128	-4.26835400770594	5.45227927424027e-05	0.00137628517691176	1.6709607979737	down	RHOJ	NA
676	1555235_s_at	1555235_s_at	IQCF3	-0.647148436470585	7.49854951329487	-4.26741718605987	5.47087794599521e-05	0.00137959790977082	1.66779290751885	down	IQCF3	NA
677	1555236_a_at	1555236_a_at	PGC	-0.693966596861763	7.47638936335897	-4.26740197585804	5.47118041802649e-05	0.00137959790977082	1.66774147726591	down	PGC	NA
678	1555244_at	1555244_at	LOC554207	-0.623042285644118	7.7795720475641	-4.26328161271166	5.55371576152178e-05	0.001396731413345	1.65381341513273	down	LOC554207	NA
679	1555248_a_at	1555248_a_at	WNK3	-0.832164122032352	6.86601424782051	-4.26200235299315	5.57958431091886e-05	0.00140066011110876	1.64949080552398	down	WNK3	NA
680	1555269_a_at	1555269_a_at	ANO1	-0.515252829017649	8.59886204088462	-4.25680646057536	5.68585365422701e-05	0.00141628268129778	1.63194207288313	down	ANO1	NA
681	1555270_a_at	1555270_a_at	WFS1	-0.642461729802941	6.92443184483333	-4.25618838171135	5.69862421178658e-05	0.0014179765889299	1.62985542971633	down	WFS1	NA
682	1555274_a_at	1555274_a_at	EPT1	-0.517416592344119	6.69912388101282	-4.25582177979093	5.70621190381343e-05	0.00141812334473182	1.62861786393127	down	EPT1	NA
683	1555277_a_at	1555277_a_at	SLC4A5	-0.512062683279412	8.83081768267949	-4.25510824966137	5.7210080614292e-05	0.00142050915421726	1.62620933343482	down	SLC4A5	NA
684	1555278_a_at	1555278_a_at	CKAP5	-0.588657537679412	6.77559932230769	-4.25493519609671	5.72460217175281e-05	0.00142075634925368	1.62562522605247	down	CKAP5	NA
685	1555299_s_at	1555299_s_at	ERVW-1	-0.572264719397062	10.6838426883205	-4.2508155805153	5.81080777034962e-05	0.00143425976535665	1.61172458979071	down	ERVW-1	NA
686	1555304_a_at	1555304_a_at	KCNH5	-0.528015637370585	8.82565077901282	-4.24968367076332	5.834712251609e-05	0.00143764259737144	1.60790668136469	down	KCNH5	NA
687	1555308_at	1555308_at	CARD14	-0.907237204749997	8.86735453939744	-4.24666749523081	5.89887426318097e-05	0.00145041790848023	1.59773622614954	down	CARD14	NA
688	1555319_at	1555319_at	STAB1	-0.932380467205881	10.4782646491282	-4.24356554492091	5.96557087609271e-05	0.00146066989543381	1.58728116066834	down	STAB1	NA
689	1555324_at	1555324_at	PTK7	-0.578282372911763	10.6683197798462	-4.24243430904585	5.99007474974811e-05	0.00146274409648241	1.58346951795964	down	PTK7	NA
690	1555330_at	1555330_at	GCLC	-0.834925587947058	7.63588709389744	-4.24194136933913	6.00078274529784e-05	0.00146366083151	1.58180877742126	down	GCLC	NA
691	1555332_at	1555332_at	TPH2	-0.501752665708827	7.13130235802564	-4.24163412993905	6.00746616406137e-05	0.00146366083151	1.5807737311999	down	TPH2	NA
692	1555334_s_at	1555334_s_at	SLC30A5	-0.653195635029405	10.5954641491026	-4.24148705600367	6.01066802390143e-05	0.00146366083151	1.58027827613953	down	SLC30A5	NA
693	1555335_at	1555335_at	ITGA9	-0.665362018558824	10.4826032313333	-4.24144907970004	6.01149505102364e-05	0.00146366083151	1.58015034524727	down	ITGA9	NA
694	1555344_at	1555344_at	KB-1568E2.1	-0.849065256352942	8.44009640619231	-4.23945514714236	6.05507237501594e-05	0.00146942335598756	1.57343436659748	down	KB-1568E2.1	NA
695	1555348_at	1555348_at	TFAP2E	-0.619921215414701	7.59681142788462	-4.23797416334005	6.08763631147702e-05	0.00147470764435094	1.56844736148608	down	TFAP2E	NA
696	1555357_at	1555357_at	DDX53	-0.554805130370585	9.08842872689744	-4.23386174933838	6.17894866759384e-05	0.00149154092009136	1.55460500171991	down	DDX53	NA
697	1555360_a_at	1555360_a_at	DNAJC11	-0.614545521111764	6.98895261041026	-4.23317986865407	6.19421634832119e-05	0.00149324858397029	1.55231059449817	down	DNAJC11	NA
698	1555370_a_at	1555370_a_at	CAMTA1	-0.672813958658829	7.92393855476923	-4.22988079993318	6.26859973537492e-05	0.00150586858757304	1.54121302737886	down	CAMTA1	NA
699	1555379_at	1555379_at	FAM159A	-0.863514611029413	7.51065882338461	-4.22720883069909	6.32947485735146e-05	0.00151511349957256	1.53222883310876	down	FAM159A	NA
700	1555384_a_at	1555384_a_at	LARP4	-0.851748745088235	6.96727792247436	-4.22646554670763	6.34651011904246e-05	0.00151548997985094	1.52973024659761	down	LARP4	NA
701	1555388_s_at	1555388_s_at	SNX25	-0.543226367564705	8.09401711883333	-4.22619106243428	6.35281217449874e-05	0.00151610652833138	1.52880762237047	down	SNX25	NA
702	1555390_at	1555390_at	NOP9	-0.606240755270588	6.81327341678205	-4.22487506850143	6.38311083641616e-05	0.00152267270934142	1.52438468386853	down	NOP9	NA
703	1555394_at	1555394_at	PIGK	-0.746436648502939	6.95464201711538	-4.22351803428477	6.41450033143506e-05	0.00152742475429588	1.51982470206172	down	PIGK	NA
704	1555419_a_at	1555419_a_at	ASAH1	-0.510358032823529	12.1255215282051	-4.21703634041405	6.56649328098874e-05	0.00155018575189145	1.4980570248614	down	ASAH1	NA
705	1555425_x_at	1555425_x_at	SSH2	-0.519808515361766	7.51209545019231	-4.21612627485765	6.58811003157497e-05	0.00155212609086756	1.49500237569865	down	SSH2	NA
706	1555426_a_at	1555426_a_at	OTUD5	-0.542077670020587	6.90485597696154	-4.21600829691092	6.59091737672924e-05	0.00155212609086756	1.49460641071287	down	OTUD5	NA
707	1555433_at	1555433_at	SLC39A14	-0.932686074441177	6.70192001130769	-4.21502203760093	6.61443109232445e-05	0.00155478942378693	1.49129653319813	down	SLC39A14	NA
708	1555435_at	1555435_at	AFF4	-0.501394962341177	7.04078335248718	-4.21361085339091	6.64821630450083e-05	0.00156082099493114	1.48656144380426	down	AFF4	NA
709	1555448_at	1555448_at	AP5M1	-1.25752692374412	7.6920597154359	-4.21122120068556	6.70580688552082e-05	0.00156781563847301	1.47854543555952	down	AP5M1	NA
710	1555450_a_at	1555450_a_at	NAA16	-0.639069274400002	7.14274373675641	-4.2111667251021	6.70712533770162e-05	0.00156781563847301	1.47836273186548	down	NAA16	NA
711	1555460_a_at	1555460_a_at	SLC39A6	-0.500789051608824	7.20420185325641	-4.2088939905611	6.76235477715042e-05	0.00157735387133404	1.47074159260747	down	SLC39A6	NA
712	1555462_at	1555462_at	PPP1R1C	-0.578023732185293	6.93374036370513	-4.20821568712196	6.77892293419644e-05	0.00157987046644156	1.46846753743321	down	PPP1R1C	NA
713	1555464_at	1555464_at	IFIH1	-0.613307202941174	10.916002546641	-4.20796040520504	6.78516855036827e-05	0.00157997909067881	1.46761174742207	down	IFIH1	NA
714	1555467_a_at	1555467_a_at	CELF1	-0.665407598947056	7.15685719938462	-4.2065859359224	6.81889118466539e-05	0.00158648032136843	1.46300462101453	down	CELF1	NA
715	1555469_a_at	1555469_a_at	CLASP2	-0.586404780955887	8.24798363466667	-4.20551064823399	6.84538599506245e-05	0.00159129030306139	1.45940098052449	down	CLASP2	NA
716	1555472_at	1555472_at	SORBS2	-0.581254293147065	12.3774982210256	-4.20429276137316	6.87551428289019e-05	0.00159625793383024	1.45532013282306	down	SORBS2	NA
717	1555478_at	1555478_at	C17orf82	-0.623384643079412	7.60851239330769	-4.20175498497517	6.93870549613225e-05	0.00160819721492595	1.4468190041891	down	C17orf82	NA
718	1555480_a_at	1555480_a_at	FBLIM1	-0.827045235511766	7.67082877653846	-4.20148288778708	6.94551391782936e-05	0.00160885973830848	1.44590771275187	down	FBLIM1	NA
719	1555491_a_at	1555491_a_at	C19orf66	-1.00257399816765	7.07155175210256	-4.19933082612892	6.99959022320686e-05	0.00161614271728816	1.43870144748653	down	C19orf66	NA
720	1555495_a_at	1555495_a_at	CWC27	-1.57637298530588	7.74536518247436	-4.19903706880251	7.00700306990423e-05	0.00161648899935449	1.43771796686186	down	CWC27	NA
721	1555499_a_at	1555499_a_at	IFNLR1	-0.622686675467643	8.06671927369231	-4.19844227522689	7.02203562536659e-05	0.0016179089667801	1.435726766955	down	IFNLR1	NA
722	1555501_s_at	1555501_s_at	RSRC1	-0.956344841941176	7.38963281212821	-4.19773196623153	7.04002840111757e-05	0.00162068864349938	1.4333490835502	down	RSRC1	NA
723	1555503_a_at	1555503_a_at	TMCC2	-0.572544923714708	7.23217942233333	-4.19698311322685	7.05904565433993e-05	0.0016229311150953	1.43084264854631	down	TMCC2	NA
724	1555522_s_at	1555522_s_at	DPY30 /// MEMO1	-0.896178973073527	7.3455103730641	-4.19179411063062	7.19218826268261e-05	0.00164601462227782	1.41348251940552	down	DPY30 /// MEMO1	NA
725	1555523_a_at	1555523_a_at	FYCO1	-1.16942665982647	7.43770444042308	-4.19155471134164	7.19838896756007e-05	0.00164674442176296	1.41268191626075	down	FYCO1	NA
726	1555533_at	1555533_at	QRFPR	-0.903518026920588	7.28354752225641	-4.19007363170004	7.23686525838565e-05	0.00165278031746965	1.40772949653872	down	QRFPR	NA
727	1555536_at	1555536_at	ANTXR2	-0.648775510129411	7.02351815142308	-4.18960372302489	7.24911416789026e-05	0.00165419581439649	1.40615844784887	down	ANTXR2	NA
728	1555539_at	1555539_at	SDS	-0.641835802626471	7.3636180814359	-4.18898818867034	7.26518927267023e-05	0.00165531246587995	1.40410069364113	down	SDS	NA
729	1555543_a_at	1555543_a_at	CLCC1	-0.527825542017649	9.06794453216667	-4.18883690643526	7.26914536914085e-05	0.00165531246587995	1.40359498029363	down	CLCC1	NA
730	1555546_a_at	1555546_a_at	POFUT2	-0.595751310208825	7.04867555779487	-4.18724333298855	7.31094433130359e-05	0.00166275325005834	1.39826859834963	down	POFUT2	NA
731	1555562_a_at	1555562_a_at	ZCCHC7	-0.761974483908823	6.93186141858974	-4.18355923643171	7.408465738473e-05	0.00167550779722847	1.38595965138965	down	ZCCHC7	NA
732	1555565_s_at	1555565_s_at	TAPBP	-0.640945454199999	6.7734085576282	-4.18338383519449	7.41313989631306e-05	0.00167553382804623	1.38537378595605	down	TAPBP	NA
733	1555568_at	1555568_at	GUSBP2	-0.694238708699993	8.35170331165385	-4.18307948748752	7.4212570124241e-05	0.00167599019890247	1.38435725701001	down	GUSBP2	NA
734	1555580_at	1555580_at	LINC00824	-1.03614489076471	6.66880162879487	-4.17906120541725	7.52923307144628e-05	0.00169477487929735	1.37094041452407	down	LINC00824	NA
735	1555581_a_at	1555581_a_at	TP63	-0.565200766108827	8.56964843687179	-4.17830467124406	7.54973068546407e-05	0.00169831994218265	1.36841528375735	down	TP63	NA
736	1555595_at	1555595_at	SCRN3	-1.06880997742647	7.25381171775641	-4.17732581499709	7.57633172135171e-05	0.0016996121811918	1.36514851788397	down	SCRN3	NA
737	1555600_s_at	1555600_s_at	APOL4	-0.521326335017648	8.256846245	-4.17673057303928	7.59255192919369e-05	0.00170202040479158	1.36316223268446	down	APOL4	NA
738	1555632_at	1555632_at	PIK3IP1	-0.565405618008828	9.1889940789359	-4.16855034024499	7.81887921772721e-05	0.00173462717377469	1.33588320609505	down	PIK3IP1	NA
739	1555639_a_at	1555639_a_at	RBM14	-0.818006744767646	7.57409823121795	-4.16770127853583	7.84273960774581e-05	0.0017374464669915	1.33305371159385	down	RBM14	NA
740	1555645_at	1555645_at	GAFA2	-0.552992644958819	8.42986636488462	-4.16677652171506	7.86880698803329e-05	0.0017403822879985	1.32997237333569	down	GAFA2	NA
741	1555659_a_at	1555659_a_at	TREML1	-0.515115455914708	8.75048763505128	-4.16485455433755	7.92325135916562e-05	0.00174629465701964	1.32356964484713	down	TREML1	NA
742	1555662_s_at	1555662_s_at	DAOA	-0.691357579067649	9.95984997919231	-4.16368088867784	7.95667653650482e-05	0.0017524240149028	1.31966067306814	down	DAOA	NA
743	1555676_s_at	1555676_s_at	GSX1	-0.804499238502938	9.27180362491026	-4.16203621781497	8.00374422507211e-05	0.00175653307146026	1.31418414682794	down	GSX1	NA
744	1555685_at	1555685_at	H6PD	-0.503102895464707	6.82304543744872	-4.16009200537019	8.05973023038315e-05	0.00176478073827072	1.30771193536869	down	H6PD	NA
745	1555691_a_at	1555691_a_at	KLRC4-KLRK1 /// KLRK1	-1.03021510917353	8.58598197107692	-4.1580755132487	8.11819604756614e-05	0.00177473957977081	1.30100110816679	down	KLRC4-KLRK1 /// KLRK1	NA
746	1555728_a_at	1555728_a_at	MS4A4A	-0.789272329691174	10.0166202875256	-4.15076953518628	8.33346444410555e-05	0.00180318570534514	1.27670410748733	down	MS4A4A	NA
747	1555729_a_at	1555729_a_at	CD209	-0.507080609829411	6.7761911235641	-4.15074939370714	8.33406543650143e-05	0.00180318570534514	1.27663716136827	down	CD209	NA
748	1555730_a_at	1555730_a_at	CFL1	-0.671404050688236	7.66642007730769	-4.15048288611312	8.34202156582533e-05	0.00180346511807068	1.27575136433353	down	CFL1	NA
749	1555731_a_at	1555731_a_at	AP1S3	-0.607162485573525	10.8948147237308	-4.1503853377426	8.34493553406638e-05	0.00180346511807068	1.27542714963536	down	AP1S3	NA
750	1555738_at	1555738_at	CMTM1	-0.573651517941176	10.5959053604615	-4.14564048712955	8.48786331481005e-05	0.00183066637766169	1.2596627980446	down	CMTM1	NA
751	1555745_a_at	1555745_a_at	LYZ	-0.733489648294125	10.3101424521026	-4.14376059966398	8.54514010804991e-05	0.00183939187168358	1.25342016953439	down	LYZ	NA
752	1555748_x_at	1555748_x_at	CD79B	-0.5879940293	6.93103257541026	-4.14270055086159	8.57760179289474e-05	0.00184474091966499	1.24990080162076	down	CD79B	NA
753	1555753_x_at	1555753_x_at	ERVH-6	-0.815892579820588	7.52742244607692	-4.14122964610618	8.62284178519626e-05	0.00185169237358399	1.24501832753768	down	ERVH-6	NA
754	1555761_x_at	1555761_x_at	RBM15	-0.763821162873528	6.79809304553846	-4.13928374364659	8.68304417781355e-05	0.00185835501585888	1.2385608371341	down	RBM15	NA
755	1555763_x_at	1555763_x_at	MKL1	-0.676162039414706	8.8943950244359	-4.13784109041408	8.72793803099551e-05	0.00186634094547935	1.23377461547847	down	MKL1	NA
756	1555773_at	1555773_at	BPIFC	-0.614452228191179	7.193720456	-4.13683178587109	8.75947929604429e-05	0.00187006845182047	1.23042671844574	down	BPIFC	NA
757	1555779_a_at	1555779_a_at	CD79A	-0.733566176926468	10.2312901368333	-4.13488417783889	8.82065345743923e-05	0.00187895886011655	1.22396789094399	down	CD79A	NA
758	1555787_at	1555787_at	C11orf63	-0.518091249038235	8.14633899916667	-4.13302413498467	8.87946102055561e-05	0.00188684232918336	1.21780124341565	down	C11orf63	NA
759	1555789_s_at	1555789_s_at	PHF23	-0.831532312476472	7.18873538655128	-4.13189871785595	8.91522554695202e-05	0.0018929707059402	1.21407096830852	down	PHF23	NA
760	1555792_a_at	1555792_a_at	CCDC116	-0.534799450044117	10.0658633910128	-4.13039889180037	8.96310396932531e-05	0.00190105072199522	1.20910068361538	down	CCDC116	NA
761	1555804_a_at	1555804_a_at	MAP3K19	-0.612264777352943	8.12676383842308	-4.1280767224364	9.03772236800458e-05	0.00191029437016483	1.20140747432861	down	MAP3K19	NA
762	1555807_a_at	1555807_a_at	MOG	-0.535232303235292	10.2448853808205	-4.12804515586762	9.03874080588277e-05	0.00191029437016483	1.20130291496137	down	MOG	NA
763	1555808_a_at	1555808_a_at	EXD2	-0.632744293229418	6.97311092320513	-4.12780469662032	9.04650241220597e-05	0.00191119597908563	1.20050644752568	down	EXD2	NA
764	1555809_at	1555809_at	CRISPLD2	-0.760074325411761	10.4189296659231	-4.12700654822849	9.07231126636137e-05	0.0019158061415752	1.19786296947914	down	CRISPLD2	NA
765	1555815_a_at	1555815_a_at	L3MBTL2	-0.579364168008821	7.45849962712821	-4.12593684225782	9.10701234105739e-05	0.00192007700647655	1.1943205950647	down	L3MBTL2	NA
766	1555821_a_at	1555821_a_at	AKT1S1	-0.986135223235294	8.88958395048718	-4.12327488381556	9.19392119127519e-05	0.0019341544733017	1.185507928963	down	AKT1S1	NA
767	1555823_at	1555823_at	PACS2	-0.574572380426472	9.41878770476923	-4.12312221774058	9.19892963042911e-05	0.0019341544733017	1.18500262233365	down	PACS2	NA
768	1555829_at	1555829_at	ESYT2	-0.542518891291179	7.57142432932051	-4.12273101869163	9.21177548875653e-05	0.0019341544733017	1.18370785374844	down	ESYT2	NA
769	1555839_a_at	1555839_a_at	C3orf79	-0.516683730311765	6.65495403547436	-4.11936843386233	9.32290740876737e-05	0.00195149296544547	1.17258176131572	down	C3orf79	NA
770	1555866_a_at	1555866_a_at	HEXDC	-0.791313429464701	8.53318767791026	-4.11220029211404	9.56413401060629e-05	0.00198670191138324	1.1488830425791	down	HEXDC	NA
771	1555900_at	1555900_at	DCTN5	-1.12940023508235	8.86005153205128	-4.10272061571803	9.89238688812527e-05	0.00203409647652595	1.11758228010066	down	DCTN5	NA
772	1555905_a_at	1555905_a_at	TCAIM	-0.524624240052941	7.11784907060256	-4.10144981084484	9.9372064389555e-05	0.00204082804795796	1.11338971713308	down	TCAIM	NA
773	1555907_at	1555907_at	AGAP2-AS1	-0.586374516588235	6.77489424148718	-4.10120994062305	9.94568822047823e-05	0.00204121810606099	1.11259844423387	down	AGAP2-AS1	NA
774	1555910_at	1555910_at	PTCD2	-0.525147992676468	7.57976311605128	-4.10077979029538	9.96091572758832e-05	0.00204280970519839	1.11117955762576	down	PTCD2	NA
775	1555912_at	1555912_at	ST7-AS1	-0.682812455126469	6.77612674842308	-4.10060181355999	9.96722273780991e-05	0.0020433367198716	1.1105925142085	down	ST7-AS1	NA
776	1555931_at	1555931_at	TSGA10	-0.916991875117645	9.04359166279487	-4.09671874807681	0.000101057880217254	0.00206323360749753	1.09778853157792	down	TSGA10	NA
777	1555953_at	1555953_at	LOC101928717 /// SLC19A1	-0.926688656635297	6.65829349279487	-4.09201330611125	0.000102761833113798	0.00208573423383952	1.08228318673373	down	LOC101928717 /// SLC19A1	NA
778	1555991_s_at	1555991_s_at	C22orf42	-0.628182135647059	11.3396612085897	-4.08693835270554	0.000104630558699691	0.00210473723212128	1.06557294085637	down	C22orf42	NA
779	1556012_at	1556012_at	KLHDC7A	-0.504690479755884	6.97353279470513	-4.08080716438386	0.000106931824871264	0.00213922338998768	1.04540246627243	down	KLHDC7A	NA
780	1556017_at	1556017_at	NBEAL2	-1.13910083081765	9.4583265424359	-4.07839199947077	0.000107851622887292	0.00215525858236941	1.03746232336072	down	NBEAL2	NA
781	1556021_at	1556021_at	GPR180	-0.627783406467647	7.68211574524359	-4.07788886463045	0.000108044193229925	0.00215693526826684	1.03580858508668	down	GPR180	NA
782	1556034_s_at	1556034_s_at	MTMR11	-0.597161882838234	8.13575174191026	-4.07682692261137	0.000108451727776963	0.0021609322945355	1.03231854842003	down	MTMR11	NA
783	1556039_s_at	1556039_s_at	GPR173	-0.605812968741176	8.81365935888462	-4.07509966317167	0.000109117745402844	0.00217103512417281	1.02664320826526	down	GPR173	NA
784	1556042_s_at	1556042_s_at	LINC01089	-0.897052674788238	7.47812341108974	-4.07496286801086	0.000109170660247777	0.00217103512417281	1.02619379940901	down	LINC01089	NA
785	1556057_s_at	1556057_s_at	NEUROD1	-0.613997651338233	9.30103309776923	-4.07218984804002	0.000110248648249308	0.00218400175472135	1.01708576194694	down	NEUROD1	NA
786	1556082_a_at	1556082_a_at	RP11-16P6.1	-1.13352741738529	9.44424126588462	-4.06879842188805	0.000111580950274311	0.00219765434302879	1.00595194552624	down	RP11-16P6.1	NA
787	1556122_at	1556122_at	RAB11B-AS1	-0.794631945008821	7.52690620007692	-4.06460239425993	0.000113250762907509	0.00221379530281303	0.992184892608249	down	RAB11B-AS1	NA
788	1556128_a_at	1556128_a_at	RASGRF2	-0.532171561629412	7.23369038875641	-4.06329477946216	0.000113776019663532	0.002219825603173	0.987896502446446	down	RASGRF2	NA
789	1556144_at	1556144_at	DHX30	-0.749496261179408	9.52263603447436	-4.06225073703231	0.000114197082089551	0.00222261639086733	0.984473145966507	down	DHX30	NA
790	1556147_at	1556147_at	RP11-16N11.2	-0.660833146679412	8.71961336851282	-4.06187338072221	0.000114349638084047	0.00222414317404671	0.983235954479213	down	RP11-16N11.2	NA
791	1556154_a_at	1556154_a_at	SNAI3-AS1	-0.502038730679413	7.98191892005128	-4.05959478809442	0.000115274988215577	0.0022381605045052	0.975766979547519	down	SNAI3-AS1	NA
792	1556156_at	1556156_at	ESRRB	-0.543996338485289	8.21465508483333	-4.05930523659329	0.000115393090887511	0.00223860587232632	0.974818054075357	down	ESRRB	NA
793	1556168_s_at	1556168_s_at	MROH2A	-0.711199809205883	8.95089735251282	-4.05614543349154	0.000116689497402877	0.0022552158735359	0.964465489002341	down	MROH2A	NA
794	1556194_a_at	1556194_a_at	HSPA4L	-0.976835979917645	9.16864485642308	-4.05151074202931	0.000118616371418832	0.00227875970039516	0.949290058347606	down	HSPA4L	NA
795	1556229_at	1556229_at	RP11-235E17.4	-0.625795038088237	10.305240069	-4.0453484126839	0.000121225757279065	0.0023093969205009	0.929129925571677	down	RP11-235E17.4	NA
796	1556240_at	1556240_at	AX748267	-0.73000640923529	9.87637190905128	-4.04352127297133	0.000122009985071736	0.0023178929582339	0.923156209047876	down	AX748267	NA
797	1556244_s_at	1556244_s_at	LOC375196	-0.644567310761767	8.62920323155128	-4.04259434629102	0.000122409692986713	0.00232372613699316	0.92012634534362	down	LOC375196	NA
798	1556247_a_at	1556247_a_at	LOC100506271	-0.622248003411762	10.555563804641	-4.04251368303919	0.000122444535906306	0.00232372613699316	0.919862700906918	down	LOC100506271	NA
799	1556257_at	1556257_at	LOC645513	-1.05851158459706	8.63619799051282	-4.03911521289019	0.000123921210610564	0.00234596377935929	0.908758021572184	down	LOC645513	NA
800	1556271_at	1556271_at	LOC101928896	-0.699060525102944	10.241068093141	-4.03640144515433	0.000125112643104753	0.00236124741517168	0.899894962747713	down	LOC101928896	NA
801	1556291_at	1556291_at	POM121L12	-0.539544803726475	7.38000627530769	-4.03389121245562	0.000126224506903803	0.00237158931785754	0.891700059353468	down	POM121L12	NA
802	1556299_s_at	1556299_s_at	C12orf76	-0.851107120144112	8.64614735591026	-4.03300165196734	0.000126620794879693	0.00237495436022202	0.888796789780012	down	C12orf76	NA
803	1556306_at	1556306_at	AF520793	-0.502303510914705	7.738592386	-4.03225257757434	0.000126955424581458	0.00237764829403918	0.886352346694789	down	AF520793	NA
804	1556312_at	1556312_at	C2orf71	-0.667915143573522	10.5281010280385	-4.03144567163988	0.000127316839224301	0.00238223140161099	0.88371951050842	down	C2orf71	NA
805	1556314_a_at	1556314_a_at	RP11-389C8.2	-0.529690259399995	6.80253851311539	-4.0313208877595	0.000127372818297088	0.00238223140161099	0.883312386191846	down	RP11-389C8.2	NA
806	1556316_s_at	1556316_s_at	LOC284889	-0.88145327005882	11.4056381324359	-4.0312325541252	0.00012741245977886	0.00238223140161099	0.883024190656525	down	LOC284889	NA
807	1556333_at	1556333_at	BC042382 /// RP11-408H20.3	-0.584872565823527	10.8656233904615	-4.02776028648679	0.000128980130209091	0.00240108567217639	0.871698869193692	down	BC042382 /// RP11-408H20.3	NA
808	1556336_at	1556336_at	LOC101928747 /// RBMX /// SNORD61	-0.596361039094118	8.62513935767949	-4.02698349005899	0.00012933336760013	0.00240602309409225	0.869166093621431	down	LOC101928747 /// RBMX /// SNORD61	NA
809	1556348_at	1556348_at	HEATR1	-0.897039216373531	7.32867869566667	-4.02497845372532	0.000130249428844286	0.00241566740911171	0.862630051463418	down	HEATR1	NA
810	1556350_a_at	1556350_a_at	EIF4A2	-0.56949290483824	9.82154825403846	-4.02486664949299	0.000130300692949178	0.00241579870701808	0.862265652548394	down	EIF4A2	NA
811	1556361_s_at	1556361_s_at	ANKRD13C	-0.634232922502944	9.67767689353846	-4.02190491515226	0.000131665773597853	0.00243450327070091	0.852614976277408	down	ANKRD13C	NA
812	1556362_at	1556362_at	LOC101927531	-0.531715768950001	8.29511987057692	-4.02174642925032	0.000131739206408774	0.00243503756267739	0.852098686642861	down	LOC101927531	NA
813	1556374_s_at	1556374_s_at	BC039357 /// RP11-661G16.2	-0.517739851352939	11.4102013666667	-4.01842244529196	0.000133288432090036	0.00245702799208454	0.841273383719527	down	BC039357 /// RP11-661G16.2	NA
814	1556387_at	1556387_at	LOC100507389	-0.583813949338233	7.69891612038462	-4.01616558457725	0.000134350252076857	0.00246993948631545	0.833926709424296	down	LOC100507389	NA
815	1556392_a_at	1556392_a_at	CTD-2373J6.1	-0.758068344220588	10.7213487320385	-4.01477575537169	0.000135008181751552	0.00247953387210819	0.829403779777663	down	CTD-2373J6.1	NA
816	1556401_a_at	1556401_a_at	AK054708 /// RP11-547D24.1	-0.720001019682353	9.40776456265385	-4.01237110696852	0.000136153827535355	0.002494490466357	0.82158071265986	down	AK054708 /// RP11-547D24.1	NA
817	1556406_at	1556406_at	LINC00879	-0.678877165558823	9.31903760798718	-4.01127043145193	0.000136681330072067	0.00250102132586689	0.818000886966614	down	LINC00879	NA
818	1556410_a_at	1556410_a_at	KRTAP19-1	-0.963612051941172	7.42908219921795	-4.01061907333333	0.000136994419114161	0.00250402541236188	0.815882716350778	down	KRTAP19-1	NA
819	1556420_s_at	1556420_s_at	YPEL2	-0.652267826999999	8.56966325838462	-4.00841246287373	0.000138060197625675	0.00251866576749543	0.808708632388272	down	YPEL2	NA
820	1556437_at	1556437_at	LOC253805	-0.699891673794118	10.1583638089744	-4.00529487732209	0.000139579545629769	0.00253574260523079	0.798577171218482	down	LOC253805	NA
821	1556469_s_at	1556469_s_at	AX747261	-0.608599903041174	7.79462763665385	-4.00050628207867	0.000141944554445532	0.00256048119904635	0.783025266442076	down	AX747261	NA
822	1556492_a_at	1556492_a_at	RP11-687F6.1	-0.528977714479412	9.40991887142308	-3.99625420742157	0.000144076779124097	0.00258426142939021	0.769225950935703	down	RP11-687F6.1	NA
823	1556504_at	1556504_at	BC040646 /// RP11-732A21.2	-0.879249813197057	7.25211748162821	-3.99500474688178	0.000144709147895381	0.00258899628965312	0.765172873623857	down	BC040646 /// RP11-732A21.2	NA
824	1556554_at	1556554_at	TRIM50	-0.597442859132348	10.9409535502179	-3.98704584346022	0.000148800208737433	0.00263887493114471	0.739374657500381	down	TRIM50	NA
825	1556564_at	1556564_at	HHIPL1	-0.579747783141176	9.62745699792308	-3.9857406854029	0.00014948159306864	0.00264739327842172	0.7351472796051	down	HHIPL1	NA
826	1556581_at	1556581_at	ZNF778	-0.53614764427941	8.25979198719231	-3.98423113064997	0.000150273420183156	0.00265466857787207	0.730258990648893	down	ZNF778	NA
827	1556595_at	1556595_at	RP11-319G9.3	-0.518912468952942	7.22679440075641	-3.98113396775643	0.000151910632199147	0.00267494808872412	0.720233438699182	down	RP11-319G9.3	NA
828	1556601_a_at	1556601_a_at	SPATA13	-0.528487142041175	7.31834901185897	-3.98037012475559	0.000152317034943499	0.00267865354954513	0.717761652086315	down	SPATA13	NA
829	1556606_at	1556606_at	NAV2	-0.880603136011764	7.38052037503846	-3.97899812558419	0.00015304962760293	0.00268980661819035	0.713322656946267	down	NAV2	NA
830	1556608_a_at	1556608_a_at	EHD4	-0.670332287914707	8.71703353039744	-3.97839203567955	0.000153374330554163	0.00269341030185084	0.711362018998246	down	EHD4	NA
831	1556617_a_at	1556617_a_at	LINC00901	-1.10277810084118	8.81134884135897	-3.97708043042006	0.000154079265671575	0.00270268971786761	0.707119779785089	down	LINC00901	NA
832	1556619_at	1556619_at	SHISA9	-0.755642140935294	8.18617694482051	-3.97668762841015	0.000154290984962637	0.00270466803553452	0.70584948377263	down	SHISA9	NA
833	1556633_at	1556633_at	C1orf204	-0.671148665820589	8.41104723152564	-3.97297514290631	0.000156305834405178	0.0027312309031969	0.693847597482616	down	C1orf204	NA
834	1556641_at	1556641_at	SLC7A14	-0.982840405697058	8.75094114382051	-3.9712763773958	0.000157236185236634	0.0027439797088455	0.688358197322779	down	SLC7A14	NA
835	1556665_at	1556665_at	TTC6	-1.01308862442941	7.98337522944872	-3.96543053230625	0.0001604784884583	0.00278456406107825	0.669479639589207	down	TTC6	NA
836	1556671_s_at	1556671_s_at	GTF3C2-AS1	-0.971096302711763	7.81071592907692	-3.96383869668979	0.000161372419998116	0.00279529610062256	0.664342123544751	down	GTF3C2-AS1	NA
837	1556676_a_at	1556676_a_at	RP11-425D10.10	-0.661925078685289	8.52024408808974	-3.96358232929811	0.000161516834607358	0.00279548367589658	0.663514845595962	down	RP11-425D10.10	NA
838	1556678_a_at	1556678_a_at	CTC-471J1.2	-0.528636922264704	9.02591629662821	-3.96308075247838	0.000161799736887253	0.00279857067301433	0.661896396971907	down	CTC-471J1.2	NA
839	1556684_at	1556684_at	RPPH1	-0.845315738617648	11.4560600700256	-3.96179899188966	0.000162524842957254	0.00280759740558858	0.657761122421729	down	RPPH1	NA
840	1556696_s_at	1556696_s_at	NR2F1-AS1	-0.525844339761772	9.45308746833333	-3.95959747018456	0.000163777545092191	0.00282299409770352	0.650660518784816	down	NR2F1-AS1	NA
841	1556709_a_at	1556709_a_at	LOC283887	-0.673208108120594	9.70975092458974	-3.95690378376452	0.000165322892230478	0.00284246199141554	0.641976049092976	down	LOC283887	NA
842	1556711_at	1556711_at	FAM216B	-0.53036445777647	6.8690933246282	-3.95675529781804	0.000165408482737426	0.00284303954532183	0.641497441782443	down	FAM216B	NA
843	1556715_at	1556715_at	PRPSAP1	-0.529820700608825	6.77442292453846	-3.95577889645651	0.000165972360565462	0.00285093899274792	0.638350549733764	down	PRPSAP1	NA
844	1556724_at	1556724_at	LOC100288490	-0.629748908141177	7.0814717245641	-3.95422767258917	0.000166871993106572	0.00286189655680735	0.633352082065536	down	LOC100288490	NA
845	1556742_at	1556742_at	GUSBP1 /// GUSBP4	-0.581105450770587	6.75070399134615	-3.95096349002138	0.00016878034792971	0.00288348945115221	0.622838197247959	down	GUSBP1 /// GUSBP4	NA
846	1556743_at	1556743_at	ZNF654	-0.65328258220294	6.84208379210256	-3.95090175879739	0.000168816638923424	0.00288348945115221	0.622639416814047	down	ZNF654	NA
847	1556758_at	1556758_at	FAM208B	-1.15260766615294	9.12679344375641	-3.9488657481203	0.000170017783692875	0.00289464107407561	0.616084411714081	down	FAM208B	NA
848	1556779_s_at	1556779_s_at	CTD-2547L24.4	-0.817320294552941	8.27364918179487	-3.94508084437434	0.000172272489776413	0.0029179053217241	0.603904689214542	down	CTD-2547L24.4	NA
849	1556831_at	1556831_at	DYNC1H1	-0.641379089741173	8.81072132998718	-3.93429884894657	0.00017885360888651	0.00299596233635721	0.569250659020383	down	DYNC1H1	NA
850	1556842_at	1556842_at	LOC286087	-0.57258120117353	7.16597608073077	-3.93201885795409	0.000180275800217892	0.00301240201005907	0.561930627268232	down	LOC286087	NA
851	1556844_at	1556844_at	LOC100132078	-0.697556060535291	7.3266037344359	-3.93182831705478	0.000180395143354565	0.00301244680700498	0.561319012355975	down	LOC100132078	NA
852	1556852_a_at	1556852_a_at	RP11-700H6.1	-1.36723618577941	7.80821235220513	-3.93067568528683	0.000181118696690736	0.00301914220747839	0.557619610629589	down	RP11-700H6.1	NA
853	1556874_a_at	1556874_a_at	MEX3C	-0.652861882794118	10.0630205915897	-3.92866947350818	0.000182384712627204	0.0030308273632	0.551182328909439	down	MEX3C	NA
854	1556883_a_at	1556883_a_at	LOC101927424 /// LOC101929800 /// LOC440896 /// PGM5	-0.62701856687647	7.46434098257692	-3.92815185229528	0.000182712729739018	0.00303273178460255	0.549521802710884	down	LOC101927424 /// LOC101929800 /// LOC440896 /// PGM5	NA
855	1556885_at	1556885_at	LAYN	-0.636035423717647	8.14334632592308	-3.92767989904047	0.000183012299511667	0.00303586088464817	0.548007904995854	down	LAYN	NA
856	1556889_s_at	1556889_s_at	LOC101927121	-0.595667177908824	8.51346751160256	-3.9271914450573	0.000183322838491318	0.00303732611954934	0.546441203919168	down	LOC101927121	NA
857	1556894_at	1556894_at	NT5DC2	-0.602480193661767	7.35091619330769	-3.92648308362452	0.00018377408255415	0.00304295819613815	0.544169385111574	down	NT5DC2	NA
858	1556898_at	1556898_at	LOC200830	-0.506881906788236	7.07348695575641	-3.92584308523663	0.000184182692410758	0.00304631233734545	0.542117049358036	down	LOC200830	NA
859	1556907_at	1556907_at	ZNF474	-0.508464006049998	8.96239989283333	-3.92320841156381	0.000185873995925561	0.00306843620991245	0.533670551507332	down	ZNF474	NA
860	1556919_at	1556919_at	LEPR	-1.10951824031765	7.3881076241282	-3.92045632353159	0.000187656553884243	0.00309007046410681	0.524851637850443	down	LEPR	NA
861	1556924_at	1556924_at	CFLAR-AS1	-0.711832809988232	8.27250885757692	-3.91998791799276	0.00018796157132057	0.00309169642357164	0.523351065791989	down	CFLAR-AS1	NA
862	1556936_at	1556936_at	LOC100506834	-0.774978245985299	9.22196103539744	-3.91843513029088	0.000188976119202728	0.00309999079430218	0.518377442970594	down	LOC100506834	NA
863	1556990_at	1556990_at	PERP	-1.36222096126765	7.63647610961538	-3.91120181537532	0.000193771682780451	0.00314469182428648	0.495226125584521	down	PERP	NA
864	1557003_at	1557003_at	TTC23L	-0.844258876049999	7.09479498169231	-3.90955972948793	0.000194876475147073	0.00315512919119521	0.489974328855894	down	TTC23L	NA
865	1557004_at	1557004_at	LOC100505902 /// LOC285389	-0.616488457755882	7.12796198080769	-3.90940504270823	0.000194980858416677	0.00315588467552748	0.489479677628915	down	LOC100505902 /// LOC285389	NA
866	1557021_s_at	1557021_s_at	LOC100507250	-0.642641875132357	10.299986065859	-3.90572803430002	0.000197477938301157	0.00318727115761852	0.47772530806635	down	LOC100507250	NA
867	1557026_at	1557026_at	LOC101927787	-0.529828519344113	9.32740670270513	-3.90459167810359	0.000198255818573151	0.00319659005617429	0.47409417884097	down	LOC101927787	NA
868	1557027_at	1557027_at	LOC100287221	-0.546584586788237	7.0565227814359	-3.90422680343195	0.000198506211162898	0.00319903806051899	0.472928401702572	down	LOC100287221	NA
869	1557031_at	1557031_at	RNF212	-0.592593528802941	7.31052488673077	-3.90343698237726	0.000199049257547822	0.0032056018133806	0.470405165571804	down	RNF212	NA
870	1557044_at	1557044_at	LINC00665	-1.08125918685	7.09126315792308	-3.90276450995559	0.000199512740881747	0.00320739756180815	0.468257089460224	down	LINC00665	NA
871	1557047_at	1557047_at	YEATS2	-0.677049266999994	9.37678564657692	-3.90178399695949	0.000200190384738974	0.00321640002515527	0.465125480875577	down	YEATS2	NA
872	1557053_s_at	1557053_s_at	UBE2G2	-0.617737997764701	11.0002111584359	-3.89947077942522	0.000201797818066684	0.00323697721814731	0.457739488738408	down	UBE2G2	NA
873	1557059_at	1557059_at	NIFK-AS1	-0.775416850123531	7.99125614935897	-3.8987732769112	0.000202284925611104	0.00324147419572446	0.455512967848626	down	NIFK-AS1	NA
874	1557062_at	1557062_at	ZSCAN16-AS1	-0.95046372075883	8.48788180611538	-3.89857111272579	0.000202426319163259	0.00324147419572446	0.454867682326208	down	ZSCAN16-AS1	NA
875	1557089_at	1557089_at	KIF5C	-0.54626957099706	9.22176820098718	-3.89435577772705	0.000205396165261897	0.00327406278008577	0.441417871161558	down	KIF5C	NA
876	1557094_at	1557094_at	LOC100996760	-0.750693333591174	9.73130352938461	-3.89330770649043	0.000206141015056282	0.00328315925607087	0.438075306879167	down	LOC100996760	NA
877	1557107_at	1557107_at	SLC26A4-AS1	-0.747666380147063	9.29960813897436	-3.89200893281508	0.000207067622933585	0.00329054348176319	0.433934019641369	down	SLC26A4-AS1	NA
878	1557114_a_at	1557114_a_at	C19orf82	-1.17891225483235	9.42526132764103	-3.89170210676697	0.000207287108868937	0.00329054348176319	0.432955804243496	down	C19orf82	NA
879	1557116_at	1557116_at	APOL6	-0.583719626744113	7.60477613503846	-3.89169984398315	0.000207288728362835	0.00329054348176319	0.432948590281399	down	APOL6	NA
880	1557119_a_at	1557119_a_at	ZNF575	-0.648259052670587	8.33188165848718	-3.89148290338303	0.000207444050869628	0.00329054348176319	0.43225697674143	down	ZNF575	NA
881	1557121_s_at	1557121_s_at	HEATR6	-0.565482689838233	7.19021122941026	-3.89104502409089	0.000207757897775562	0.00329442084132218	0.430861081790188	down	HEATR6	NA
882	1557133_at	1557133_at	LINC00632	-0.653494089041178	8.99805099902564	-3.88852026611795	0.000209576383289995	0.00331460478923357	0.422814563672343	down	LINC00632	NA
883	1557146_a_at	1557146_a_at	SSTR5-AS1	-0.688648515002942	7.57181910505128	-3.88669411325242	0.000210901173608808	0.00332624215179878	0.416996699646989	down	SSTR5-AS1	NA
884	1557149_at	1557149_at	AF086154 /// RP11-432J24.5	-0.694697743308819	10.5186017389359	-3.88611767090732	0.000211321017633489	0.00333159649339994	0.415160614172756	down	AF086154 /// RP11-432J24.5	NA
885	1557158_s_at	1557158_s_at	KMT2C	-0.84092847402647	7.56017552039744	-3.88495100868519	0.000212173189114973	0.0033405783752739	0.411445114355605	down	KMT2C	NA
886	1557169_x_at	1557169_x_at	HCG11	-0.500544445594118	7.44720403952564	-3.88391022323265	0.000212936190258902	0.00334631220700461	0.408131125185172	down	HCG11	NA
887	1557170_at	1557170_at	NEK8	-0.699423474714704	7.47363551123077	-3.88383849591843	0.000212988870240074	0.00334631220700461	0.40790275837841	down	NEK8	NA
888	1557197_a_at	1557197_a_at	LGALS3	-0.560885404205882	10.0225716549487	-3.87971092292375	0.000216041454458641	0.00337705118263232	0.394766050209917	down	LGALS3	NA
889	1557214_at	1557214_at	LOC100506107	-0.828796554099998	7.51263305747436	-3.87773644153275	0.000217516459348341	0.00339281225819921	0.388485220691207	down	LOC100506107	NA
890	1557261_at	1557261_at	WHAMMP2 /// WHAMMP3	-0.997470531558818	11.2417477518205	-3.87253984929179	0.000221444680420602	0.00342697081856678	0.371965054967929	down	WHAMMP2 /// WHAMMP3	NA
891	1557287_at	1557287_at	LOC101928231	-0.589634392426467	8.14040094144872	-3.86892282523609	0.000224218829879494	0.00345425881196431	0.360475136764955	down	LOC101928231	NA
892	1557305_at	1557305_at	TACC1	-0.567939777017645	7.49520882930769	-3.86556137281664	0.000226826741416119	0.00348265995139745	0.34980351199049	down	TACC1	NA
893	1557330_at	1557330_at	BC027619 /// RP11-236J17.3	-0.673010474711767	7.24093181328205	-3.8626482385316	0.000229110277735221	0.00350298207423906	0.340560188028589	down	BC027619 /// RP11-236J17.3	NA
894	1557331_at	1557331_at	POLR1B	-0.666429602564703	8.20424355637179	-3.86264685774662	0.000229111365294539	0.00350298207423906	0.340555807928507	down	POLR1B	NA
895	1557342_a_at	1557342_a_at	hsa-let-7a-3 /// hsa-let-7b /// hsa-mir-4763 /// MIRLET7BHG /// RP4-695O20__B.10	-0.742076484335294	9.17197509307692	-3.86061363345786	0.000230718178541633	0.00352065766446101	0.334107190109703	down	hsa-let-7a-3 /// hsa-let-7b /// hsa-mir-4763 /// MIRLET7BHG /// RP4-695O20__B.10	NA
896	1557349_at	1557349_at	RERE	-0.510099025235296	6.82096132919231	-3.85918534565972	0.000231853361695689	0.0035320653526642	0.329578562303578	down	RERE	NA
897	1557371_a_at	1557371_a_at	LINC00961	-0.524717396349998	6.98617110332051	-3.85655104598114	0.000233961090865345	0.00355131111689693	0.32122901673358	down	LINC00961	NA
898	1557372_at	1557372_at	ATP6V1E2 /// FLJ41757	-1.38655199080588	7.79685935703846	-3.85631688757847	0.000234149327442574	0.00355318192559609	0.320487024894367	down	ATP6V1E2 /// FLJ41757	NA
899	1557395_at	1557395_at	IGFBP7-AS1	-0.736030266641177	7.03713217475641	-3.85393728881004	0.000236070484367078	0.00356945623140764	0.312948361057603	down	IGFBP7-AS1	NA
900	1557402_at	1557402_at	RP1-265C24.8	-0.648002301441176	12.1051555126923	-3.85339777515866	0.00023650814913015	0.00357212239052237	0.311239594467803	down	RP1-265C24.8	NA
901	1557404_at	1557404_at	RP11-65D24.2	-0.679554519264707	11.92217445	-3.85254257676262	0.000237203493914442	0.00358064633621538	0.30853130901846	down	RP11-65D24.2	NA
902	1557415_s_at	1557415_s_at	LETM2	-0.560753503544115	10.1496263552692	-3.85085396456264	0.000238582215114023	0.00359429215271076	0.303184911703885	down	LETM2	NA
903	1557419_a_at	1557419_a_at	ACSL4	-0.520226545020591	7.75063596267949	-3.85044949619406	0.000238913591762547	0.00359653101035717	0.301904538329679	down	ACSL4	NA
904	1557424_at	1557424_at	LOC100505878	-0.607950086617652	9.85111132817949	-3.84987630682613	0.00023938395348567	0.00360063759472599	0.300090221322262	down	LOC100505878	NA
905	1557427_at	1557427_at	RP11-799D4.4	-0.72210224535588	8.07701076248718	-3.84979130332726	0.000239453783068718	0.00360069735678827	0.29982117508867	down	RP11-799D4.4	NA
906	1557443_s_at	1557443_s_at	LOC100505811	-0.658324367038237	7.28737779003846	-3.84749469639862	0.000241347811884984	0.00361823186586551	0.292553650074606	down	LOC100505811	NA
907	1557448_a_at	1557448_a_at	RP11-486A14.1	-0.609820897902939	9.29700640979487	-3.84703457829618	0.000241728992951955	0.00362096786017757	0.291097974258843	down	RP11-486A14.1	NA
908	1557450_s_at	1557450_s_at	WHAMMP2	-0.537807155541177	9.32198975388462	-3.84687657258732	0.000241860024187496	0.00362193832441834	0.290598118523397	down	WHAMMP2	NA
909	1557455_s_at	1557455_s_at	MOSPD1	-0.790280742358823	7.01219026833333	-3.84605060231116	0.000242546092114325	0.00362783303396107	0.287985361707939	down	MOSPD1	NA
910	1557458_s_at	1557458_s_at	SHB	-0.662097040764708	8.32403005673077	-3.84536177723028	0.000243119666721627	0.00363299982989453	0.285806718877208	down	SHB	NA
911	1557466_at	1557466_at	FLJ31104	-0.698041670114707	7.70426001829487	-3.8446290783851	0.000243731197416577	0.00363899596361315	0.283489598331949	down	FLJ31104	NA
912	1557474_at	1557474_at	LOC284578	-0.623379354985298	8.64262078464103	-3.84325145014214	0.000244884987609032	0.00365223314171408	0.279133727319754	down	LOC284578	NA
913	1557475_at	1557475_at	LINC00507	-0.695281548676469	9.07501145091026	-3.84290057310662	0.000245179687038206	0.00365262270524341	0.278024470150712	down	LINC00507	NA
914	1557480_a_at	1557480_a_at	PPP1R27	-0.515023954905879	7.27359574096154	-3.84274323469231	0.000245311944648446	0.00365262270524341	0.277527085071377	down	PPP1R27	NA
915	1557481_a_at	1557481_a_at	LINC00320	-0.999082229961768	8.64624762421795	-3.8422274830159	0.000245745960349339	0.00365808885981489	0.275896764354258	down	LINC00320	NA
916	1557491_at	1557491_at	LOC100240728	-0.505193491167645	8.3952412244359	-3.84053583172837	0.000247174677603292	0.00367335566674639	0.27055039072647	down	LOC100240728	NA
917	1557498_a_at	1557498_a_at	LOC101928190	-0.677031627252941	8.49223868071795	-3.83900981802938	0.000248470310681145	0.00368960191105149	0.26572886523034	down	LOC101928190	NA
918	1557528_at	1557528_at	STRADA	-0.720900902852943	8.65795695832051	-3.83510802485325	0.0002518126359227	0.00371903183929595	0.253406799081761	down	STRADA	NA
919	1557531_a_at	1557531_a_at	C10orf55	-0.60691055957941	9.03740159182051	-3.83449798099624	0.000252339075755486	0.00372479453750843	0.25148101179407	down	C10orf55	NA
920	1557540_at	1557540_at	LOC100507403	-0.56894381674706	7.99046947632051	-3.83065873108193	0.000255676388699232	0.00376529421304939	0.239366001613584	down	LOC100507403	NA
921	1557542_at	1557542_at	RP11-384P7.7	-0.634245551576472	7.64210400807692	-3.8303722494259	0.000255927100041055	0.0037675859436577	0.238462317640419	down	RP11-384P7.7	NA
922	1557544_at	1557544_at	CCDC147	-0.513555062970589	7.11137359421795	-3.82948093192256	0.000256708630258426	0.0037770571473034	0.23565101784061	down	CCDC147	NA
923	1557583_at	1557583_at	ST18	-0.503538916432354	7.07924579770513	-3.82405511106446	0.000261515547638559	0.00382287339006457	0.218546990088882	down	ST18	NA
924	1557584_at	1557584_at	LOC403323 /// RP11-791G15.1	-0.696627112176475	7.77359131205128	-3.82390206802931	0.000261652372827886	0.00382287339006457	0.21806478395064	down	LOC403323 /// RP11-791G15.1	NA
925	1557585_at	1557585_at	ATP6V1H	-0.658513204923524	9.88042341053846	-3.82387556163125	0.000261676077311925	0.00382287339006457	0.217981269237386	down	ATP6V1H	NA
926	1557588_at	1557588_at	LINC01310	-0.527398936288236	8.01793854015385	-3.8237590454085	0.000261780301278496	0.00382287339006457	0.217614161793683	down	LINC01310	NA
927	1557610_at	1557610_at	PITRM1-AS1	-1.19698109781176	8.59742811219231	-3.82055334333849	0.000264663412574382	0.00384750653616174	0.207516926522325	down	PITRM1-AS1	NA
928	1557613_at	1557613_at	KIF9-AS1	-0.522147176061765	7.41916207798718	-3.81961492136049	0.000265513124212834	0.00385768894537535	0.20456219274894	down	KIF9-AS1	NA
929	1557615_a_at	1557615_a_at	ARHGAP19	-0.820156808841181	7.10915629438461	-3.81951289303805	0.00026560566456728	0.00385768894537535	0.204240973950611	down	ARHGAP19	NA
930	1557628_s_at	1557628_s_at	LOC283745	-0.573055366300001	7.78618751370513	-3.81728186818979	0.000267636938409913	0.00387733163952358	0.197218422568668	down	LOC283745	NA
931	1557631_at	1557631_at	LOC101928877	-0.688437855235292	7.12373963975641	-3.81695936106456	0.000267931795136513	0.00387954737793666	0.196203503013516	down	LOC101928877	NA
932	1557644_at	1557644_at	LOC101926996	-0.522659661838235	9.41956488611538	-3.81455051668458	0.000270143950015785	0.00390060234782043	0.18862478195039	down	LOC101926996	NA
933	1557651_x_at	1557651_x_at	GALE	-0.60098921320588	10.6672875019231	-3.81428951004277	0.000270384689496834	0.00390060234782043	0.187803795626276	down	GALE	NA
934	1557664_at	1557664_at	LOC101929114	-0.775001018941181	8.62197489805128	-3.81301881005808	0.000271559649744649	0.00390901875921408	0.183807400976886	down	LOC101929114	NA
935	1557666_s_at	1557666_s_at	AK8	-0.55818938905588	8.55748075173077	-3.81257659168986	0.000271969692228696	0.00391314287436946	0.182416820597603	down	AK8	NA
936	1557714_at	1557714_at	CTBP1	-0.568085479711764	7.01279346384615	-3.79985275149509	0.000284024230344091	0.00404823378364525	0.142452818171196	down	CTBP1	NA
937	1557723_at	1557723_at	LOC285847	-0.845031792020587	8.29700333051282	-3.79866536012146	0.000285174827136342	0.00405828570371669	0.138727992807538	down	LOC285847	NA
938	1557727_at	1557727_at	PCBP1-AS1	-0.634851158905885	9.47659388901282	-3.798075395265	0.000285748163821955	0.00406327200441233	0.136877577598583	down	PCBP1-AS1	NA
939	1557754_at	1557754_at	LOC401068	-0.524742414802939	7.39354773396154	-3.79439124004392	0.000289353451033887	0.00409259299912214	0.125326700730682	down	LOC401068	NA
940	1557759_at	1557759_at	ATP5SL	-0.70930036948824	8.65683268571795	-3.79402009050093	0.000289719053353946	0.00409418176327914	0.124163463429069	down	ATP5SL	NA
941	1557791_at	1557791_at	RP4-676L2.1	-0.778862271949999	8.65536988867949	-3.78673731534223	0.000296982828613946	0.00416988601809643	0.10135383202109	down	RP4-676L2.1	NA
942	1557795_s_at	1557795_s_at	NTRK3	-0.815470681432355	8.2191765811282	-3.7865349395488	0.000297187137788807	0.00417061261771125	0.100720417445799	down	NTRK3	NA
943	1557799_at	1557799_at	C11orf31	-1.06293710473529	7.58683519605128	-3.78587193644111	0.000297857414877206	0.00417536750182626	0.0986454500941232	down	C11orf31	NA
944	1557802_at	1557802_at	LOC101926944	-0.898933374955886	9.16231686262821	-3.78520364699704	0.000298534496251134	0.00418307882689153	0.0965541887093764	down	LOC101926944	NA
945	1557817_a_at	1557817_a_at	RP11-432M24.4	-0.795470531370585	8.56440115448718	-3.78179955136004	0.0003020062343331	0.00421875085900925	0.0859057402946091	down	RP11-432M24.4	NA
946	1557820_at	1557820_at	AFG3L2	-0.52678101312647	9.43639206289744	-3.78110174955257	0.000302722644816793	0.0042265987245552	0.0837237327774911	down	AFG3L2	NA
947	1557821_at	1557821_at	LINC00639	-0.507135980800005	8.5903617924359	-3.78057625279314	0.00030326322548492	0.00423306531871024	0.0820806996576628	down	LINC00639	NA
948	1557832_at	1557832_at	LOC101926960	-0.589810671223528	8.28864971739744	-3.77863942005156	0.000305263618424384	0.00425121964782302	0.0760262875511906	down	LOC101926960	NA
949	1557865_at	1557865_at	LOC100505658	-0.509033872070589	9.87806761035897	-3.77259823794915	0.000311584248256416	0.00431615626385092	0.057155544884135	down	LOC100505658	NA
950	1557880_at	1557880_at	PCDH11X /// PCDH11Y	-0.507158627085293	7.33840065682051	-3.76931676759788	0.000315069642493845	0.00435120805843672	0.0469139086778858	down	PCDH11X /// PCDH11Y	NA
951	1557886_at	1557886_at	CEP112	-0.625230824967651	7.94245661720513	-3.76818747483755	0.000316277692981734	0.00436238215534215	0.0433907365691582	down	CEP112	NA
952	1557905_s_at	1557905_s_at	CD44	-0.579712873655884	7.19200454183333	-3.76679757846872	0.000317770587919263	0.00436974519479016	0.0390555226896172	down	CD44	NA
953	1557910_at	1557910_at	HSP90AB1	-0.576969023794115	10.5082672988718	-3.76585104135162	0.000318791113316086	0.0043783147077181	0.0361038126297526	down	HSP90AB1	NA
954	1557918_s_at	1557918_s_at	SLC16A1	-0.520772335794115	10.0780442872821	-3.76540441955062	0.000319273731193798	0.0043826992852174	0.0347112297658585	down	SLC16A1	NA
955	1557944_s_at	1557944_s_at	CTNND1 /// TMX2-CTNND1	-0.577419126294117	8.72808790282051	-3.76389823743295	0.00032090644934914	0.00439848586567166	0.0300157323889634	down	CTNND1 /// TMX2-CTNND1	NA
956	1557963_at	1557963_at	CDC42BPB	-0.539541952155879	9.68889229869231	-3.7617377021372	0.000323262404612094	0.00442281569847962	0.0232825437688087	down	CDC42BPB	NA
957	1557981_at	1557981_at	RPS9	-0.642549079279413	7.23868983380769	-3.76022774190815	0.000324918723855327	0.0044401227760035	0.0185784068598966	down	RPS9	NA
958	1557984_s_at	1557984_s_at	RPAP3	-1.09386526555294	7.66307672625641	-3.76000972746349	0.00032515853786351	0.00444228961961204	0.0178993104693141	down	RPAP3	NA
959	1557996_at	1557996_at	AC004951.6 /// AX747182	-0.584845925500002	9.89672546535897	-3.75881989030437	0.00032647032591104	0.00445174725836875	0.0141935442524801	down	AC004951.6 /// AX747182	NA
960	1558007_s_at	1558007_s_at	LOC100506655	-1.39573487730883	8.14187600057692	-3.75843160087743	0.000326899503738448	0.00445272306101137	0.0129843846209248	down	LOC100506655	NA
961	1558077_s_at	1558077_s_at	MDH1B	-0.694172606420587	8.73175221278205	-3.75299687749826	0.000332963279933497	0.00450724618231343	-0.00393073144643807	down	MDH1B	NA
962	1558088_a_at	1558088_a_at	UBE2I	-0.602843553497056	8.95042575266667	-3.75235216739579	0.000333689688724518	0.00451057181821382	-0.00593622394983573	down	UBE2I	NA
963	1558115_at	1558115_at	RECK	-0.685509280314705	7.86530094015385	-3.75062420389068	0.0003356440823445	0.00452400660658716	-0.0113102155032809	down	RECK	NA
964	1558117_s_at	1558117_s_at	USP31	-0.524946232764711	10.0749181928077	-3.75051007561886	0.000335773549328408	0.00452400660658716	-0.0116650963200673	down	USP31	NA
965	1558119_at	1558119_at	TSPAN17	-0.607144358585296	7.84318139634615	-3.75023225721654	0.000336088905266458	0.00452602485109448	-0.0125289391391039	down	TSPAN17	NA
966	1558122_s_at	1558122_s_at	CSRNP3	-0.580850291894118	8.32783613734615	-3.74950607388403	0.00033691454142714	0.00453379339220499	-0.0147867113159039	down	CSRNP3	NA
967	1558152_at	1558152_at	LOC100131262	-0.540676122405882	8.47730707338462	-3.74765712854206	0.000339025443738536	0.00454764870863701	-0.0205339017328772	down	LOC100131262	NA
968	1558168_at	1558168_at	H1FX-AS1 /// H1FX-AS1	-0.615777276402941	7.6805178030641	-3.74553552457386	0.000341463169513117	0.0045721481949049	-0.0271262165308768	down	H1FX-AS1 /// H1FX-AS1	NA
969	1558185_at	1558185_at	CLLU1 /// LOC100507616	-0.671010907973528	9.27381271591026	-3.74296522836242	0.000344438830242483	0.0046010733065008	-0.035109288074648	down	CLLU1 /// LOC100507616	NA
970	1558199_at	1558199_at	FN1	-0.649487080667649	9.67784404357692	-3.74139502743217	0.000346268815064119	0.00461987493011974	-0.0399843157456967	down	FN1	NA
971	1558236_at	1558236_at	DR1	-0.600941852588241	10.8208158156667	-3.73850532534748	0.000349660855495698	0.00464480201346791	-0.0489523449991225	down	DR1	NA
972	1558250_s_at	1558250_s_at	RP11-350F4.2	-0.531340678905877	9.69236208465385	-3.73726969228212	0.000351120933697953	0.00465846567579121	-0.052785609143565	down	RP11-350F4.2	NA
973	1558253_x_at	1558253_x_at	ZNF417 /// ZNF587	-0.641157098158825	8.86746635041026	-3.73683942573032	0.000351630718139689	0.00466126200567511	-0.0541202064592872	down	ZNF417 /// ZNF587	NA
974	1558262_at	1558262_at	SPTY2D1-AS1	-0.735284325582354	7.16875538134615	-3.73619504604847	0.000352395505618509	0.00466971019624139	-0.0561187404740409	down	SPTY2D1-AS1	NA
975	1558292_s_at	1558292_s_at	PIGW	-0.57365751227647	7.41699934823077	-3.73408663351617	0.000354908987811319	0.00469278087269259	-0.0626562932793675	down	PIGW	NA
976	1558308_at	1558308_at	LINC00942	-0.57182595427353	7.87156064170513	-3.73293472081473	0.000356289414303193	0.00470080205768028	-0.0662269551048125	down	LINC00942	NA
977	1558322_a_at	1558322_a_at	PAQR9	-0.718963853805883	8.84450366234615	-3.73089393909695	0.000358747612923983	0.00472806217613396	-0.0725510422203648	down	PAQR9	NA
978	1558338_at	1558338_at	SEMA6A	-0.905911648964704	8.13378486383333	-3.72867171100954	0.000361442748725525	0.0047496101930654	-0.0794346963821289	down	SEMA6A	NA
979	1558348_at	1558348_at	DET1	-0.512997954585294	6.68914713555128	-3.72763161024421	0.000362710809058776	0.00476139579478717	-0.0826555793653574	down	DET1	NA
980	1558356_at	1558356_at	UACA	-0.939259610447055	8.6973116946282	-3.72722048458887	0.000363213209366199	0.0047657024771051	-0.0839285425845047	down	UACA	NA
981	1558383_at	1558383_at	KPNA4	-0.540615947714707	7.19136977137179	-3.72493709486427	0.000366015627760237	0.00479000075075011	-0.0909968120420057	down	KPNA4	NA
982	1558400_x_at	1558400_x_at	ANKRD24	-0.659649726029411	10.9437931196667	-3.72286731709115	0.000368573668559951	0.00481178732772572	-0.0974012614178852	down	ANKRD24	NA
983	1558402_at	1558402_at	CTD-3080P12.3	-0.827714025508821	7.55349634994872	-3.72225924680113	0.000369328414414515	0.00481763652217453	-0.0992823278753381	down	CTD-3080P12.3	NA
984	1558411_at	1558411_at	EGFEM1P	-0.804088155920583	9.02163968239744	-3.7218756943719	0.000369805242404071	0.00481763652217453	-0.100468738926013	down	EGFEM1P	NA
985	1558414_at	1558414_at	FRRS1L	-0.615502230626474	8.45372917046154	-3.72139492850113	0.000370403753340859	0.00482416036539101	-0.101955733150564	down	FRRS1L	NA
986	1558420_at	1558420_at	C14orf180	-0.693961905208822	7.03296772621795	-3.72058286848916	0.000371416792408692	0.00483505074403458	-0.104467109037374	down	C14orf180	NA
987	1558426_x_at	1558426_x_at	ORAI2	-0.540879840635293	9.48210655007692	-3.71978945747715	0.000372409115741887	0.00484335594747566	-0.106920445711099	down	ORAI2	NA
988	1558431_at	1558431_at	NHLRC4	-0.596845241367642	10.1525875253205	-3.71839221551995	0.000374162796672226	0.0048626576646192	-0.111240033110448	down	NHLRC4	NA
989	1558459_s_at	1558459_s_at	LOC101928623 /// LOC401320	-1.12685665471176	7.14626326147436	-3.71519264377667	0.000378208263448157	0.00489896631225491	-0.12112731920354	down	LOC101928623 /// LOC401320	NA
990	1558476_at	1558476_at	BEND5	-0.507841485952941	8.49110716696154	-3.71397295643941	0.000379761349018667	0.00490745728139816	-0.12489483733012	down	BEND5	NA
991	1558477_at	1558477_at	LOC100131496	-0.689210187873531	7.30809979292308	-3.71317967676437	0.000380774727638938	0.00491841230067739	-0.127344756922124	down	LOC100131496	NA
992	1558480_at	1558480_at	TMCC1-AS1	-0.961853985511762	8.28777845111538	-3.71316850870855	0.000380789012688933	0.00491841230067739	-0.127379245125101	down	TMCC1-AS1	NA
993	1558484_s_at	1558484_s_at	LRRC27	-0.544723351076468	6.80088742788462	-3.71277942294816	0.000381287010704108	0.00492135677767873	-0.128580740621143	down	LRRC27	NA
994	1558501_at	1558501_at	DNM3	-0.865933361373528	7.32466936753846	-3.70988117049803	0.000385016104146526	0.00495836767183429	-0.137527794839944	down	DNM3	NA
995	1558504_at	1558504_at	LOC101926918	-0.949279186535296	9.58129678207692	-3.70984617232433	0.000385061346769244	0.00495836767183429	-0.137635806473756	down	LOC101926918	NA
996	1558508_a_at	1558508_a_at	C1orf53	-0.552557343941173	11.1501934721795	-3.70941823129729	0.000385614961646707	0.00496315866949945	-0.138956464375658	down	C1orf53	NA
997	1558527_at	1558527_at	PAXIP1OS	-0.73500671175	8.71728105146154	-3.70696101933967	0.000388808485968265	0.00499250915225808	-0.146537563311851	down	PAXIP1OS	NA
998	1558537_x_at	1558537_x_at	ZNF844	-0.521369998376469	7.12901712580769	-3.70572185626445	0.000390428505944984	0.00500625669853237	-0.150359365266493	down	ZNF844	NA
999	1558544_at	1558544_at	C1orf86	-0.691752872082354	7.25887406176923	-3.70426397291809	0.000392342699363831	0.00502726437490449	-0.154854607296918	down	C1orf86	NA
1000	1558568_a_at	1558568_a_at	PCNXL4	-0.722810600264708	8.54652303391026	-3.702211657974	0.000395052528098665	0.00504911514622013	-0.161180645489453	down	PCNXL4	NA
1001	1558574_at	1558574_at	LOC100508631	-0.839668032779414	8.18534078501282	-3.70161617051666	0.000395842125264958	0.00505433633789388	-0.163015716417158	down	LOC100508631	NA
1002	1558577_at	1558577_at	LOC148709	-1.03482050624706	7.96400695452564	-3.7014650720696	0.000396042715806794	0.00505571690094244	-0.163481313118359	down	LOC148709	NA
1003	1558578_a_at	1558578_a_at	C7orf73 /// LOC101930655 /// SLC13A4	-0.618904484714705	7.65760900979487	-3.7009907244823	0.000396673064305633	0.00506144448054039	-0.164942888320321	down	C7orf73 /// LOC101930655 /// SLC13A4	NA
1004	1558589_at	1558589_at	C21orf15 /// LINC00417	-0.546749520782357	6.91566710602564	-3.69945730557285	0.000398717327276116	0.00508037051242639	-0.16966682038406	down	C21orf15 /// LINC00417	NA
1005	1558601_at	1558601_at	TUSC7	-0.532498432514704	10.2448544452949	-3.69768253148339	0.000401095872665764	0.00510138667675453	-0.175132589799411	down	TUSC7	NA
1006	1558606_s_at	1558606_s_at	TTC5	-0.612045885244116	8.15608028014103	-3.69729156711967	0.000401621654150139	0.00510167980780744	-0.176336397805516	down	TTC5	NA
1007	1558612_a_at	1558612_a_at	ATP1A4	-0.532350074523531	6.68620448873077	-3.69701950051936	0.000401987925180324	0.00510193980211898	-0.177174058775208	down	ATP1A4	NA
1008	1558620_at	1558620_at	ZNF621	-0.852147263341177	8.72330487270513	-3.69653837578114	0.000402636420293059	0.00510769055209351	-0.178655280446093	down	ZNF621	NA
1009	1558630_at	1558630_at	LOC101926987	-0.969535307623529	8.37435510408974	-3.69530772172467	0.000404299720530966	0.00511977102416644	-0.182443443003999	down	LOC101926987	NA
1010	1558636_s_at	1558636_s_at	ADAMTS5	-0.514149841079414	8.93627735801282	-3.69498338912713	0.000404739162661617	0.00512366606124657	-0.183441648224411	down	ADAMTS5	NA
1011	1558641_at	1558641_at	SPATA24	-0.689181951761768	8.25243199932051	-3.69461657345559	0.000405236713518353	0.00512683334856185	-0.184570531237862	down	SPATA24	NA
1012	1558651_at	1558651_at	LOC100507462	-0.563703851249999	10.3726156062692	-3.6938226790557	0.000406315550784415	0.00513411202660918	-0.18701349181264	down	LOC100507462	NA
1013	1558660_at	1558660_at	LINC00703	-0.606701368479415	8.45220935994872	-3.69284428173736	0.000407648873369762	0.00514501434706642	-0.190023700955254	down	LINC00703	NA
1014	1558666_at	1558666_at	PHEX-AS1	-0.612365094864709	8.68329955823077	-3.69170740282188	0.00040920339979157	0.00516106018076219	-0.19352081095917	down	PHEX-AS1	NA
1015	1558675_s_at	1558675_s_at	NEMF	-0.783438296755883	7.30994110332051	-3.69071369836747	0.000410566774490508	0.00517109845548688	-0.19657689515237	down	NEMF	NA
1016	1558680_s_at	1558680_s_at	PDE1A	-0.570236515999998	10.695445120641	-3.69013900169171	0.000411357237497867	0.00517747627997142	-0.198344082888159	down	PDE1A	NA
1017	1558691_a_at	1558691_a_at	DOCK4	-0.529845322858822	8.30432486698718	-3.68858101403409	0.000413507454655974	0.00519497244561474	-0.2031339211466	down	DOCK4	NA
1018	1558692_at	1558692_at	C1orf85	-0.627873631273529	9.92455235732051	-3.68838269043969	0.000413781932200642	0.00519722654331957	-0.203743541427392	down	C1orf85	NA
1019	1558697_a_at	1558697_a_at	KIAA0430	-0.627946783626466	6.70635263897436	-3.68786959910465	0.000414492849461612	0.00520187193598571	-0.205320610094394	down	KIAA0430	NA
1020	1558700_s_at	1558700_s_at	ZNF260	-0.743766225838232	10.4797661585	-3.68741213146924	0.000415127677029926	0.00520695245276697	-0.206726581833189	down	ZNF260	NA
1021	1558711_at	1558711_at	FAM13A-AS1	-0.561503773297057	8.07285978384615	-3.686111704771	0.0004169373361203	0.00522126634273417	-0.210722624830575	down	FAM13A-AS1	NA
1022	1558732_at	1558732_at	MAP4K4	-0.672740221705878	11.2463827616667	-3.68358902604886	0.000420469296695597	0.00525186135292263	-0.218471696093895	down	MAP4K4	NA
1023	1558750_a_at	1558750_a_at	ARHGAP11B /// LOC100288637	-0.771113838352942	9.39547654715385	-3.68129290152531	0.000423708797731241	0.00528066526463542	-0.225521639181862	down	ARHGAP11B /// LOC100288637	NA
1024	1558754_at	1558754_at	ZNF763	-0.66931664530882	10.8234363140128	-3.68111123932731	0.000423966108213922	0.00528266795045492	-0.226079278109554	down	ZNF763	NA
1025	1558757_at	1558757_at	C12orf49	-0.545944339158819	9.9888083504359	-3.68019378723341	0.000425267881500669	0.00529526791643113	-0.228895240173899	down	C12orf49	NA
1026	1558778_s_at	1558778_s_at	MKL2	-0.509817080305878	6.3962210269359	-3.67783505702587	0.000428632165648321	0.0053189885739496	-0.236132715954547	down	MKL2	NA
1027	1558782_a_at	1558782_a_at	NFYC-AS1	-0.634260106111766	8.58188428730769	-3.67728324011431	0.00042942287546317	0.00532443044001023	-0.237825432538192	down	NFYC-AS1	NA
1028	1558786_at	1558786_at	TSPAN3	-0.923912777897058	7.75871459974359	-3.67420373461265	0.000433861106877072	0.00537533560355855	-0.24726866896469	down	TSPAN3	NA
1029	1558794_at	1558794_at	NUTM2A-AS1	-0.645825589270593	7.6288684945	-3.67250248682876	0.000436331649345524	0.00539859731499004	-0.252483144451748	down	NUTM2A-AS1	NA
1030	1558795_at	1558795_at	RP3-525N10.2	-0.632587928323531	12.0254687101282	-3.67243507815945	0.000436429814947526	0.00539859731499004	-0.252689723342377	down	RP3-525N10.2	NA
1031	1558809_s_at	1558809_s_at	ZNF790-AS1	-0.501251486761766	7.34858421996154	-3.67120872895811	0.000438219389451929	0.0054097189248779	-0.256447500411935	down	ZNF790-AS1	NA
1032	1558832_at	1558832_at	SLC2A1-AS1	-0.609129619670588	6.91438451751282	-3.66846133167864	0.000442253952988842	0.00544109695762037	-0.264862893855868	down	SLC2A1-AS1	NA
1033	1558848_at	1558848_at	AX747192 /// RP11-783K16.14	-0.559492415835295	7.67774370316667	-3.66633892180897	0.000445394883533169	0.00546620163289353	-0.271360915608159	down	AX747192 /// RP11-783K16.14	NA
1034	1558858_at	1558858_at	LOC100506885	-0.539388237402941	8.26568922552564	-3.66390642445706	0.000449020800499062	0.00550083178742689	-0.278805080927874	down	LOC100506885	NA
1035	1558881_at	1558881_at	LINC00924	-0.567909363335295	8.3527605105	-3.66223632622854	0.000451526508803871	0.00551792844632357	-0.283914080930338	down	LINC00924	NA
1036	1558890_at	1558890_at	LOC100507054	-0.503395079832345	8.99609959261539	-3.66051638669307	0.000454120891299512	0.00554220083299125	-0.289173849988195	down	LOC100507054	NA
1037	1558896_at	1558896_at	IBA57	-0.642096907238237	7.70722643797436	-3.65944467220317	0.000455744643175914	0.00555829541950549	-0.292450400785975	down	IBA57	NA
1038	1558897_at	1558897_at	PLK5	-0.814683899305883	7.90805302955128	-3.65931676978445	0.000455938796147487	0.0055594232112765	-0.292841391840859	down	PLK5	NA
1039	1558899_s_at	1558899_s_at	RGMB-AS1	-0.694106631717648	6.75580998208974	-3.65897985668333	0.000456450599120091	0.00556375069286017	-0.293871271989381	down	RGMB-AS1	NA
1040	1558930_at	1558930_at	LINC00460	-0.602317089961767	8.39452726007692	-3.65666660943911	0.000459979421550662	0.00559372216932439	-0.300940644880993	down	LINC00460	NA
1041	1558934_a_at	1558934_a_at	GTF2H5	-0.890532606505884	7.46139601028205	-3.65604362512994	0.000460934198872793	0.00560233615713727	-0.302843974715108	down	GTF2H5	NA
1042	1558938_at	1558938_at	RP11-468E2.5	-0.544428949714707	7.64773615528205	-3.65553508959374	0.000461714970125149	0.00560983688702056	-0.304397474711804	down	RP11-468E2.5	NA
1043	1558944_at	1558944_at	CACNA1A /// LOC100507353	-0.584287533426473	8.77590296770513	-3.65512282988614	0.000462348848682496	0.00561254957853362	-0.305656755527602	down	CACNA1A /// LOC100507353	NA
1044	1558949_at	1558949_at	TNRC18	-0.873029223314705	6.55365096748718	-3.6544141561469	0.000463440418909871	0.00562080854123718	-0.307821224955982	down	TNRC18	NA
1045	1558950_at	1558950_at	RP11-63D14.1	-0.665810511502937	8.04102329338462	-3.65420062062347	0.00046376980778072	0.00562355605243089	-0.308473359070319	down	RP11-63D14.1	NA
1046	1558953_s_at	1558953_s_at	CEP164	-0.777522980620588	7.68017320719231	-3.65375775567789	0.000464453658025438	0.00563059950167203	-0.309825776636373	down	CEP164	NA
1047	1558964_at	1558964_at	FAT3	-0.551094218702941	7.30317152385897	-3.65160000476466	0.000467799287747882	0.00566237016993922	-0.316413458937969	down	FAT3	NA
1048	1558971_at	1558971_at	THEMIS	-0.824594712926473	8.17799394496154	-3.6506594469617	0.000469264797618221	0.00567357069347675	-0.319284159477745	down	THEMIS	NA
1049	1558977_at	1558977_at	LOC100130992	-0.666654187411764	10.3017081811538	-3.65035312582155	0.000469743026755157	0.00567459124786527	-0.320218978310721	down	LOC100130992	NA
1050	1559003_a_at	1559003_a_at	CCDC163P	-0.779408851000001	7.23117290866667	-3.64774656693197	0.000473831177762157	0.00570909127740239	-0.328171350012921	down	CCDC163P	NA
1051	1559007_s_at	1559007_s_at	CTD-2124B8.2	-0.516114581188238	7.09056261196154	-3.64703014795	0.000474960727515347	0.00571992902574925	-0.330356381434525	down	CTD-2124B8.2	NA
1052	1559011_at	1559011_at	FLJ13773	-0.57642940187941	7.48914191058974	-3.64687226066604	0.000475210006178771	0.00572041107173587	-0.330837886975434	down	FLJ13773	NA
1053	1559017_at	1559017_at	LOC100507351	-0.758289254135294	8.63171734530769	-3.64656296180448	0.000475698699884925	0.00572503332956378	-0.331781106901745	down	LOC100507351	NA
1054	1559031_at	1559031_at	EXOSC10	-0.757165048035292	8.14201362432051	-3.64393169565771	0.000479875474655545	0.00576135080737636	-0.339802996773329	down	EXOSC10	NA
1055	1559045_at	1559045_at	LOC100128288	-1.04592120435588	7.12241675814103	-3.64076377079015	0.000484950371082693	0.00580952268600926	-0.349455601273564	down	LOC100128288	NA
1056	1559051_s_at	1559051_s_at	MB21D1	-0.540859064055885	7.56941736869231	-3.63972577751087	0.000486624262192982	0.00582447056379188	-0.35261706547025	down	MB21D1	NA
1057	1559052_s_at	1559052_s_at	PAK2	-0.950851738044115	9.0177729024359	-3.63964197751828	0.0004867596391992	0.0058248157743962	-0.352872271397227	down	PAK2	NA
1058	1559064_at	1559064_at	NUP153 /// RP11-500C11.3	-0.600772330511764	7.75324016624359	-3.63764526363732	0.000489995891663961	0.00585128007276762	-0.358951878294146	down	NUP153 /// RP11-500C11.3	NA
1059	1559078_at	1559078_at	AL833181	-0.717960532373531	7.93027616852564	-3.63639722841453	0.000492029066677108	0.00586285213829595	-0.362750714462469	down	AL833181	NA
1060	1559093_at	1559093_at	FLJ30403	-0.628432997294114	9.92994928619231	-3.63599919930518	0.00049267918043791	0.00586484524067989	-0.363962064212668	down	FLJ30403	NA
1061	1559126_at	1559126_at	RRP12	-0.777037318629413	7.20286998052564	-3.63011192147213	0.000502390894755608	0.00595581573520444	-0.381868348884292	down	RRP12	NA
1062	1559131_a_at	1559131_a_at	LOC101928047	-0.960092328599999	7.70931389907692	-3.62906728503273	0.000504133027794537	0.00597016681713322	-0.385043503187129	down	LOC101928047	NA
1063	1559180_at	1559180_at	LOC100131860	-0.561044364320587	7.9160589879359	-3.62451370359155	0.000511794259104691	0.00602418753854661	-0.398876527203383	down	LOC100131860	NA
1064	1559190_s_at	1559190_s_at	RDH13	-0.799277484864705	8.33595714815385	-3.62400723178803	0.000512653181067552	0.00603040289906807	-0.40041434921516	down	RDH13	NA
1065	1559224_at	1559224_at	LCE1E	-0.682603808532352	9.09879929565385	-3.6209137666183	0.000517929161977695	0.00607156452211202	-0.409803885751141	down	LCE1E	NA
1066	1559240_at	1559240_at	LOC100507053	-0.622215086338235	10.2578591985769	-3.61942326199398	0.000520489626077822	0.00608982886920712	-0.414325970469024	down	LOC100507053	NA
1067	1559266_s_at	1559266_s_at	SKIDA1	-0.685955774232349	9.77133446734615	-3.61768829131484	0.000523485187367183	0.00610527999558462	-0.419588095672308	down	SKIDA1	NA
1068	1559270_at	1559270_at	ZFHX4	-0.503827326032354	8.27419354329487	-3.6175261145306	0.00052376603337436	0.00610595050634182	-0.420079883178391	down	ZFHX4	NA
1069	1559284_at	1559284_at	LOC101929774	-0.933415481558823	9.63891455592308	-3.61520076036787	0.000527808681052513	0.00613896459963979	-0.427129615895092	down	LOC101929774	NA
1070	1559333_at	1559333_at	LOC101927416	-0.716551985911765	10.4457322063077	-3.61094548469457	0.000535283352569455	0.00618954737577829	-0.440021977527944	down	LOC101927416	NA
1071	1559343_at	1559343_at	IPW /// LOC101930404 /// PWARSN /// SNORD107 /// SNORD115-13 /// SNORD115-26 /// SNORD115-7 /// SNORD116-22 /// SNORD116-28 /// SNORD116-4 /// SNRPN	-0.850641270200005	7.72750403260256	-3.61052621292244	0.000536025246033442	0.00619209387848689	-0.441291680519367	down	IPW /// LOC101930404 /// PWARSN /// SNORD107 /// SNORD115-13 /// SNORD115-26 /// SNORD115-7 /// SNORD116-22 /// SNORD116-28 /// SNORD116-4 /// SNRPN	NA
1072	1559344_at	1559344_at	LOC101929064	-0.518379193764709	10.7031753112308	-3.60993584789211	0.000537071541127079	0.00620168051345916	-0.443079337910919	down	LOC101929064	NA
1073	1559348_a_at	1559348_a_at	RP11-1008C21.2	-0.526897455197059	7.15612643839744	-3.60975098097443	0.000537399576470341	0.00620214896088661	-0.443639082563201	down	RP11-1008C21.2	NA
1074	1559352_a_at	1559352_a_at	MAFG-AS1	-0.567023706452941	9.40851110612821	-3.60965143428395	0.00053757629493629	0.00620214896088661	-0.44394048412813	down	MAFG-AS1	NA
1075	1559390_a_at	1559390_a_at	SPATA45	-0.591709313429408	8.31903783935898	-3.60602601834484	0.00054404997397151	0.00625268878089962	-0.454913304457107	down	SPATA45	NA
1076	1559397_s_at	1559397_s_at	PRR14	-0.505438385576468	7.18521400134615	-3.6052392879392	0.000545464528970084	0.00626222401372945	-0.457293423983279	down	PRR14	NA
1077	1559402_a_at	1559402_a_at	C1orf61	-1.03587776196177	8.38572061611539	-3.60499767276041	0.000545899657610855	0.00626249764579805	-0.458024316124488	down	C1orf61	NA
1078	1559503_a_at	1559503_a_at	LOC441666	-0.747580334297057	8.16156318720513	-3.59287901099006	0.000568152030893223	0.00644074482460853	-0.494639131309621	down	LOC441666	NA
1079	1559528_at	1559528_at	LOC100129917	-0.521569362888235	8.80980015044872	-3.58968581081886	0.000574157147756077	0.00648461930459895	-0.504272402172235	down	LOC100129917	NA
1080	1559529_at	1559529_at	PTK2	-0.881875313988235	7.42894481710256	-3.58943958605972	0.000574622689310214	0.00648853687278727	-0.505014962890001	down	PTK2	NA
1081	1559532_at	1559532_at	ARIH2OS	-0.682952683247059	9.16059819966667	-3.58879104329151	0.000575850615417158	0.0064988033692181	-0.506970655106205	down	ARIH2OS	NA
1082	1559542_a_at	1559542_a_at	LOC101929622	-0.648361070399996	7.04770840065385	-3.58719532426599	0.000578882496626522	0.00652263449809369	-0.511781507688758	down	LOC101929622	NA
1083	1559567_at	1559567_at	PRDM11	-0.598380370685293	7.36314983815385	-3.58592867475643	0.000581299918729538	0.00653424610537366	-0.515599185224125	down	PRDM11	NA
1084	1559573_at	1559573_at	LINC01093	-0.821925842355883	8.23829038303846	-3.58560525060788	0.000581918712468689	0.00653687389511075	-0.516573831327718	down	LINC01093	NA
1085	1559585_at	1559585_at	DDX60L	-0.551209257185294	8.4539556405	-3.58460011094992	0.000583845795106615	0.00654455804550156	-0.51960244478067	down	DDX60L	NA
1086	1559591_s_at	1559591_s_at	CHDH	-0.662378183135294	9.97178997365385	-3.58401719279194	0.000584966154624373	0.00654970534234809	-0.521358575278515	down	CHDH	NA
1087	1559595_at	1559595_at	LOC728084	-0.781570263908819	8.43367969707692	-3.58396265869951	0.000585071072556526	0.00654970534234809	-0.521522857245157	down	LOC728084	NA
1088	1559605_a_at	1559605_a_at	LOC285043	-0.719061826838233	7.20710366435897	-3.58254909099027	0.000587796866913673	0.00657214595061454	-0.525780559632458	down	LOC285043	NA
1089	1559616_x_at	1559616_x_at	ZNF626	-0.650938706670587	9.5717535033718	-3.58130961840428	0.000590196860901453	0.00659047693846717	-0.529512902189525	down	ZNF626	NA
1090	1559627_at	1559627_at	C7orf71	-0.948104063485291	8.08572550202564	-3.57999736177168	0.000592747915773388	0.00660858325752651	-0.533463415435823	down	C7orf71	NA
1091	1559648_at	1559648_at	LINC00892	-0.677758220999998	10.6261734146154	-3.57610563239324	0.000600375167620413	0.006675922776011	-0.545173315305799	down	LINC00892	NA
1092	1559661_at	1559661_at	TENM3	-0.513515612938237	9.84033625515385	-3.57438501686274	0.000603776928931057	0.00670148266124758	-0.550347623729535	down	TENM3	NA
1093	1559701_s_at	1559701_s_at	NDST2	-0.504007425611768	9.82305228670513	-3.56989353629448	0.0006127432048928	0.00676256252069315	-0.563846252257377	down	NDST2	NA
1094	1559709_at	1559709_at	ZNF138	-0.588425701873527	6.82391182247436	-3.56817140202749	0.00061621444707132	0.00679274853831984	-0.569018726633859	down	ZNF138	NA
1095	1559732_at	1559732_at	NUB1	-0.638306330150003	9.29864309714103	-3.56551148548071	0.000621612606194998	0.00683561328312782	-0.577004363200046	down	NUB1	NA
1096	1559747_at	1559747_at	SPG11	-0.631501754197062	8.19266631196154	-3.5635589395246	0.000625603697564663	0.00687002346075022	-0.582863623578578	down	SPG11	NA
1097	1559754_at	1559754_at	LTB	-0.702816856314703	8.13486784065385	-3.56305775936145	0.000626632043637914	0.0068762785134023	-0.584367211835633	down	LTB	NA
1098	1559759_at	1559759_at	KIFC3	-0.770351321911768	8.76680068957692	-3.56296540571094	0.000626821714168808	0.00687629960316605	-0.584644265151239	down	KIFC3	NA
1099	1559763_at	1559763_at	ZC3H12C	-0.534608416582353	6.89753705970513	-3.56251780255637	0.000627741746755038	0.00688224985037732	-0.585986965121593	down	ZC3H12C	NA
1100	1559835_at	1559835_at	LINC01410	-0.624914301532353	8.82238645801282	-3.55619032190454	0.00064088539911558	0.00698016119455066	-0.6049549940472	down	LINC01410	NA
1101	1559840_s_at	1559840_s_at	TBX18	-0.724254285852934	10.2137374797179	-3.55546329565747	0.000642412200869864	0.00699261140405332	-0.60713287649603	down	TBX18	NA
1102	1559864_at	1559864_at	LCN6	-0.554019187067651	8.36946618753846	-3.55388974282611	0.000645728576697808	0.00701613869852	-0.61184552902034	down	LCN6	NA
1103	1559865_at	1559865_at	RP1-149C7.1	-0.520393145285293	6.95089134842308	-3.55369219440146	0.000646146068786117	0.00701862841851861	-0.612437064021423	down	RP1-149C7.1	NA
1104	1559883_s_at	1559883_s_at	SAMHD1	-0.622481564755883	8.86438477085897	-3.55228043845599	0.000649137080710411	0.00703748916728299	-0.616663714237512	down	SAMHD1	NA
1105	1559890_a_at	1559890_a_at	ABI1	-0.982931589276468	9.61349191374359	-3.55082614051359	0.000652231941817848	0.0070630092553431	-0.621016477031493	down	ABI1	NA
1106	1559893_at	1559893_at	GPATCH11	-0.970150116600001	8.12081334907692	-3.55071546540398	0.000652468038883816	0.0070630092553431	-0.621347679255094	down	GPATCH11	NA
1107	1559924_at	1559924_at	RP11-474P2.2	-0.581963857461762	9.96545592429487	-3.54846474142334	0.000657286990283097	0.00709734877811617	-0.628081512605196	down	RP11-474P2.2	NA
1108	1559925_s_at	1559925_s_at	LOC102723757	-0.57481826947353	9.20315483285897	-3.54837753425301	0.000657474383718916	0.00709734877811617	-0.62834236218522	down	LOC102723757	NA
1109	1559926_at	1559926_at	LOC728353	-0.599512570899991	10.0939826425128	-3.54836506265091	0.000657501187216485	0.00709734877811617	-0.628379666222423	down	LOC728353	NA
1110	1559942_at	1559942_at	MDFIC	-0.522056208750001	10.6123368784231	-3.54693285333608	0.000660586133928642	0.00711580253489869	-0.632662950589701	down	MDFIC	NA
1111	1559945_at	1559945_at	RUVBL2	-0.751803345579409	9.50403247402564	-3.54688439412959	0.000660690753470009	0.00711580253489869	-0.632807855114034	down	RUVBL2	NA
1112	1559948_at	1559948_at	LOC101927253	-0.510764268850002	9.23149451632051	-3.54670842360935	0.000661070791746934	0.00711580253489869	-0.633334036821555	down	LOC101927253	NA
1113	1559953_at	1559953_at	DDX42	-0.606763055014703	6.85392912924359	-3.54658972809663	0.000661327251869562	0.00711580253489869	-0.633688946003923	down	DDX42	NA
1114	1559979_at	1559979_at	SYF2	-0.70596477146765	7.19765137866667	-3.54517460705173	0.000664392111970701	0.00713106374597529	-0.63791961839415	down	SYF2	NA
1115	1559980_at	1559980_at	ZNF7	-0.608053420938234	7.12432937044872	-3.54508003629325	0.0006645974117285	0.00713186722006982	-0.638202305881929	down	ZNF7	NA
1116	1559988_at	1559988_at	ZNF483	-0.891456031952945	9.00463454151282	-3.54476287071424	0.000665286372306054	0.00713366001291106	-0.639150326390722	down	ZNF483	NA
1117	1560007_at	1560007_at	LOC645984	-0.699087321888241	9.28991192814103	-3.54258079712047	0.000670044740646168	0.00716713832516638	-0.645670986949463	down	LOC645984	NA
1118	1560010_a_at	1560010_a_at	SATB2-AS1	-1.5700593017147	8.09039664955128	-3.54253534446169	0.000670144199582033	0.00716713832516638	-0.645806781975912	down	SATB2-AS1	NA
1119	1560017_at	1560017_at	TMTC3	-0.66915149962059	8.32505911157692	-3.54212622421903	0.000671040061108109	0.0071700440377342	-0.647029019489595	down	TMTC3	NA
1120	1560019_at	1560019_at	DLGAP1-AS2	-1.20999013390588	6.92694800603846	-3.54194987009916	0.000671426578283144	0.00717114435514303	-0.647555842308898	down	DLGAP1-AS2	NA
1121	1560028_at	1560028_at	C11orf57	-0.552796097097057	8.01636883360256	-3.54096514926344	0.000673588681120145	0.00718463931725398	-0.650497154828016	down	C11orf57	NA
1122	1560038_at	1560038_at	LOC100506071	-1.13261397974117	8.64309562803846	-3.54006760587645	0.000675565117060408	0.00719230174404585	-0.653177562869531	down	LOC100506071	NA
1123	1560058_at	1560058_at	LOC399900	-0.923786194426466	8.7760300850641	-3.53980305702981	0.000676148714483689	0.00719230174404585	-0.653967514189543	down	LOC399900	NA
1124	1560069_at	1560069_at	PLEKHM3	-0.638219032832357	8.15730569079487	-3.53848468941034	0.000679064174143601	0.00721149446516085	-0.657903572149377	down	PLEKHM3	NA
1125	1560089_at	1560089_at	LOC100289019	-0.7000729376	9.62625285571795	-3.53624354697344	0.000684047619146715	0.00724952579508561	-0.664592215469003	down	LOC100289019	NA
1126	1560101_at	1560101_at	SYDE2	-1.59136348783235	7.91044091934615	-3.53425360650383	0.000688501503393098	0.00728543055893509	-0.670528608019431	down	SYDE2	NA
1127	1560135_at	1560135_at	BC035400	-0.565392140997058	7.71038273252564	-3.52986154728487	0.000698429213857848	0.00736198520680121	-0.683622528810915	down	BC035400	NA
1128	1560147_at	1560147_at	WDR86-AS1	-0.547990577623528	8.0860282544359	-3.52898167282408	0.000700434294091553	0.00737175072751793	-0.686244269988074	down	WDR86-AS1	NA
1129	1560162_at	1560162_at	LOC643549	-1.07375784615294	7.82943753097436	-3.52763708553578	0.00070350890674841	0.00739272525013825	-0.690249799534616	down	LOC643549	NA
1130	1560168_at	1560168_at	LINC01330	-0.536285476185292	9.45948479174359	-3.52742571185405	0.000703993407211703	0.00739312822347181	-0.690879382774482	down	LINC01330	NA
1131	1560180_at	1560180_at	LOC101929456	-0.534495091544125	8.58179327269231	-3.5263518281444	0.000706459795426081	0.00740665183411716	-0.694077561553226	down	LOC101929456	NA
1132	1560182_at	1560182_at	LOC101927066	-0.839439388564708	7.37695621666667	-3.52594852574554	0.000707388171499232	0.00741354193534992	-0.695278473123539	down	LOC101927066	NA
1133	1560208_at	1560208_at	LOC101930593 /// LOC102724352	-0.528644381023529	7.15658245082051	-3.5233784049993	0.000713331616055577	0.00745786279021007	-0.702929193216665	down	LOC101930593 /// LOC102724352	NA
1134	1560220_a_at	1560220_a_at	CBY1	-0.817581233644118	7.94750110633333	-3.52262529684942	0.000715082127840944	0.00746672474371755	-0.705170282379741	down	CBY1	NA
1135	1560250_s_at	1560250_s_at	LOC284242	-1.16274575130882	10.0318671178077	-3.52011873814133	0.000720937670941509	0.00750773272213858	-0.712626788141505	down	LOC284242	NA
1136	1560260_at	1560260_at	LOC285593	-0.664537857399997	6.84948624970513	-3.51884376946581	0.000723933499555627	0.00753207689594746	-0.716418099457339	down	LOC285593	NA
1137	1560281_a_at	1560281_a_at	TMEM95	-1.03068260855588	8.56292984851282	-3.51653280917844	0.000729393688879365	0.00757159672289335	-0.723287571944072	down	TMEM95	NA
1138	1560292_a_at	1560292_a_at	TMCO4	-0.707253806573531	10.5668716963718	-3.51504837604993	0.000732921550873934	0.00759653170779983	-0.727698430053376	down	TMCO4	NA
1139	1560300_a_at	1560300_a_at	DMRTC1 /// DMRTC1B	-1.02542010602941	7.13165750362821	-3.5147628537239	0.000733601964648982	0.00759653170779983	-0.728546680139002	down	DMRTC1 /// DMRTC1B	NA
1140	1560317_s_at	1560317_s_at	HIP1	-0.586280303052941	7.9895259085641	-3.51274625014595	0.000738424681872967	0.00763634754707859	-0.734536338755387	down	HIP1	NA
1141	1560352_at	1560352_at	ENTPD1-AS1 /// LOC101927104	-1.14740107836471	7.77981013958974	-3.50969349687819	0.000745782488463104	0.00768626909645998	-0.743598833626188	down	ENTPD1-AS1 /// LOC101927104	NA
1142	1560404_a_at	1560404_a_at	DPH6	-1.38886865706765	7.5315109243718	-3.50615543545928	0.000754396793367376	0.00774003465516256	-0.754094932056828	down	DPH6	NA
1143	1560412_at	1560412_at	LOC100507506	-1.08626904070294	8.90948275352564	-3.50423045015433	0.000759123120805789	0.00777976694096654	-0.759802436960266	down	LOC100507506	NA
1144	1560419_at	1560419_at	LOC100127974	-0.628217469835295	8.15399112852564	-3.50371517697411	0.000760392992800533	0.00778694266367656	-0.761329818277167	down	LOC100127974	NA
1145	1560426_at	1560426_at	C12orf55	-0.722850638852936	9.59928720897436	-3.50285040795734	0.000762528702875111	0.00780296777647328	-0.763892817166566	down	C12orf55	NA
1146	1560432_at	1560432_at	CLRN1-AS1	-0.567717380988233	6.86476385502564	-3.50256537643242	0.000763233884711561	0.00780434124679346	-0.764737492522238	down	CLRN1-AS1	NA
1147	1560446_at	1560446_at	IPO5P1	-0.582969846520587	9.47189722269231	-3.50152013354304	0.000765825150116926	0.00782059956717275	-0.767834588731424	down	IPO5P1	NA
1148	1560457_x_at	1560457_x_at	PLIN5	-0.665067785308819	10.1269913383718	-3.49989779877426	0.000769863577655092	0.00785157453987916	-0.772640311078177	down	PLIN5	NA
1149	1560460_at	1560460_at	RP11-798M19.6	-0.56232329493529	7.28137401638462	-3.49970291920462	0.000770350038511917	0.00785360588395284	-0.773217480373298	down	RP11-798M19.6	NA
1150	1560491_at	1560491_at	LOC102546299	-0.557669910823528	6.44811575458974	-3.49806275744566	0.000774455769694884	0.00786854224431012	-0.778074182384883	down	LOC102546299	NA
1151	1560496_at	1560496_at	LOC101928200	-0.564245037652942	8.32931102153846	-3.49746371026883	0.000775960487619373	0.00787628543382514	-0.779847618455841	down	LOC101928200	NA
1152	1560520_at	1560520_at	LOC102724162	-0.685578894520583	9.25023176334615	-3.49410021492686	0.000784460578830294	0.00793980285463076	-0.78980093387047	down	LOC102724162	NA
1153	1560522_at	1560522_at	DLGAP1-AS3	-0.556006288794119	7.71485636074359	-3.49406552486911	0.000784548703298248	0.00793980285463076	-0.789903553291798	down	DLGAP1-AS3	NA
1154	1560523_at	1560523_at	AC005537.2	-0.575927638047061	7.18613743652564	-3.49403993579482	0.000784613714194239	0.00793980285463076	-0.78997924989808	down	AC005537.2	NA
1155	1560526_at	1560526_at	MAGI2-IT1	-0.500542206985299	9.10479121983333	-3.49362507725429	0.000785668403566715	0.0079455879758983	-0.791206412482546	down	MAGI2-IT1	NA
1156	1560553_at	1560553_at	TIAF1	-0.642328767811768	7.68547035611538	-3.49202568634828	0.000789747077539062	0.00796521333046453	-0.795936468471647	down	TIAF1	NA
1157	1560554_a_at	1560554_a_at	C1orf145	-0.684089752917645	8.30525084285897	-3.49180575053042	0.000790309508898748	0.00796941578735504	-0.79658678669964	down	C1orf145	NA
1158	1560579_s_at	1560579_s_at	SLC16A1-AS1	-0.573395367967644	9.13824549079487	-3.48984464941077	0.000795341315346359	0.00799934342926464	-0.802384169288099	down	SLC16A1-AS1	NA
1159	1560582_a_at	1560582_a_at	BC040886 /// RP11-804F13.1	-0.563781464097059	6.64068814348718	-3.48949439428005	0.000796243185253852	0.00800562636148481	-0.803419341455547	down	BC040886 /// RP11-804F13.1	NA
1160	1560587_s_at	1560587_s_at	PRDX5	-0.582268380455879	9.99613376691026	-3.48936021643038	0.000796588935175123	0.00800763008470304	-0.803815881568289	down	PRDX5	NA
1161	1560588_at	1560588_at	AC073321.4	-0.50359686223824	9.06341243494872	-3.48891596276263	0.00079773470304192	0.00801716923557645	-0.805128720076707	down	AC073321.4	NA
1162	1560697_at	1560697_at	TRHDE-AS1	-0.573441323273522	9.17199981129487	-3.47872870467811	0.000824440094044468	0.00820314142709396	-0.835200472202603	down	TRHDE-AS1	NA
1163	1560752_at	1560752_at	FBXW2	-0.692631263558818	11.5477089203846	-3.47361675136424	0.000838157173903543	0.00828834210222033	-0.850266448945237	down	FBXW2	NA
1164	1560753_at	1560753_at	RP11-215E13.2	-0.527720769432353	7.09361980876923	-3.47342577514429	0.000838673783788708	0.00829195101783863	-0.850828984013061	down	RP11-215E13.2	NA
1165	1560754_at	1560754_at	CMTM7	-0.639459176473526	9.3951534571282	-3.47335102411929	0.000838876074776672	0.00829199440246394	-0.85104916277193	down	CMTM7	NA
1166	1560767_at	1560767_at	HCG22	-0.627013059299996	8.84900212315385	-3.4717729873122	0.000843157331733699	0.00831973057436202	-0.855696460360025	down	HCG22	NA
1167	1560773_at	1560773_at	DLGAP1 /// LOC102724716	-0.79681225302941	10.2480176480256	-3.47060834284991	0.000846330280056126	0.00834317872142892	-0.859125340849292	down	DLGAP1 /// LOC102724716	NA
1168	1560787_at	1560787_at	LOC101929143	-0.604117416164704	7.29908682202564	-3.47006051051395	0.000847826689763047	0.00834472083938697	-0.860737949365013	down	LOC101929143	NA
1169	1560790_at	1560790_at	GOLGA6L2	-0.790595915564703	7.23222103594872	-3.46990808784908	0.000848243478292876	0.00834581827886684	-0.861186590463804	down	GOLGA6L2	NA
1170	1560810_at	1560810_at	LOC101927735	-0.610297773005881	8.97246136202564	-3.46804540269958	0.000853352520808819	0.00838250971527528	-0.866668065862971	down	LOC101927735	NA
1171	1560818_at	1560818_at	LINC00944	-0.512097275058828	10.8310984377436	-3.46726129422723	0.000855511888565256	0.00839452410477	-0.868974887078433	down	LINC00944	NA
1172	1560833_at	1560833_at	LINC01189 /// LOC101927827	-0.52954478710294	6.76710768371795	-3.46655851955673	0.000857451657059463	0.00840314919335474	-0.871042105260753	down	LINC01189 /// LOC101927827	NA
1173	1560850_at	1560850_at	LOC101926959	-0.630195750552939	6.92089812764103	-3.46514917604169	0.000861354198145735	0.00842779899492091	-0.875186785637244	down	LOC101926959	NA
1174	1560853_x_at	1560853_x_at	ZNF826P	-0.550231324997055	8.75104235516667	-3.46472232563561	0.000862539475334002	0.00843637671089205	-0.876441851043251	down	ZNF826P	NA
1175	1560872_at	1560872_at	RP11-513N24.1	-0.555859579467647	9.70770920528205	-3.4610842258059	0.000872704473933958	0.00851143723017109	-0.887134374730514	down	RP11-513N24.1	NA
1176	1560874_at	1560874_at	EFCAB4B	-0.533300561749996	7.05449514414103	-3.46100812056891	0.000872918318799531	0.00851200447304519	-0.88735796398921	down	EFCAB4B	NA
1177	1560932_at	1560932_at	FLJ31356	-0.523506881747061	8.14027792424359	-3.4549284071699	0.000890162302008451	0.00861714303511191	-0.905207981868767	down	FLJ31356	NA
1178	1560934_at	1560934_at	LOC284669	-0.548229094441179	10.3646403928974	-3.4545762028568	0.000891171060804119	0.00862393955733836	-0.906241353208164	down	LOC284669	NA
1179	1560958_s_at	1560958_s_at	LOC101928516	-0.516135405167645	7.47405847592308	-3.45172749557355	0.000899369905723966	0.00868168248507377	-0.914596674537435	down	LOC101928516	NA
1180	1560959_a_at	1560959_a_at	RP1-39J2.1	-0.544158933332353	8.70076781717949	-3.45166977235221	0.000899536772647867	0.00868176046681767	-0.91476592617024	down	RP1-39J2.1	NA
1181	1560960_at	1560960_at	AY927499	-0.580074448708823	7.91427146025641	-3.45123532464156	0.000900793617455552	0.00869235634210772	-0.916039714553403	down	AY927499	NA
1182	1560994_x_at	1560994_x_at	LOC400590	-0.698808623349998	6.70058187889744	-3.4469340052707	0.000913327030832707	0.00877846366658325	-0.928644761142072	down	LOC400590	NA
1183	1561003_at	1561003_at	RP11-298D21.2	-0.71474754942353	7.23595627738462	-3.44609801181669	0.000915782029774454	0.00879198989954666	-0.931093316892809	down	RP11-298D21.2	NA
1184	1561035_at	1561035_at	BC032026 /// RP11-526I2.1	-0.58587830252353	7.9396257230641	-3.44275849026085	0.000925651253370222	0.00885563994365999	-0.940870181560511	down	BC032026 /// RP11-526I2.1	NA
1185	1561041_at	1561041_at	TNRC6C	-0.711691635817652	7.94418852829487	-3.44163498327807	0.000928994047134309	0.00887918957364823	-0.944157834507783	down	TNRC6C	NA
1186	1561045_a_at	1561045_a_at	LOC101928973	-0.891891766632353	7.17495730415385	-3.4410127247138	0.000930850367191803	0.00889293094988849	-0.945978376741223	down	LOC101928973	NA
1187	1561054_a_at	1561054_a_at	CCDC14	-0.643391166841177	9.67741971908974	-3.43993632350517	0.000934069755642997	0.00891589802545057	-0.949127037496604	down	CCDC14	NA
1188	1561055_at	1561055_at	LOC100507534	-0.752482199264707	11.5182882425641	-3.43981220065644	0.000934441667613176	0.00891789111131967	-0.949490072212321	down	LOC100507534	NA
1189	1561064_a_at	1561064_a_at	BC015159	-0.812930949720588	8.04357018591026	-3.43881429149136	0.000937436808626958	0.00893555744624807	-0.952408411348878	down	BC015159	NA
1190	1561098_at	1561098_at	LINC00616	-0.592232994549997	9.11607659024359	-3.43380323344798	0.000952614598699026	0.00904082679810263	-0.967053674701854	down	LINC00616	NA
1191	1561102_at	1561102_at	LOC101929488	-0.535443498629411	9.58521990935897	-3.43336456465414	0.000953954248882321	0.00904725907331152	-0.968334981055279	down	LOC101929488	NA
1192	1561127_at	1561127_at	ADARB2-AS1	-0.654954232529414	8.04836558832051	-3.43057308926753	0.000962520882884723	0.00910249658745634	-0.976485791396819	down	ADARB2-AS1	NA
1193	1561132_at	1561132_at	DHX35	-0.583140485961771	8.41533771760256	-3.43038255792326	0.000963108235179422	0.00910249658745634	-0.977041946005584	down	DHX35	NA
1194	1561170_at	1561170_at	GOLGA6L6	-0.508936913032356	9.81811480655128	-3.42588882274662	0.000977059568164588	0.00918948858388235	-0.990152461562327	down	GOLGA6L6	NA
1195	1561200_at	1561200_at	VWA3B	-0.573371468555883	6.79771042567949	-3.42259963683668	0.000987391877745122	0.00925997442808139	-0.999740725597823	down	VWA3B	NA
1196	1561213_at	1561213_at	LINC01360	-0.864364336891171	7.5888916254359	-3.4202795085629	0.000994742003241054	0.00931293134027476	-1.00650004789018	down	LINC01360	NA
1197	1561226_at	1561226_at	XCR1	-0.557024456976471	8.73250051724359	-3.41844964729665	0.00100057534993394	0.00934833514313705	-1.0118286885775	down	XCR1	NA
1198	1561229_at	1561229_at	RP11-471M2.3	-0.560038840458827	7.84497717178205	-3.41774177620519	0.00100284059048645	0.00936629813543674	-1.01388948174459	down	RP11-471M2.3	NA
1199	1561230_at	1561230_at	RP11-171I2.1	-0.636072242041175	9.08946724639744	-3.41759012386168	0.0010033265181948	0.00936757433756931	-1.01433093970985	down	RP11-171I2.1	NA
1200	1561247_at	1561247_at	LOC101927112	-0.592066534658821	6.87088841742308	-3.41561607407665	0.00100967210856463	0.00940760438578238	-1.02007606326242	down	LOC101927112	NA
1201	1561252_at	1561252_at	LOC648691	-0.656646407491177	8.80204330366667	-3.41486834386621	0.00101208556068948	0.00942257060438259	-1.02225156495162	down	LOC648691	NA
1202	1561253_at	1561253_at	LOC101927901	-0.617891663447058	7.44111305028205	-3.41485148195539	0.00101214004864269	0.00942257060438259	-1.02230062022009	down	LOC101927901	NA
1203	1561263_at	1561263_at	C1QTNF3	-0.836472956014706	9.02138176855128	-3.4132386585346	0.00101736457077225	0.00945671674719016	-1.02699188261443	down	C1QTNF3	NA
1204	1561297_at	1561297_at	WARS2	-0.660830852749994	10.4770744804487	-3.40990726260285	0.00102823681398322	0.00951732652861562	-1.03667685762243	down	WARS2	NA
1205	1561306_s_at	1561306_s_at	LOC101930630 /// STRC	-0.773120796076469	8.09014516160256	-3.40899682505407	0.00103122710091018	0.00953324224079253	-1.03932245852883	down	LOC101930630 /// STRC	NA
1206	1561309_x_at	1561309_x_at	BC043266 /// RP4-568F9.6	-0.71149950874118	8.07170004529487	-3.40876337942631	0.00103199516144874	0.00953629573198627	-1.04000073454561	down	BC043266 /// RP4-568F9.6	NA
1207	1561331_at	1561331_at	ERVMER61-1	-0.564773555652938	9.04697558225641	-3.4063283791948	0.00104003879233749	0.009583133297496	-1.04707359294153	down	ERVMER61-1	NA
1208	1561332_at	1561332_at	ATP13A5	-0.561407071641179	7.92749317565385	-3.40628638904297	0.00104017801717594	0.009583133297496	-1.0471955277029	down	ATP13A5	NA
1209	1561345_at	1561345_at	LOC101928009	-0.658352467432353	8.56716383835897	-3.40481983193708	0.00104505165431515	0.00961436971221278	-1.05145355518019	down	LOC101928009	NA
1210	1561347_a_at	1561347_a_at	LOC101927166	-0.501346548238235	8.53891756565385	-3.40460546208177	0.00104576584558439	0.00961647657103104	-1.05207584757844	down	LOC101927166	NA
1211	1561386_at	1561386_at	AX747135 /// RP11-863K10.7	-0.564310795091175	7.40331615364103	-3.40010452357082	0.00106086779365634	0.009717364151141	-1.06513493701272	down	AX747135 /// RP11-863K10.7	NA
1212	1561390_at	1561390_at	FAM41AY1 /// FAM41AY2	-1.5824932946647	8.78436254496154	-3.39992306134755	0.00106148094267278	0.00971809620573246	-1.06566116799647	down	FAM41AY1 /// FAM41AY2	NA
1213	1561401_at	1561401_at	LOC285627	-0.586585827773524	10.0839776041795	-3.39877770421902	0.00106535874566602	0.00974055007011529	-1.06898216760176	down	LOC285627	NA
1214	1561411_at	1561411_at	LINC01222	-0.50159110120588	6.98126051373077	-3.39762947000958	0.0010692596918649	0.00976458441517375	-1.07231068373814	down	LINC01222	NA
1215	1561415_at	1561415_at	AK093205	-0.703346484108822	8.17276569035897	-3.3974785555884	0.00106977340003458	0.00976458441517375	-1.07274809492844	down	AK093205	NA
1216	1561423_at	1561423_at	LINC00535	-0.621340151708824	6.9568709265	-3.39588277260184	0.00107521965281463	0.00980284050652661	-1.07737244685817	down	LINC00535	NA
1217	1561431_at	1561431_at	RP11-284F21.8	-0.577990254241174	8.13962435820513	-3.39451368834552	0.00107991302448107	0.00983407613243669	-1.08133858460298	down	RP11-284F21.8	NA
1218	1561432_at	1561432_at	RP11-539G18.2	-0.647145884758819	7.4519449725641	-3.39446628169889	0.00108007588507384	0.00983407613243669	-1.0814758971444	down	RP11-539G18.2	NA
1219	1561436_at	1561436_at	LOC101927877	-0.889247383885291	9.21934415087179	-3.39406463607712	0.0010814566259668	0.00984328966617857	-1.08263920020998	down	LOC101927877	NA
1220	1561448_at	1561448_at	BC041947 /// RP4-630C24.3	-0.56763660764706	10.7687658004103	-3.39294877333014	0.00108530137454269	0.00986514591074339	-1.0858705887293	down	BC041947 /// RP4-630C24.3	NA
1221	1561452_at	1561452_at	LOC101928551	-1.44422100756765	7.2188615195641	-3.39179896368606	0.00108927656281833	0.0098946994637136	-1.08919946491615	down	LOC101928551	NA
1222	1561459_at	1561459_at	LOC101929526	-0.531505141264702	11.4592608755128	-3.39151524870178	0.0010902595472526	0.00989544076953465	-1.09002073580244	down	LOC101929526	NA
1223	1561472_at	1561472_at	LOC728805	-0.580019031014706	9.28143651521795	-3.39053870893	0.00109364934950788	0.00991215880823778	-1.0928471427421	down	LOC728805	NA
1224	1561482_at	1561482_at	RSU1P2	-0.564387143852942	8.74953138828205	-3.38898724401424	0.00109905528676169	0.00994716897925765	-1.09733632780523	down	RSU1P2	NA
1225	1561492_at	1561492_at	LINC01192	-0.503458383067646	7.04303790717949	-3.38715605203913	0.00110546830782535	0.00998900464872091	-1.10263295991885	down	LINC01192	NA
1226	1561497_at	1561497_at	MIR3180-1 /// MIR3180-2 /// MIR3180-3	-0.613000709132353	6.8796581743718	-3.38707285094194	0.00110576052237169	0.00998966565774488	-1.10287356489134	down	MIR3180-1 /// MIR3180-2 /// MIR3180-3	NA
1227	1561501_s_at	1561501_s_at	CTU2	-0.814814001547056	7.09305885738461	-3.38662148501926	0.00110734705509576	0.00999870323793754	-1.10417877090011	down	CTU2	NA
1228	1561507_at	1561507_at	FFAR1	-0.579654647770589	7.14454068546154	-3.38629616674914	0.00110849186532567	0.0100003988819711	-1.10511940791003	down	FFAR1	NA
1229	1561508_at	1561508_at	RP11-552F3.10	-0.571938046111761	8.12737228611538	-3.38623828043977	0.00110869568679868	0.0100003988819711	-1.10528677550102	down	RP11-552F3.10	NA
1230	1561513_at	1561513_at	LOC101927310	-0.691825589111764	8.5253538214359	-3.38540072865695	0.00111164871603236	0.0100200979220859	-1.10770816614164	down	LOC101927310	NA
1231	1561516_at	1561516_at	LOC101928995	-0.998296216529413	10.8304120888974	-3.38518152618722	0.00111242280001426	0.0100250068552464	-1.1083418150491	down	LOC101928995	NA
1232	1561521_at	1561521_at	S100B	-0.644471701985299	7.97112858319231	-3.38434989726627	0.00111536420651184	0.0100441778635575	-1.11074553104112	down	S100B	NA
1233	1561555_at	1561555_at	LINC00970	-0.632118386561768	9.7710296591282	-3.37962193425012	0.00113222637996997	0.0101549339443665	-1.12440282254795	down	LINC00970	NA
1234	1561562_at	1561562_at	RP11-303E16.7	-0.756871363723526	9.37355297689744	-3.37856502750905	0.00113602851644071	0.0101773487033256	-1.12745389927401	down	RP11-303E16.7	NA
1235	1561571_at	1561571_at	LOC730139	-0.582639678214704	7.4714834041282	-3.37819242259312	0.00113737179764533	0.0101810417544627	-1.12852936669288	down	LOC730139	NA
1236	1561598_at	1561598_at	RP11-333O1.1	-0.539302616641176	7.54455836566667	-3.37394962867046	0.00115277341918321	0.0102835514266343	-1.1407693714109	down	RP11-333O1.1	NA
1237	1561609_at	1561609_at	BC028044	-1.05127356008824	9.06637038346154	-3.37239615978607	0.00115846158108825	0.0103178858953534	-1.14524812151198	down	BC028044	NA
1238	1561666_a_at	1561666_a_at	PSMG3-AS1	-0.530062827882352	10.2136172899231	-3.36733204818233	0.00117718834648213	0.0104256316002274	-1.15983769625807	down	PSMG3-AS1	NA
1239	1561678_at	1561678_at	LOC101929486	-0.688043355049997	7.99610477829487	-3.36522000893628	0.00118508245785635	0.010479440948293	-1.16591763695863	down	LOC101929486	NA
1240	1561720_at	1561720_at	RECQL5	-1.24870435521471	9.4717274259359	-3.36194780599735	0.00119741137857326	0.0105390320546511	-1.17533177524312	down	RECQL5	NA
1241	1561795_at	1561795_at	LINC01393	-0.536980289852943	11.0024227120513	-3.35840570900331	0.00121089325017557	0.010601375252738	-1.18551475876845	down	LINC01393	NA
1242	1561806_at	1561806_at	BC028670	-0.563790303205889	8.05724174489744	-3.35826569882195	0.00121142907910062	0.0106043683797352	-1.18591710318788	down	BC028670	NA
1243	1561850_at	1561850_at	LOC100133669	-1.50703575268824	8.23696797179487	-3.35708497490524	0.00121595667920111	0.0106252887063003	-1.18930963140759	down	LOC100133669	NA
1244	1561860_at	1561860_at	BC042029	-0.540168889161762	10.7682262465256	-3.35637356666445	0.00121869232726417	0.0106389913768431	-1.19135326647487	down	BC042029	NA
1245	1561905_at	1561905_at	BC048141	-0.595074234973532	7.86370931151282	-3.35089833986532	0.0012399414379629	0.0107746023713639	-1.20707099699572	down	BC048141	NA
1246	1561909_at	1561909_at	BC052578 /// RP11-398G24.2	-0.685240616679419	9.16413721483333	-3.34939672080729	0.00124582979292729	0.0108201291265669	-1.21137836918054	down	BC052578 /// RP11-398G24.2	NA
1247	1561951_at	1561951_at	SLC5A12	-0.510539952847056	8.00883234246154	-3.34500719509264	0.00126319384281026	0.0109332156649756	-1.22396144442259	down	SLC5A12	NA
1248	1561960_at	1561960_at	CSPG4P5	-1.52565222091177	10.8234825516667	-3.34431252449925	0.00126596259579607	0.0109502459935375	-1.22595167417455	down	CSPG4P5	NA
1249	1561965_at	1561965_at	SNRPB2	-0.542047155535293	9.64294685033333	-3.34365315313777	0.00126859593720687	0.0109629540373845	-1.22784048778007	down	SNRPB2	NA
1250	1561966_at	1561966_at	BC041363	-1.58957750945589	10.4475627959359	-3.34364342033696	0.00126863484580762	0.0109629540373845	-1.2278683659713	down	BC041363	NA
1251	1562017_at	1562017_at	LOC100130654	-0.521221594149997	6.26780823605128	-3.33882312394925	0.00128804341078592	0.0110816323343384	-1.24166799502204	down	LOC100130654	NA
1252	1562022_s_at	1562022_s_at	LOC100130987 /// RAD9A	-0.614544624667647	7.85775932952564	-3.33840471262431	0.00128974122174102	0.0110910036644684	-1.24286513251937	down	LOC100130987 /// RAD9A	NA
1253	1562028_at	1562028_at	CCND3	-0.504246427635298	7.30899761866667	-3.33743727017941	0.0012936749306198	0.0111187823675609	-1.24563270328083	down	CCND3	NA
1254	1562038_at	1562038_at	LOC101928694	-0.639784915682352	9.38328528375641	-3.3354698504162	0.00130170947244415	0.0111728360134826	-1.25125907793764	down	LOC101928694	NA
1255	1562048_at	1562048_at	LOC152225	-0.603217036517647	8.16892204538462	-3.33519105347526	0.00130285181148246	0.0111756232809544	-1.25205617442913	down	LOC152225	NA
1256	1562049_at	1562049_at	LOC101927734	-0.683694231647067	8.97983822997436	-3.33500046273128	0.00130363327806205	0.011180572467144	-1.25260105581306	down	LOC101927734	NA
1257	1562053_at	1562053_at	RP11-10K16.1	-0.554536482600003	8.17453856334615	-3.33387244256593	0.00130826745712735	0.0112147250665878	-1.25582548738295	down	RP11-10K16.1	NA
1258	1562056_at	1562056_at	AC017002.2	-0.641536047505882	8.60838203351282	-3.33370739471292	0.00130894681134217	0.0112155879815284	-1.25629720656466	down	AC017002.2	NA
1259	1562066_at	1562066_at	TRIQK	-0.52183619494706	7.05404072862821	-3.3332258731646	0.00131093070068137	0.011220278030644	-1.2576733320951	down	TRIQK	NA
1260	1562100_at	1562100_at	BC024169	-0.650859279291176	7.39138757115385	-3.32826379799195	0.00133154002924624	0.0113557871001463	-1.27184567521542	down	BC024169	NA
1261	1562116_at	1562116_at	LOC101928537	-0.576153505070591	7.59454277051282	-3.32683292616072	0.00133753932097281	0.0113927344405964	-1.27592951424866	down	LOC101928537	NA
1262	1562153_a_at	1562153_a_at	MIR1204 /// PVT1	-0.719574652247056	6.87064233039744	-3.3253254090698	0.00134388745297359	0.0114272234045616	-1.28023069078971	down	MIR1204 /// PVT1	NA
1263	1562222_at	1562222_at	LOC101927606	-0.707380934908828	10.171133395141	-3.32142063973594	0.00136046232943009	0.0115197890446941	-1.2913648389688	down	LOC101927606	NA
1264	1562239_at	1562239_at	SGSM1	-0.808093799049997	8.65348485585897	-3.31805630586404	0.00137489709189424	0.0116186241884571	-1.30095015423415	down	SGSM1	NA
1265	1562253_at	1562253_at	SLC7A11-AS1	-0.637937721691177	7.63819002920513	-3.31655932752461	0.00138136608238617	0.0116584773605537	-1.30521286187492	down	SLC7A11-AS1	NA
1266	1562255_at	1562255_at	SYTL3	-0.614652308608822	7.86996505121795	-3.31630182476871	0.00138248172526174	0.0116646895568959	-1.30594596691645	down	SYTL3	NA
1267	1562282_at	1562282_at	ZNF568	-1.53793495371765	8.47479786529487	-3.31369901315691	0.00139380616595446	0.0117216062595083	-1.3133537327518	down	ZNF568	NA
1268	1562287_at	1562287_at	SNTG1	-0.648789097761765	7.92426955579487	-3.31338425430595	0.00139518152713636	0.0117284055959687	-1.31424926197509	down	SNTG1	NA
1269	1562294_x_at	1562294_x_at	ANKRD30B	-0.6387698096	7.07159229983333	-3.31251044450339	0.00139900638867443	0.0117515247043746	-1.31673502977691	down	ANKRD30B	NA
1270	1562313_at	1562313_at	BCORP1	-0.662537597208822	7.73536031878205	-3.30989009843533	0.00141053539011999	0.0118203687424184	-1.32418631525308	down	BCORP1	NA
1271	1562317_at	1562317_at	FAM186A	-0.85966150981471	7.6353229630641	-3.30947407851554	0.00141237398576029	0.0118310935608157	-1.32536891530142	down	FAM186A	NA
1272	1562321_at	1562321_at	PDK4	-0.897973281920588	7.16767146001282	-3.30911856349354	0.0014139469646692	0.0118388285288344	-1.32637943293848	down	PDK4	NA
1273	1562387_at	1562387_at	C5orf42	-0.702220677344119	9.13897874142308	-3.30461475837466	0.00143401711086798	0.0119460239721547	-1.33917404488296	down	C5orf42	NA
1274	1562415_a_at	1562415_a_at	SPOCD1	-0.637447468267647	9.63288049902564	-3.30201780136416	0.00144571116506151	0.012010979782668	-1.34654567346583	down	SPOCD1	NA
1275	1562433_at	1562433_at	LINC01181	-0.684912202191178	9.786918652	-3.30025415213044	0.00145370385430804	0.0120580551240889	-1.35154943231763	down	LINC01181	NA
1276	1562436_at	1562436_at	CARS-AS1	-0.716165662132351	9.07848074789744	-3.30007399446799	0.00145452264366515	0.0120621910423771	-1.35206045619811	down	CARS-AS1	NA
1277	1562460_at	1562460_at	CNDP2	-0.780917146138236	8.421127827	-3.29790973980842	0.00146439276925232	0.0121154040691667	-1.35819781235617	down	CNDP2	NA
1278	1562463_at	1562463_at	LOC101929260	-0.743862230979415	9.15012769891026	-3.29764138791762	0.00146562096700506	0.0121229691937975	-1.35895858997797	down	LOC101929260	NA
1279	1562472_at	1562472_at	AX746830	-0.890089327899998	6.94534923239744	-3.29717084709289	0.0014677768822532	0.0121280280751225	-1.36029246133186	down	AX746830	NA
1280	1562487_at	1562487_at	LOC101927623	-1.49627243590882	8.33874587166667	-3.2940164046147	0.00148230693243846	0.0122295354656817	-1.36923087406674	down	LOC101927623	NA
1281	1562509_at	1562509_at	TMEM108-AS1	-0.567626302317649	7.13473515574359	-3.29213734096472	0.00149102638642159	0.012277389710482	-1.37455233292342	down	TMEM108-AS1	NA
1282	1562516_at	1562516_at	WDR60	-0.842810117947055	8.24066427007692	-3.2912448008809	0.00149518490538219	0.0123008853243924	-1.37707918572798	down	WDR60	NA
1283	1562562_at	1562562_at	ANKUB1	-0.5702540747853	8.30870354028205	-3.28874051220541	0.00150691109026485	0.0123604878631928	-1.38416628574216	down	ANKUB1	NA
1284	1562589_at	1562589_at	LOC101928460	-0.510024484214705	7.79597035787179	-3.28739859152955	0.00151323002654819	0.0123837526869514	-1.38796223665304	down	LOC101928460	NA
1285	1562598_at	1562598_at	DLG5-AS1	-0.513824581155884	7.87966951134615	-3.28694340497845	0.00151537908662845	0.0123902125858248	-1.38924957921376	down	DLG5-AS1	NA
1286	1562606_a_at	1562606_a_at	LOC440028	-0.557465947094114	10.0111662304231	-3.28620408134148	0.00151887574229762	0.0124095234922478	-1.39134022324224	down	LOC440028	NA
1287	1562610_at	1562610_at	AC004538.3 /// BC040327	-1.41939788207941	8.36968842916667	-3.28589302643811	0.00152034914912104	0.0124159954784456	-1.39221971237703	down	AC004538.3 /// BC040327	NA
1288	1562623_at	1562623_at	LOC146513	-1.53930167871177	8.50939022665385	-3.28374273508657	0.00153057141580279	0.0124838296154559	-1.3982978237257	down	LOC146513	NA
1289	1562645_at	1562645_at	LOC401176	-0.585809627200003	9.80314787585897	-3.28132982626227	0.00154211893478101	0.0125431944003499	-1.40511470508608	down	LOC401176	NA
1290	1562670_at	1562670_at	AK093301 /// RP11-862G15.1	-0.575253517279413	6.93781151365385	-3.28007730636292	0.00154814533957674	0.0125679059304169	-1.40865180501136	down	AK093301 /// RP11-862G15.1	NA
1291	1562674_at	1562674_at	LOC101929325	-0.559054074361761	9.97338149861539	-3.2795080527575	0.00155089155888613	0.0125824731243384	-1.41025903453915	down	LOC101929325	NA
1292	1562689_at	1562689_at	LOC151484	-0.658397221617649	11.3196463485897	-3.27867535875821	0.00155491691494351	0.012596693187811	-1.41260968368371	down	LOC151484	NA
1293	1562695_at	1562695_at	FOXN4	-0.618638901558827	8.62108931662821	-3.27801668248537	0.00155810798843956	0.0126132002173427	-1.414468772707	down	FOXN4	NA
1294	1562703_at	1562703_at	LINC00964	-0.595174556799996	7.28056271585897	-3.27743279272858	0.00156094188275825	0.0126249256567762	-1.41611654491705	down	LINC00964	NA
1295	1562728_at	1562728_at	CTC-360P9.3	-0.528373559208822	7.41112990308974	-3.27510632676949	0.00157228142396151	0.0126888683205993	-1.42267978175986	down	CTC-360P9.3	NA
1296	1562751_at	1562751_at	RP1-58B11.1	-0.60325632222647	6.83226522470513	-3.27255424879986	0.00158480950763112	0.0127556984881101	-1.42987546649832	down	RP1-58B11.1	NA
1297	1562801_at	1562801_at	LOC101927379	-0.546127321367647	6.95079304688462	-3.26771104986672	0.00160884255369681	0.0128846442981358	-1.44351945340854	down	LOC101927379	NA
1298	1562805_at	1562805_at	TLR8-AS1	-0.563201945182353	7.82785937620513	-3.26718338483954	0.00161148149889544	0.0129001099490641	-1.44500504278287	down	TLR8-AS1	NA
1299	1562810_at	1562810_at	AC003986.5 /// BC043576	-0.701045539182354	6.79847059984615	-3.26709177943738	0.0016119400469582	0.0129016432443413	-1.4452629304505	down	AC003986.5 /// BC043576	NA
1300	1562823_at	1562823_at	ROR1-AS1	-0.70018596360588	6.64320430302564	-3.26574547278937	0.00161869337034333	0.0129388976642575	-1.44905242697628	down	ROR1-AS1	NA
1301	1562826_at	1562826_at	LOC101927049	-0.519429872250003	9.29627267761538	-3.26535473381717	0.00162065835237644	0.0129508178041774	-1.45015203344561	down	LOC101927049	NA
1302	1562864_at	1562864_at	LOC101929239	-0.589016516002936	7.34978443584615	-3.25922396541536	0.00165178370986404	0.013147659679257	-1.46739208619662	down	LOC101929239	NA
1303	1562901_at	1562901_at	LINC01197	-0.535120848291179	7.27895173726923	-3.25584423939391	0.00166918106765602	0.013240203704012	-1.47688561434402	down	LINC01197	NA
1304	1562902_at	1562902_at	LOC101927723	-0.529396025397061	7.18784087891026	-3.25583628673321	0.0016692222063421	0.013240203704012	-1.47690794431907	down	LOC101927723	NA
1305	1562903_at	1562903_at	FAM86B3P	-0.513464132623526	7.55145482662821	-3.25566940987944	0.00167008567061353	0.0132451311344349	-1.47737650203163	down	FAM86B3P	NA
1306	1562969_at	1562969_at	DNMBP /// LOC101927371	-0.598724318894117	8.92824878376923	-3.24656430028279	0.0017178376763405	0.0135265493285649	-1.50291439316196	down	DNMBP /// LOC101927371	NA
1307	1562972_at	1562972_at	LINC00929	-0.614795359647061	8.67471782425641	-3.24641888546511	0.00171861058857973	0.0135298824954063	-1.50332181245704	down	LINC00929	NA
1308	1563007_at	1563007_at	LOC101929241	-0.551127615214706	7.94721555705128	-3.24348493189517	0.00173427500339884	0.0136081351622893	-1.51153913745559	down	LOC101929241	NA
1309	1563018_at	1563018_at	TBX5	-0.534098192435295	8.545594294	-3.24293654917913	0.00173721762585682	0.0136136410625945	-1.51307440753501	down	TBX5	NA
1310	1563053_at	1563053_at	LOC729083	-0.676118393358823	6.46017308374359	-3.24020561241845	0.00175194162831587	0.0136839155040243	-1.52071710366567	down	LOC729083	NA
1311	1563113_at	1563113_at	UBR4	-0.518199001205884	8.75839951467949	-3.23237526003435	0.00179481028656912	0.0139213012367948	-1.54260381230856	down	UBR4	NA
1312	1563127_at	1563127_at	LINC01428	-0.547528991917644	7.80675632848718	-3.23135533232859	0.00180046583677452	0.013946207775876	-1.5454516720608	down	LINC01428	NA
1313	1563132_at	1563132_at	LINC01169	-1.36131638654412	7.79680978182051	-3.23082743876005	0.00180339958404346	0.0139601971198607	-1.54692539817722	down	LINC01169	NA
1314	1563135_at	1563135_at	LOC101927616	-0.941309929973531	8.21725448567949	-3.23026391161209	0.00180653630384439	0.0139799686134725	-1.54849840160618	down	LOC101927616	NA
1315	1563170_at	1563170_at	LOC101927059	-0.512014804629409	9.47745436964103	-3.2281796276866	0.00181818235474571	0.0140330919447023	-1.55431456763322	down	LOC101927059	NA
1316	1563228_x_at	1563228_x_at	SLC38A10	-0.582399698044117	9.92625468891026	-3.22377438689963	0.0018430285974872	0.0141706266650298	-1.56659796620657	down	SLC38A10	NA
1317	1563250_at	1563250_at	LOC101927362	-0.632542011129411	8.40257741410256	-3.22222904711048	0.00185181961947479	0.0142202581032	-1.57090391559872	down	LOC101927362	NA
1318	1563253_s_at	1563253_s_at	ERBB3	-0.531895793364702	9.61608550961538	-3.22184045868808	0.00185403636335492	0.0142332825282828	-1.5719864355456	down	ERBB3	NA
1319	1563263_at	1563263_at	PLCG2	-0.612442615379411	7.01844921074359	-3.22067814156722	0.00186068176275777	0.0142730379581856	-1.57522379817562	down	PLCG2	NA
1320	1563271_at	1563271_at	BC039545 /// RP11-1008C21.1	-0.581419120523526	7.5350354110641	-3.22061519328378	0.00186104229728222	0.0142730379581856	-1.57539910059461	down	BC039545 /// RP11-1008C21.1	NA
1321	1563298_at	1563298_at	LOC101927331	-1.11863956975883	7.42022054539744	-3.21858856090398	0.00187268478501968	0.0143361865288377	-1.5810416064804	down	LOC101927331	NA
1322	1563335_at	1563335_at	IRGM	-0.562017439247063	9.16180499220513	-3.21554378634068	0.00189030446741555	0.0144326765474019	-1.58951373120604	down	IRGM	NA
1323	1563340_at	1563340_at	CTD-3193O13.1	-0.517833169952942	6.86668155008974	-3.21523137011672	0.00189212112727119	0.0144417960885363	-1.59038268883551	down	CTD-3193O13.1	NA
1324	1563360_at	1563360_at	T-18	-0.677796659267649	8.06848741373077	-3.21398272319975	0.00189939817672885	0.0144808637703354	-1.59385504733153	down	T-18	NA
1325	1563405_at	1563405_at	ATP4B	-0.683683272797062	8.96658185774359	-3.21015291919876	0.00192188178735062	0.0146125555170901	-1.60449894299989	down	ATP4B	NA
1326	1563426_a_at	1563426_a_at	AP001462.6	-0.555719657179412	7.10154283711538	-3.20983784827054	0.00192374251721592	0.0146153884336644	-1.60537416713655	down	AP001462.6	NA
1327	1563462_at	1563462_at	LOC285419	-0.920061716820586	9.21952840214102	-3.20763273289536	0.00193681263780585	0.0146893093316736	-1.61149784839466	down	LOC285419	NA
1328	1563484_at	1563484_at	LOC101927766	-0.779656360638237	8.54550018833333	-3.20561298699174	0.00194885690022363	0.0147479240165712	-1.61710394280787	down	LOC101927766	NA
1329	1563495_at	1563495_at	SLC9C2	-0.766903868250003	9.6356743325	-3.20479011796405	0.00195378394019588	0.0147708983587126	-1.61938716335906	down	SLC9C2	NA
1330	1563505_at	1563505_at	DUSP16	-0.547491035797057	8.98278702253846	-3.2044217990525	0.0019559930730604	0.0147753414298946	-1.62040899591764	down	DUSP16	NA
1331	1563512_at	1563512_at	NOS1AP	-0.693072809564709	7.44975575514103	-3.20383960735405	0.00195948975616674	0.0147909182890033	-1.62202399654031	down	NOS1AP	NA
1332	1563632_at	1563632_at	TMEM72-AS1	-0.563552499191175	7.12145589321795	-3.19579870229801	0.0020083859846	0.0150525707618924	-1.64430661431963	down	TMEM72-AS1	NA
1333	1563668_at	1563668_at	MORN1	-0.629926317617642	10.7958618256923	-3.19327556738692	0.00202396269663682	0.0151325821729049	-1.65128982198829	down	MORN1	NA
1334	1563687_a_at	1563687_a_at	FRYL	-0.721385181288235	6.9839675575641	-3.19213147786947	0.00203106295891562	0.015166398153334	-1.65445489936532	down	FRYL	NA
1335	1563753_at	1563753_at	BPI /// LOC149684	-0.660039741888236	7.19344523914103	-3.18790724933348	0.00205748093015497	0.0153155575025491	-1.66613355982382	down	BPI /// LOC149684	NA
1336	1563793_at	1563793_at	LOC100130278	-1.05558685779706	7.42870662103846	-3.1868122137735	0.00206438143465015	0.0153410163647858	-1.66915906132184	down	LOC100130278	NA
1337	1563872_at	1563872_at	LOC284395	-0.618878117079408	7.1281516060641	-3.1836167882311	0.002084641694542	0.0154232455546798	-1.6779832455048	down	LOC284395	NA
1338	1563894_at	1563894_at	LOC441178	-0.586985570076469	7.82004863958974	-3.18147419067783	0.00209833053824768	0.015504603686162	-1.68389625196109	down	LOC441178	NA
1339	1563993_at	1563993_at	LOC101929268	-0.551990533029415	6.85434619252564	-3.17529334579605	0.00213829154369349	0.0157307710106891	-1.70093670633469	down	LOC101929268	NA
1340	1564000_at	1564000_at	ANKRD31	-0.626127449626468	8.77372620252564	-3.17509545989944	0.00213958260692855	0.0157360343064055	-1.70148185470615	down	ANKRD31	NA
1341	1564015_at	1564015_at	PIEZO2	-0.806348548899999	9.37469289058974	-3.17396760166882	0.00214695498791361	0.0157711626983981	-1.70458845236497	down	PIEZO2	NA
1342	1564022_at	1564022_at	ZNF804B	-0.683170916255884	7.91425893094872	-3.17348438595569	0.00215012084262864	0.0157880549383187	-1.7059191739693	down	ZNF804B	NA
1343	1564027_a_at	1564027_a_at	FAM115C /// FAM115D /// LOC101928422	-0.563958733358819	7.28901858115385	-3.17343689536666	0.00215043221908883	0.0157882209720265	-1.70604994933	down	FAM115C /// FAM115D /// LOC101928422	NA
1344	1564052_at	1564052_at	TREML4	-0.675012360979413	7.586533531	-3.17271814016229	0.00215514995134757	0.0158016392101285	-1.70802901061338	down	TREML4	NA
1345	1564143_at	1564143_at	AX747031	-0.654227738147058	7.89592935639744	-3.16633374767063	0.00219748198594495	0.0160405719731281	-1.72559309100801	down	AX747031	NA
1346	1564151_at	1564151_at	LOC102724718	-0.522295386661769	8.44886611534615	-3.16551550903852	0.00220296316110273	0.0160696661136238	-1.72784218512101	down	LOC102724718	NA
1347	1564194_a_at	1564194_a_at	MS4A15	-0.65350041975294	8.06235091324359	-3.16399228192328	0.00221320090373782	0.0161084610505678	-1.73202789581832	down	MS4A15	NA
1348	1564231_at	1564231_at	IFT80	-0.586068658073527	8.30465851437179	-3.16212584246348	0.00222580598531172	0.0161593936517395	-1.7371546219565	down	IFT80	NA
1349	1564262_at	1564262_at	RP11-53A1.2	-0.534528777223528	7.89235219558974	-3.1604706786321	0.00223704026426428	0.016207374979836	-1.74169907654898	down	RP11-53A1.2	NA
1350	1564276_at	1564276_at	C5orf56	-0.635940828282354	7.38695500553846	-3.15976284467864	0.00224186076966518	0.0162306326246615	-1.74364196407815	down	C5orf56	NA
1351	1564344_at	1564344_at	ATP9B	-0.658973278629405	8.74555849514103	-3.15556488415786	0.00227064972314613	0.0163675377208985	-1.75515781066253	down	ATP9B	NA
1352	1564352_at	1564352_at	CECR3	-0.748532024923531	9.26338405089744	-3.1554031998267	0.0022717654014737	0.0163712631244991	-1.75560110816771	down	CECR3	NA
1353	1564357_at	1564357_at	ABHD12B /// MIR4454	-0.586829152264706	9.1229859479359	-3.15489209620971	0.00227529556163265	0.0163923817146219	-1.75700231021198	down	ABHD12B /// MIR4454	NA
1354	1564362_x_at	1564362_x_at	ZNF843	-0.604212844455883	8.66190016123077	-3.15428525408389	0.0022794936313083	0.0164139752787806	-1.75866575523806	down	ZNF843	NA
1355	1564482_at	1564482_at	ATP5O	-0.584771641173527	6.87618503715385	-3.14624939667332	0.00233577100238432	0.0166982583100631	-1.78067005896482	down	ATP5O	NA
1356	1564552_at	1564552_at	RP11-678G15.1	-0.608827836264708	7.81905857003846	-3.14368570337035	0.00235399634579671	0.0167783892042878	-1.78768105043419	down	RP11-678G15.1	NA
1357	1564601_at	1564601_at	LINC00221	-0.726813269314709	8.29545521335897	-3.14082642320283	0.00237447950280843	0.0168976528460303	-1.79549520384006	down	LINC00221	NA
1358	1564635_a_at	1564635_a_at	FHAD1	-0.552536492967647	8.18318937855128	-3.13917561360064	0.00238638107828992	0.0169580693339617	-1.80000422507967	down	FHAD1	NA
1359	1564640_at	1564640_at	MGA	-0.748598794423533	9.42303494108974	-3.13900244630859	0.00238763275445389	0.0169603508964228	-1.80047710846389	down	MGA	NA
1360	1564658_at	1564658_at	NAT16	-0.511892652838235	8.65067319734615	-3.13848297589988	0.00239139123083585	0.016973817414767	-1.80189555220192	down	NAT16	NA
1361	1564746_at	1564746_at	SLC9B2	-0.549985254676471	11.0835485764103	-3.13454789069275	0.00242004215996018	0.0171127528577112	-1.8126346560479	down	SLC9B2	NA
1362	1564816_at	1564816_at	C14orf178	-0.632156399385295	9.12879670674359	-3.13071992729453	0.00244822008236429	0.0172450957231728	-1.8230714562086	down	C14orf178	NA
1363	1564855_at	1564855_at	LOC101927079 /// LOC727924	-0.63306603233529	7.23706095610256	-3.12871233135207	0.00246312016831919	0.0173188136834943	-1.82854116182125	down	LOC101927079 /// LOC727924	NA
1364	1564909_at	1564909_at	LOC101928495	-0.538671902388234	8.98170212221795	-3.12626169479723	0.00248142304353718	0.0174127397416069	-1.83521426621104	down	LOC101928495	NA
1365	1564940_at	1564940_at	RP11-480D4.6	-0.526740485635296	8.63623060225641	-3.12560714928008	0.00248633300959385	0.0174285626177038	-1.83699591669245	down	RP11-480D4.6	NA
1366	1565269_s_at	1565269_s_at	ATF1	-0.563521186823532	11.2523775321795	-3.11945533143186	0.00253292452208525	0.0176664942269436	-1.85372688165161	down	ATF1	NA
1367	1565684_at	1565684_at	LOC400940	-0.780379348297057	7.074078409	-3.10577703910047	0.00263945010466408	0.0181821764485962	-1.89083612323467	down	LOC400940	NA
1368	1565729_at	1565729_at	RP13-436F16.1	-0.598330995514702	10.9445571624744	-3.10051294989359	0.00268154740253743	0.018411630273654	-1.90508397446278	down	RP13-436F16.1	NA
1369	1565752_at	1565752_at	FGD2	-0.584931481394111	9.41488052876923	-3.09947391716808	0.00268993016569852	0.0184346868650748	-1.90789402100735	down	FGD2	NA
1370	1565755_at	1565755_at	METAP1D	-0.617387531294115	9.86307540030769	-3.09921923271364	0.00269198864306289	0.01844306291282	-1.9085826994527	down	METAP1D	NA
1371	1565765_x_at	1565765_x_at	MEDAG	-0.649529171755889	9.49449550978205	-3.0983476739092	0.00269904408840836	0.0184763034347974	-1.910939102556	down	MEDAG	NA
1372	1565786_x_at	1565786_x_at	FLJ45482	-0.631602222320591	6.69138699616667	-3.09718652094476	0.00270847061089209	0.0185107038313156	-1.91407767311344	down	FLJ45482	NA
1373	1565806_at	1565806_at	FLJ37035	-0.569651951647058	7.38250858834615	-3.09564074859161	0.00272106713987949	0.0185689398243773	-1.91825444591925	down	FLJ37035	NA
1374	1565836_at	1565836_at	LOC100506411	-0.718294386229411	6.75628333384615	-3.09192508337948	0.00275156964922476	0.0187280057975058	-1.92828778756651	down	LOC100506411	NA
1375	1565925_at	1565925_at	SLC17A4	-0.642729925091179	6.77940560675641	-3.08381305950225	0.00281927189751371	0.0190416477266035	-1.95016002847404	down	SLC17A4	NA
1376	1566123_at	1566123_at	FABP6	-0.540566159364706	9.7630765495	-3.07813935775202	0.00286754190853526	0.0192300814239133	-1.96543134798816	down	FABP6	NA
1377	1566236_at	1566236_at	DGCR12	-0.791715498423535	8.28091109115385	-3.07041868966413	0.00293446250068473	0.0195255575368346	-1.98617713120377	down	DGCR12	NA
1378	1566277_at	1566277_at	OR5E1P	-0.550149353270591	9.38673168089744	-3.06820128653283	0.0029539491204874	0.0196133487859705	-1.99212789491306	down	OR5E1P	NA
1379	1566289_at	1566289_at	OR2M4	-0.62152736862353	9.56042948965385	-3.0676613398053	0.0029587123758115	0.0196300947266412	-1.99357642317856	down	OR2M4	NA
1380	1566301_at	1566301_at	PPP1R11	-0.626506633891175	8.5409242071282	-3.06703816327889	0.00296421873845826	0.0196603092032701	-1.99524798714634	down	PPP1R11	NA
1381	1566362_at	1566362_at	DNTT	-0.574098182523525	8.36358445726923	-3.06634857543649	0.00297032301396261	0.0196803697029091	-1.99709737963898	down	DNTT	NA
1382	1566433_at	1566433_at	PLD4	-0.63156905039412	7.28467735128205	-3.06520118651761	0.00298050568325113	0.0197215476499765	-2.00017382188019	down	PLD4	NA
1383	1566528_at	1566528_at	CUX2	-0.666225832247061	7.38597698458974	-3.05699216157281	0.00305431002346436	0.020057798510222	-2.02215811704936	down	CUX2	NA
1384	1566720_at	1566720_at	RPS10P7	-0.501792345238239	7.75355306161538	-3.0456841317191	0.00315876016961718	0.0205418850552524	-2.05236635719866	down	RPS10P7	NA
1385	1566737_at	1566737_at	LINC01346	-0.540523080476471	6.47574864515385	-3.04430865545978	0.00317168910674952	0.0206044061222093	-2.05603483156178	down	LINC01346	NA
1386	1566776_at	1566776_at	DNAH1	-0.534346300055882	9.31010088394872	-3.04268610950092	0.00318700358580343	0.020665253920043	-2.06036058877797	down	DNAH1	NA
1387	1566836_at	1566836_at	MRPL49P1 /// MRPL49P1	-0.807762752161763	8.54765066803846	-3.03949969636731	0.00321727876272757	0.0207925196633723	-2.06885041237934	down	MRPL49P1 /// MRPL49P1	NA
1388	1566927_at	1566927_at	LINC00527	-0.517411699555886	8.40056326332051	-3.03217151446781	0.00328792248945962	0.0211149070875567	-2.08834906082438	down	LINC00527	NA
1389	1566987_s_at	1566987_s_at	LINC00674	-0.816004799600007	9.01591722544872	-3.02729239475866	0.00333575287301157	0.0213337569694593	-2.10131084806142	down	LINC00674	NA
1390	1567014_s_at	1567014_s_at	CSNK2A1 /// NFE2L2	-0.579707551382345	10.5873252145641	-3.02590687291963	0.00334945250982583	0.0213857633710811	-2.10498861781794	down	CSNK2A1 /// NFE2L2	NA
1391	1567015_at	1567015_at	NFE2L2	-0.86266087167059	8.43546890167949	-3.02589693200105	0.00334955099111892	0.0213857633710811	-2.10501500051163	down	NFE2L2	NA
1392	1567183_s_at	1567183_s_at	AC069277.2 /// AF279782	-0.507764100673528	7.13324155505128	-3.02001696855868	0.00340827493214005	0.0216607499610319	-2.12060820557802	down	AC069277.2 /// AF279782	NA
1393	1567861_at	1567861_at	DNAH14	-0.546678760617649	9.81339277397436	-3.00777959422116	0.00353356592934565	0.022178592261161	-2.15298435416906	down	DNAH14	NA
1394	1567912_s_at	1567912_s_at	CT45A1 /// CT45A2 /// CT45A3 /// CT45A4 /// CT45A5 /// CT45A6 /// LOC101060211 /// LOC102723631 /// LOC102723680 /// LOC102723737	-0.822557243997059	8.24582376402564	-3.00735688604496	0.00353796914032988	0.0221959533702414	-2.1541008566297	down	CT45A1 /// CT45A2 /// CT45A3 /// CT45A4 /// CT45A5 /// CT45A6 /// LOC101060211 /// LOC102723631 /// LOC102723680 /// LOC102723737	NA
1395	1568592_at	1568592_at	TRIM69	-0.579368705164706	8.58378592035897	-3.00324274889251	0.0035810912358496	0.0223880723477589	-2.16496110881811	down	TRIM69	NA
1396	1568633_a_at	1568633_a_at	LOC101927809	-0.609391483197057	7.86202756733333	-3.00073467682923	0.00360761796301503	0.0224879835772945	-2.17157602342627	down	LOC101927809	NA
1397	1568634_a_at	1568634_a_at	LRRC66	-0.599541567452944	9.09201021966667	-3.00070222688088	0.00360796236157886	0.0224879835772945	-2.1716615800193	down	LRRC66	NA
1398	1568635_at	1568635_at	LINC00354	-0.669456543738235	8.59734238167949	-3.00069050657128	0.00360808675933819	0.0224879835772945	-2.17169248126867	down	LINC00354	NA
1399	1568648_a_at	1568648_a_at	LOC100505851	-0.596842497220585	10.6452124776538	-2.99933531574134	0.00362249740314665	0.022554173650947	-2.17526487630951	down	LOC100505851	NA
1400	1568649_at	1568649_at	RP11-540O11.1	-0.541940537717647	9.9792773565	-2.99931693330924	0.00362269324193171	0.022554173650947	-2.17531332518043	down	RP11-540O11.1	NA
1401	1568687_s_at	1568687_s_at	ATP8B5P	-0.529378518341177	7.6692928128718	-2.99606989946747	0.00365744014173865	0.0227145777483144	-2.18386755982093	down	ATP8B5P	NA
1402	1568696_at	1568696_at	CDNF	-0.610649019573533	10.4655726287692	-2.99585532130128	0.00365974721251266	0.022717606589933	-2.18443260371953	down	CDNF	NA
1403	1568719_s_at	1568719_s_at	SLC22A23	-0.911422535705883	7.08599427583333	-2.99472696372185	0.00367190113130624	0.0227672028072317	-2.18740335756409	down	SLC22A23	NA
1404	1568770_at	1568770_at	MYLK	-0.67289238142647	9.92766439960256	-2.99054610022918	0.00371726137144245	0.0229739684410608	-2.19840309309986	down	MYLK	NA
1405	1568781_at	1568781_at	UROS	-0.532550443673528	6.34858195783333	-2.99029539773881	0.00371999779498855	0.0229820202758191	-2.19906229912504	down	UROS	NA
1406	1568783_at	1568783_at	SREK1	-0.598500416873529	7.50087075260256	-2.99015523011514	0.00372152854108952	0.0229862825332207	-2.19943084184426	down	SREK1	NA
1407	1568801_at	1568801_at	VWA9	-0.54649421958529	9.2401905465	-2.98889061521522	0.00373536558371226	0.0230457135284888	-2.20275527735756	down	VWA9	NA
1408	1568807_a_at	1568807_a_at	RBM26-AS1	-0.509068555302944	9.75381854979487	-2.98859991717718	0.00373855304509985	0.0230523725883426	-2.20351931113122	down	RBM26-AS1	NA
1409	1568873_at	1568873_at	ZNF519	-0.528264656764704	8.01525507828205	-2.98376898227532	0.00379189372401016	0.0232684387609714	-2.21620773726137	down	ZNF519	NA
1410	1568877_a_at	1568877_a_at	ACBD5	-0.539022622305881	8.61519291619231	-2.98293257739104	0.00380120014017759	0.0233176952388881	-2.21840290418368	down	ACBD5	NA
1411	1568930_at	1568930_at	EFCAB1	-0.600679093979414	8.56186808747436	-2.97903111053679	0.00384489063171384	0.0234882005909446	-2.22863598346472	down	EFCAB1	NA
1412	1568977_at	1568977_at	RNASET2	-0.676363591617642	10.027885662359	-2.97761523706759	0.00386086091125963	0.0235331739490658	-2.23234703172861	down	RNASET2	NA
1413	1568997_at	1568997_at	POLR1E	-0.547295740817651	7.7626853405	-2.97702121921011	0.00386757937760978	0.0235583670310622	-2.23390355561075	down	POLR1E	NA
1414	1569042_at	1569042_at	LRP1	-0.561145095364705	7.2294139536282	-2.97434135846278	0.00389802393053938	0.0236778645041929	-2.24092262668839	down	LRP1	NA
1415	1569061_at	1569061_at	IQGAP3	-0.623698550973536	8.12897449311538	-2.97328046479956	0.00391013738549401	0.0237303542626135	-2.24369992983365	down	IQGAP3	NA
1416	1569072_s_at	1569072_s_at	ABCB5	-0.645605234661765	7.66803664371795	-2.97224513327562	0.00392199255261688	0.0237812124620345	-2.24640955829837	down	ABCB5	NA
1417	1569078_at	1569078_at	LOC100294362	-0.788831887300001	8.99426665224359	-2.97172595420716	0.00392794998026297	0.0238057838907758	-2.24776805197668	down	LOC100294362	NA
1418	1569142_at	1569142_at	TRIM13	-0.504093314997058	7.78724923167949	-2.96834010537096	0.0039670074688499	0.0239505447614143	-2.25662292028639	down	TRIM13	NA
1419	1569190_at	1569190_at	LOC101927137 /// SCLT1	-0.508235054591177	8.77960381264103	-2.96626167206853	0.00399116094759544	0.0240326789438085	-2.26205460038645	down	LOC101927137 /// SCLT1	NA
1420	1569235_a_at	1569235_a_at	RP11-209D14.2	-0.500184667929412	7.02829746744872	-2.9634022111513	0.00402461316309229	0.0241781919230932	-2.26952245595443	down	RP11-209D14.2	NA
1421	1569259_at	1569259_at	DAB1-AS1	-0.585077562938235	7.4566130311282	-2.96215318671039	0.00403930646903905	0.0242291915737477	-2.27278265544223	down	DAB1-AS1	NA
1422	1569262_x_at	1569262_x_at	UBE3D	-0.594499982044113	7.62463715787179	-2.96182847341757	0.00404313445864542	0.0242476154717587	-2.27363004260625	down	UBE3D	NA
1423	1569290_s_at	1569290_s_at	GRIA3	-0.533042456752938	8.92961292165385	-2.9599370614776	0.00406549877470577	0.0243462371858749	-2.27856449688584	down	GRIA3	NA
1424	1569334_at	1569334_at	STRA6	-0.587210569849999	8.38539612914103	-2.95698845537353	0.00410059183304433	0.0244866599466687	-2.28625205120331	down	STRA6	NA
1425	1569349_at	1569349_at	C11orf30	-0.633678298079411	7.87976463966667	-2.95604445224021	0.00411188602521286	0.0245209397253386	-2.2887119553768	down	C11orf30	NA
1426	1569369_at	1569369_at	ZFYVE28	-0.527615163911761	10.7529982028205	-2.95509136235121	0.00412331811077501	0.0245633490636984	-2.29119490584513	down	ZFYVE28	NA
1427	1569454_a_at	1569454_a_at	LOC283352	-0.532613908305882	6.75415611919231	-2.94975285444748	0.00418789743683954	0.024807507297855	-2.30509081654035	down	LOC283352	NA
1428	1569465_at	1569465_at	FAM160A1	-0.540790348497062	8.8440801185641	-2.94932401434541	0.0041931254316049	0.0248250279342716	-2.30620620356075	down	FAM160A1	NA
1429	1569481_s_at	1569481_s_at	SNX22	-0.605553941270589	10.4567559617051	-2.94803086493091	0.00420892678067748	0.0248862411304792	-2.30956882671902	down	SNX22	NA
1430	1569543_at	1569543_at	RSU1	-1.35358653929412	8.02627663401282	-2.94361445054879	0.00426330809568187	0.0250999024975509	-2.32104415407754	down	RSU1	NA
1431	1569583_at	1569583_at	EREG	-0.534587774041178	8.67467820316667	-2.94150430276742	0.00428951990473895	0.025193844751488	-2.32652219847295	down	EREG	NA
1432	1569609_at	1569609_at	AC092192.1	-0.540078860470588	7.37857340357692	-2.93984753951343	0.00431020414311285	0.0252664749141948	-2.33082104577833	down	AC092192.1	NA
1433	1569637_at	1569637_at	ZNF736	-0.651190948026469	8.97828270505128	-2.93799050078203	0.004333498287685	0.025367667974216	-2.33563726320095	down	ZNF736	NA
1434	1569642_at	1569642_at	F2R	-0.71460701661765	10.3109314035641	-2.93724771265266	0.00434284812554212	0.0254072054424915	-2.33756300128658	down	F2R	NA
1435	1569646_a_at	1569646_a_at	KIRREL3-AS2	-0.574671918941178	10.3874568731026	-2.93722863912466	0.0043430884586251	0.0254072054424915	-2.33761244584281	down	KIRREL3-AS2	NA
1436	1569674_at	1569674_at	LINC00630	-0.80785481155882	7.65792472012821	-2.9354024800196	0.00436615568688307	0.0254937615818971	-2.34234523859437	down	LINC00630	NA
1437	1569681_at	1569681_at	LOC101929378	-1.44700824094117	10.9486040741026	-2.93485543147049	0.00437308775901503	0.025517978676591	-2.3437625491916	down	LOC101929378	NA
1438	1569721_at	1569721_at	BC034444	-0.550262438226474	8.31835783051282	-2.93233802275829	0.00440511901049701	0.0256503627111484	-2.35028202018093	down	BC034444	NA
1439	1569728_at	1569728_at	LINC00423	-0.610110348255883	7.20782920796154	-2.93196723510894	0.00440985514238681	0.0256637841967633	-2.35124189283564	down	LINC00423	NA
1440	1569729_a_at	1569729_a_at	ASZ1	-0.656951443882345	10.7439625012051	-2.93191997856249	0.00441045909584227	0.0256637841967633	-2.3513642207817	down	ASZ1	NA
1441	1569761_x_at	1569761_x_at	LRRC37A7P /// LRRC37A7P	-0.549881933414705	7.35901975125641	-2.92895681859552	0.00444848214402265	0.0258278391445724	-2.35903149796254	down	LRRC37A7P /// LRRC37A7P	NA
1442	1569783_at	1569783_at	LRRD1	-0.952349888935297	9.35951557437179	-2.92728259528876	0.00447009926449109	0.025906983467162	-2.3633608765894	down	LRRD1	NA
1443	1569805_at	1569805_at	LOC101927274	-0.599996060447061	6.52995735270513	-2.92623784741659	0.00448363787508782	0.0259492855743015	-2.36606149329989	down	LOC101927274	NA
1444	1569839_s_at	1569839_s_at	LOC101929953 /// LRRC37A5P	-1.24473506055294	7.99494906416667	-2.92357055839908	0.00451837446912748	0.0260785521059374	-2.37295280528919	down	LOC101929953 /// LRRC37A5P	NA
1445	1569887_a_at	1569887_a_at	FAM183CP	-1.43846087295588	10.9194014536795	-2.92030342968078	0.00456126139253709	0.0262374504615429	-2.38138705701625	down	FAM183CP	NA
1446	1569921_at	1569921_at	BC045784	-0.523304497097059	7.75371975574359	-2.91754457953231	0.00459776852330866	0.026399452980975	-2.38850330303833	down	BC045784	NA
1447	1569926_s_at	1569926_s_at	SLC34A3	-0.503972971552936	8.02238272007692	-2.91703533977735	0.0046045365689367	0.0264307650295658	-2.38981626170867	down	SLC34A3	NA
1448	1569934_at	1569934_at	BC036055 /// PREX2	-0.546822091473529	6.99845597626923	-2.91627162505327	0.0046147039474781	0.0264696746043186	-2.39178498315887	down	BC036055 /// PREX2	NA
1449	1569938_at	1569938_at	SIRT5	-0.516842771999998	7.30957676884615	-2.91607448710993	0.00461733181861865	0.0264736385468724	-2.39229310307423	down	SIRT5	NA
1450	1569961_at	1569961_at	LOC101928844	-0.553468283323522	9.44141706789744	-2.91480857589141	0.00463423949187284	0.0265235081012607	-2.39555531559614	down	LOC101928844	NA
1451	1569983_at	1569983_at	LINC00566	-0.667969256147055	8.36221529797436	-2.91355008760336	0.00465110463694867	0.0265892038922176	-2.39879727823671	down	LINC00566	NA
1452	1570008_at	1570008_at	GNN	-0.613319720317646	7.06614331025641	-2.91184153372534	0.00467409180393399	0.0266784716103102	-2.4031968547702	down	GNN	NA
1453	1570064_at	1570064_at	RP11-440I14.2	-0.849593126052945	9.03645997779487	-2.90727601515457	0.00473603229679528	0.0269395095534001	-2.41494308111749	down	RP11-440I14.2	NA
1454	1570167_at	1570167_at	AC007787.2	-0.511534662088238	8.33331630434615	-2.90052819355839	0.00482896762610769	0.027286461860008	-2.43227697249231	down	AC007787.2	NA
1455	1570182_at	1570182_at	LOC101927539	-0.530574420205882	7.52783888585897	-2.89882368613203	0.00485270775910617	0.0273951261465287	-2.43665043408816	down	LOC101927539	NA
1456	1570230_at	1570230_at	LOC101927884	-0.553679458132357	7.93413270778205	-2.89490749680111	0.0049076600637928	0.0276112691899436	-2.44669087852178	down	LOC101927884	NA
1457	1570301_at	1570301_at	RP11-6I2.3	-1.49204354788235	9.21730265396154	-2.88782601487405	0.00500848681804562	0.0280256899781644	-2.46481897971561	down	RP11-6I2.3	NA
1458	1570327_at	1570327_at	C20orf62	-0.502446032502938	9.53715265191026	-2.8865203444529	0.00502728419152958	0.0280963674917591	-2.4681575184677	down	C20orf62	NA
1459	1570330_at	1570330_at	AP006547.3	-0.613354945023529	9.06089484203846	-2.88589347411936	0.00503633214580156	0.0281366550713333	-2.46975996659481	down	AP006547.3	NA
1460	1570383_at	1570383_at	BMP1	-0.626902256494114	9.4162418228718	-2.8822424996698	0.00508932743002644	0.0283408834415119	-2.47908728381211	down	BMP1	NA
1461	1570397_x_at	1570397_x_at	FAM66C /// LOC101928910	-0.538063463738236	8.77582173401282	-2.88152834162407	0.00509975358494285	0.0283760302316126	-2.48091066911804	down	FAM66C /// LOC101928910	NA
1462	1570402_at	1570402_at	KLC3	-1.39433313419117	11.1026457490385	-2.88146199567844	0.00510072318254144	0.0283760302316126	-2.48108004489418	down	KLC3	NA
1463	1570422_at	1570422_at	SNTG2	-0.525038590091173	7.0706193965641	-2.88026915980808	0.00511818460467256	0.0284444748181004	-2.48412472324237	down	SNTG2	NA
1464	1570424_at	1570424_at	RP11-471G13.5	-0.504060970000003	9.58831792428205	-2.88010410406106	0.00512060511789373	0.0284509241184596	-2.48454594345356	down	RP11-471G13.5	NA
1465	1570444_at	1570444_at	LOC643201	-0.539132102902942	7.17971976226923	-2.87959663531195	0.00512805366254408	0.0284732744998068	-2.48584087598785	down	LOC643201	NA
1466	1570523_s_at	1570523_s_at	ATG10	-0.589900256882352	7.41482123967949	-2.87517697269712	0.00519334792808369	0.0287395038429125	-2.49711099397849	down	ATG10	NA
1467	1570584_at	1570584_at	MPZL3	-1.17859001366471	8.55981263103846	-2.87235158581076	0.00523548923905383	0.0289054199884144	-2.50430842855288	down	MPZL3	NA
1468	200007_at	200007_at	SRP14	-0.566774144367646	11.2394063584744	-2.86713578196606	0.00531411223562588	0.0292038482744844	-2.51758030201221	down	SRP14	NA
1469	200020_at	200020_at	TARDBP	-0.589715085385286	9.06727982964103	-2.86532443657305	0.00534166969361041	0.0293153705704635	-2.52218482148269	down	TARDBP	NA
1470	200037_s_at	200037_s_at	CBX3	-0.587831350470589	8.05532481167949	-2.86403869463835	0.00536131046567942	0.0293746517397557	-2.5254518129113	down	CBX3	NA
1471	200038_s_at	200038_s_at	C18orf32 /// RPL17 /// RPL17-C18orf32 /// SNORD58A /// SNORD58B /// SNORD58C	-1.21362463901177	7.88741812052564	-2.86391165481596	0.00536325470735874	0.0293823598321482	-2.52577454924914	down	C18orf32 /// RPL17 /// RPL17-C18orf32 /// SNORD58A /// SNORD58B /// SNORD58C	NA
1472	200041_s_at	200041_s_at	ATP6V1G2-DDX39B /// DDX39B /// SNORD84	-0.553760692211767	9.35098003512821	-2.86374524487272	0.00536580245846723	0.0293862737904755	-2.52619728536511	down	ATP6V1G2-DDX39B /// DDX39B /// SNORD84	NA
1473	200606_at	200606_at	DSP	-0.605440931144118	8.41462403265385	-2.85632442023457	0.00548055454549178	0.0298010263326468	-2.54502851595703	down	DSP	NA
1474	200678_x_at	200678_x_at	GRN	-0.544293296223533	7.480846781	-2.84851515899154	0.00560374748546939	0.0302542602713577	-2.56480292133721	down	GRN	NA
1475	200685_at	200685_at	SRSF11	-0.793114978911767	9.75552365464103	-2.84784084619818	0.00561450346813283	0.0302907781145801	-2.56650835041821	down	SRSF11	NA
1476	200688_at	200688_at	SF3B3	-0.563985060197056	7.58327975355128	-2.84756668796493	0.00561888199893032	0.030306044519238	-2.56720164085347	down	SF3B3	NA
1477	200707_at	200707_at	PRKCSH	-0.519366656420595	8.06440167505128	-2.84541270208551	0.00565339229128632	0.030433528944004	-2.57264675917154	down	PRKCSH	NA
1478	200718_s_at	200718_s_at	SKP1	-0.505886223882354	7.19530176030769	-2.84441331134824	0.00566947020850751	0.0304886676158304	-2.57517201615083	down	SKP1	NA
1479	200724_at	200724_at	RPL10 /// SNORA70	-0.6772851338	7.31926186391026	-2.84398182316294	0.00567642485144538	0.030505925427632	-2.57626207762946	down	RPL10 /// SNORA70	NA
1480	200744_s_at	200744_s_at	GNB1	-0.608034399870588	8.41112387371795	-2.84187423414154	0.00571050739516071	0.0306298624621619	-2.58158452601897	down	GNB1	NA
1481	200747_s_at	200747_s_at	NUMA1	-0.674536719249998	9.43266620132051	-2.84121849708323	0.00572114984454693	0.0306788268648474	-2.5832398567433	down	NUMA1	NA
1482	200748_s_at	200748_s_at	FTH1	-0.539118920167651	9.11382031491026	-2.84118682501958	0.00572166433545219	0.0306788268648474	-2.5833198013151	down	FTH1	NA
1483	200765_x_at	200765_x_at	CTNNA1	-1.45999896336765	10.5695397074103	-2.838974881244	0.00575770120392241	0.0308206690155138	-2.58890126575678	down	CTNNA1	NA
1484	200770_s_at	200770_s_at	LAMC1	-0.500309197114706	9.43648471824359	-2.83869225584621	0.00576232071909944	0.0308303048553441	-2.58961416991563	down	LAMC1	NA
1485	200776_s_at	200776_s_at	BZW1	-0.606833945832348	8.85118652269231	-2.83798139474589	0.00577395481179404	0.0308744234068302	-2.59140701722108	down	BZW1	NA
1486	200789_at	200789_at	ECH1	-0.762587678547055	8.83675157244872	-2.83660933605953	0.00579647125027766	0.030955466459165	-2.59486643046213	down	ECH1	NA
1487	200790_at	200790_at	ODC1	-0.688687941608825	7.05197319753846	-2.8364362659089	0.00579931717501169	0.0309580650128854	-2.59530270146047	down	ODC1	NA
1488	200796_s_at	200796_s_at	MCL1	-0.532816794158823	7.62937901884615	-2.83631242085158	0.00580135444189563	0.0309602235067035	-2.59561487384249	down	MCL1	NA
1489	200799_at	200799_at	HSPA1A /// HSPA1B	-0.540756356061769	9.04624667729487	-2.83613696925329	0.00580424176860515	0.0309643247357688	-2.59605711036623	down	HSPA1A /// HSPA1B	NA
1490	200800_s_at	200800_s_at	HSPA1A /// HSPA1B /// HSPA1L	-0.618597864641173	7.95179813060256	-2.83609988714627	0.00580485218087194	0.0309643247357688	-2.59615057526264	down	HSPA1A /// HSPA1B /// HSPA1L	NA
1491	200817_x_at	200817_x_at	RPS10	-0.650381862379412	8.46456012726923	-2.8350265762482	0.00582254563905342	0.0310099048134858	-2.59885541124249	down	RPS10	NA
1492	200836_s_at	200836_s_at	MAP4	-0.643861690473525	9.1860954565	-2.83294943193535	0.00585692802720014	0.0311324047364961	-2.60408764281758	down	MAP4	NA
1493	200841_s_at	200841_s_at	EPRS	-0.522090102508816	8.13643161121795	-2.83243712695695	0.00586543669252137	0.0311654763035574	-2.60537763889018	down	EPRS	NA
1494	200851_s_at	200851_s_at	IST1	-0.556264960850005	9.4983072603718	-2.83151220345873	0.00588082713272508	0.0312124111855624	-2.60770614031406	down	IST1	NA
1495	200873_s_at	200873_s_at	CCT8	-0.629642230555884	9.1124798339359	-2.82865727062962	0.0059285665848977	0.031403253054571	-2.61488957345149	down	CCT8	NA
1496	200882_s_at	200882_s_at	PSMD4	-0.538869699894116	8.10390756866667	-2.82773428001871	0.00594407656658839	0.0314579795061679	-2.61721070000209	down	PSMD4	NA
1497	200887_s_at	200887_s_at	STAT1	-0.632201770347057	9.45013916137179	-2.82741850414303	0.00594939142994318	0.0314708762028002	-2.61800466892109	down	STAT1	NA
1498	200901_s_at	200901_s_at	M6PR /// PHC1	-0.50602376275882	7.88291218182051	-2.82545849405803	0.00598247833412511	0.0316020441892389	-2.62293120154622	down	M6PR /// PHC1	NA
1499	200927_s_at	200927_s_at	RAB14	-0.523900652217646	7.09076160766667	-2.82337339607081	0.00601786226162127	0.0317103526555651	-2.62816910909645	down	RAB14	NA
1500	200951_s_at	200951_s_at	CCND2	-0.611636171347056	9.62536808861539	-2.82124777900226	0.00605413148833848	0.0318259479333342	-2.63350557960179	down	CCND2	NA
1501	200960_x_at	200960_x_at	CLTA	-0.635951652644119	9.61210872611538	-2.82013835779923	0.0060731410481983	0.0319001812671959	-2.63628954515901	down	CLTA	NA
1502	200970_s_at	200970_s_at	SERP1	-0.618166678732353	7.28743790816667	-2.8188312073404	0.00609560893471432	0.0319874669839241	-2.63956855110084	down	SERP1	NA
1503	200976_s_at	200976_s_at	TAX1BP1	-0.542567973711761	6.48523290871795	-2.81817069114486	0.0061069911761926	0.0320259373543746	-2.64122499703009	down	TAX1BP1	NA
1504	200995_at	200995_at	IPO7	-0.58923295962353	7.18241552980769	-2.8161523746333	0.00614189248371749	0.0321531952841108	-2.64628459182117	down	IPO7	NA
1505	201013_s_at	201013_s_at	PAICS	-0.654430465691174	8.6806046540641	-2.81450837584141	0.0061704561569919	0.032244491651134	-2.65040366037498	down	PAICS	NA
1506	201015_s_at	201015_s_at	JUP	-0.742124164929418	9.50884235767949	-2.81437977224198	0.00617269571443596	0.0322526890469023	-2.65072579675021	down	JUP	NA
1507	201024_x_at	201024_x_at	EIF5B	-1.21921053934118	8.1956519825641	-2.81367995322671	0.00618489573720935	0.0322886636524321	-2.65247854903792	down	EIF5B	NA
1508	201030_x_at	201030_x_at	LDHB	-0.634994362494115	6.84225313485897	-2.81327766306576	0.00619191891781839	0.0323068200049356	-2.6534859566611	down	LDHB	NA
1509	201034_at	201034_at	ADD3	-0.514003184749997	8.55562066044872	-2.81290872783269	0.00619836622030494	0.0323268970511509	-2.65440973477931	down	ADD3	NA
1510	201041_s_at	201041_s_at	DUSP1	-0.529574304961763	9.659467102	-2.81217967158793	0.00621112490977719	0.0323693280248737	-2.65623493207051	down	DUSP1	NA
1511	201043_s_at	201043_s_at	ANP32A	-0.892934160841179	8.66721755962821	-2.81215280151055	0.00621159560378555	0.0323693280248737	-2.65630219415948	down	ANP32A	NA
1512	201054_at	201054_at	HNRNPA0	-0.590062385467647	8.54528326541026	-2.81031364136549	0.00624389080838949	0.0325007175757159	-2.66090480291172	down	HNRNPA0	NA
1513	201066_at	201066_at	CYC1	-0.518778254335293	8.84692236987179	-2.80946706533124	0.00625880818941547	0.0325440169050205	-2.6630225890904	down	CYC1	NA
1514	201093_x_at	201093_x_at	SDHA	-0.530817669170588	9.10917711035897	-2.80684053204061	0.00630529823110376	0.0327005412126084	-2.66958980258724	down	SDHA	NA
1515	201119_s_at	201119_s_at	COX8A	-0.529267697750001	8.89776256979487	-2.80414127148776	0.00635340539758592	0.0328702157563409	-2.67633366207977	down	COX8A	NA
1516	201120_s_at	201120_s_at	PGRMC1	-0.58333030079118	7.91657592980769	-2.80353977994241	0.00636417115020677	0.0329227985275386	-2.6778357165749	down	PGRMC1	NA
1517	201124_at	201124_at	ITGB5	-0.786888755764702	9.74757447605128	-2.80279589528913	0.00637750865376503	0.0329793138791831	-2.6796929954283	down	ITGB5	NA
1518	201128_s_at	201128_s_at	ACLY	-0.792039956308827	9.79889416433333	-2.8025353502867	0.00638218616148859	0.0329895962280586	-2.68034341117676	down	ACLY	NA
1519	201142_at	201142_at	EIF2S1	-0.519629804073525	7.99697228257692	-2.80126519959986	0.00640503398317413	0.0330653604975966	-2.68351346897207	down	EIF2S1	NA
1520	201153_s_at	201153_s_at	MBNL1	-0.917206683855884	8.62144734203846	-2.7999180919265	0.00642934806337602	0.0331564426867652	-2.68687432093929	down	MBNL1	NA
1521	201161_s_at	201161_s_at	YBX3	-0.627503516761766	7.43503232565385	-2.7993196285279	0.00644017691368576	0.0331872453115711	-2.68836698490781	down	YBX3	NA
1522	201202_at	201202_at	PCNA	-1.11270389200588	7.86402948642308	-2.79540248073378	0.00651146936113962	0.0334254612074274	-2.69813057557497	down	PCNA	NA
1523	201215_at	201215_at	PLS3	-0.589797497176475	10.8402515035641	-2.79417993027342	0.0065338675728664	0.0334995507826773	-2.70117553717421	down	PLS3	NA
1524	201228_s_at	201228_s_at	ARIH2	-0.50373081024412	7.0604919700641	-2.79338330030911	0.00654850051874006	0.0335336954071474	-2.70315909117857	down	ARIH2	NA
1525	201238_s_at	201238_s_at	CAPZA2	-0.558955214999999	10.148059201	-2.79216170684978	0.00657099778336964	0.0336143533208184	-2.70619988131519	down	CAPZA2	NA
1526	201245_s_at	201245_s_at	LOC101927673 /// OTUB1	-0.766129854085291	7.30659455817949	-2.79139684289533	0.00658511980388027	0.0336658032262298	-2.7081032295282	down	LOC101927673 /// OTUB1	NA
1527	201268_at	201268_at	NME1-NME2 /// NME2	-0.642165042464701	9.08922464033333	-2.78985086105108	0.00661374890786851	0.0337414128522638	-2.71194907774024	down	NME1-NME2 /// NME2	NA
1528	201274_at	201274_at	PSMA5	-0.535140530408825	9.899283457	-2.78889491389565	0.006631508535163	0.0338126984091218	-2.71432626361294	down	PSMA5	NA
1529	201300_s_at	201300_s_at	PRNP	-0.682494637926466	9.79223981662821	-2.78722030697468	0.0066627248081236	0.0338871951299571	-2.71848896618691	down	PRNP	NA
1530	201314_at	201314_at	STK25	-0.64277891855	7.02525317641026	-2.78603536769195	0.00668489448022604	0.033958618016014	-2.72143323326428	down	STK25	NA
1531	201319_at	201319_at	MYL12A	-0.561128535473529	8.78821153425641	-2.78505829392237	0.00670322589899908	0.0340332742319758	-2.72386024136018	down	MYL12A	NA
1532	201338_x_at	201338_x_at	GTF3A	-0.587722389211764	6.78227330484615	-2.78280999198737	0.00674558255230713	0.0341906671036797	-2.72944229013505	down	GTF3A	NA
1533	201353_s_at	201353_s_at	BAZ2A	-0.513278129291178	9.14812264717949	-2.78019670934143	0.00679512321839334	0.0343939420445895	-2.73592589073288	down	BAZ2A	NA
1534	201375_s_at	201375_s_at	PPP2CB	-0.773105425767644	7.13951401435897	-2.77836975740214	0.00682995486923592	0.0344998974760547	-2.74045564175507	down	PPP2CB	NA
1535	201448_at	201448_at	TIA1	-0.779442911905887	8.47598464824359	-2.77084923061705	0.00697506547369034	0.0349969445511626	-2.7590764834332	down	TIA1	NA
1536	201457_x_at	201457_x_at	BUB3	-0.598800111167645	8.33902554365385	-2.77028398178831	0.00698608532098915	0.0350232485071441	-2.76047437663632	down	BUB3	NA
1537	201461_s_at	201461_s_at	MAPKAPK2	-0.551100225400003	6.70949075905128	-2.76999654571163	0.00699169516043748	0.0350385823003592	-2.76118513346184	down	MAPKAPK2	NA
1538	201470_at	201470_at	GSTO1	-0.578254041002941	8.42268449635897	-2.76911189108701	0.00700898669119332	0.0350962860464324	-2.76337228310073	down	GSTO1	NA
1539	201476_s_at	201476_s_at	RRM1	-0.64542794890588	9.67528298873077	-2.76838169313441	0.00702328867438518	0.0351465086806058	-2.76517713663888	down	RRM1	NA
1540	201487_at	201487_at	CTSC	-0.671791266070587	6.60139028542308	-2.76705107991527	0.00704941935544557	0.0352438737435065	-2.76846505617744	down	CTSC	NA
1541	201542_at	201542_at	SAR1A	-0.593750432167645	7.68040335241026	-2.76152936180523	0.0071588085757883	0.0356094290894403	-2.78209531555446	down	SAR1A	NA
1542	201571_s_at	201571_s_at	DCTD	-0.898914509841176	7.04234360603846	-2.75907920360908	0.00720784355566635	0.0357612383308582	-2.78813635756355	down	DCTD	NA
1543	201574_at	201574_at	ETF1	-0.78866612762647	9.49603419957692	-2.75843690827452	0.00722074852516455	0.0358145713852561	-2.78971925776979	down	ETF1	NA
1544	201580_s_at	201580_s_at	TMX4	-0.52099609990882	8.03475180497436	-2.75792357000124	0.00723107768514455	0.0358468994196898	-2.79098413396758	down	TMX4	NA
1545	201585_s_at	201585_s_at	SFPQ	-0.53577388597647	9.5708290405641	-2.75746773783941	0.00724026105893169	0.0358744180030073	-2.79210715252252	down	SFPQ	NA
1546	201594_s_at	201594_s_at	PPP4R1	-0.543949229926474	10.6326679918333	-2.75657602568072	0.00725825669081495	0.0359331819578555	-2.79430359512338	down	PPP4R1	NA
1547	201604_s_at	201604_s_at	PPP1R12A	-0.518131229161762	8.956044358	-2.75534208507669	0.007283226297782	0.0360273588918149	-2.7973420475986	down	PPP1R12A	NA
1548	201625_s_at	201625_s_at	INSIG1	-0.611936768914704	9.86351742789744	-2.75325521064056	0.00732563440704147	0.0361660156942359	-2.80247822915287	down	INSIG1	NA
1549	201628_s_at	201628_s_at	RRAGA	-0.596088407132354	9.91871884602564	-2.75297978104415	0.00733124834284562	0.0361837778897657	-2.8031558741175	down	RRAGA	NA
1550	201676_x_at	201676_x_at	PSMA1	-0.690130725426474	10.3644143187051	-2.74859712067254	0.00742110865258128	0.0364718306139219	-2.81393115356535	down	PSMA1	NA
1551	201688_s_at	201688_s_at	TPD52	-0.522128717999998	8.15995053373077	-2.74781105602859	0.00743733188909234	0.0365119968012157	-2.81586229795068	down	TPD52	NA
1552	201696_at	201696_at	SRSF4	-0.589273659214707	6.75696762001282	-2.74715517409034	0.00745089314369481	0.0365478961659531	-2.8174732730387	down	SRSF4	NA
1553	201738_at	201738_at	EIF1B	-0.529867669705888	10.5887384588205	-2.74266867028688	0.00754426542791493	0.0368716110012737	-2.8284845592073	down	EIF1B	NA
1554	201744_s_at	201744_s_at	LUM	-0.74520053582059	9.02440414201282	-2.74227267140653	0.00755255802068744	0.0368923532369415	-2.82945575613193	down	LUM	NA
1555	201756_at	201756_at	RPA2	-0.551822983129408	7.32516272676923	-2.74096926976981	0.00757991134349495	0.0369860385688138	-2.83265156855355	down	RPA2	NA
1556	201774_s_at	201774_s_at	NCAPD2	-0.591927577535294	7.07403930473077	-2.73976785924811	0.00760520440252013	0.0370502139096309	-2.83559620550089	down	NCAPD2	NA
1557	201783_s_at	201783_s_at	RELA	-0.531463285432352	8.61093515651282	-2.73897904616012	0.00762185303559017	0.0370962760593804	-2.83752899737535	down	RELA	NA
1558	201791_s_at	201791_s_at	DHCR7	-0.689554072794115	10.2516227550128	-2.73857070273453	0.00763048457540564	0.0371171480569665	-2.83852936290232	down	DHCR7	NA
1559	201795_at	201795_at	LBR	-0.705114175494119	8.54629312647436	-2.73759542193508	0.00765113614823981	0.0372033709577875	-2.84091812464845	down	LBR	NA
1560	201802_at	201802_at	SLC29A1	-0.72791266110882	7.41217866773077	-2.73684129689699	0.00766713973484085	0.0372589872013531	-2.84276472962288	down	SLC29A1	NA
1561	201813_s_at	201813_s_at	TBC1D5	-0.67042864938235	8.1654175485641	-2.73581393861009	0.00768899091262413	0.0373235401985639	-2.84527972161965	down	TBC1D5	NA
1562	201816_s_at	201816_s_at	GBAS	-0.672203839794113	8.34554945566667	-2.73576747817148	0.00768998043597298	0.0373235401985639	-2.84539343931839	down	GBAS	NA
1563	201820_at	201820_at	KRT5	-0.529570212211766	8.18710117403846	-2.73503907135376	0.00770550939799896	0.037385635489892	-2.84717609837531	down	KRT5	NA
1564	201833_at	201833_at	HDAC2	-0.626844474217648	7.3008766385641	-2.73428541992565	0.00772160669308924	0.0374205678022207	-2.84902012954375	down	HDAC2	NA
1565	201843_s_at	201843_s_at	EFEMP1	-0.528821562644122	7.89100939419231	-2.73300366327678	0.00774905437174377	0.0375184796291706	-2.85215536845756	down	EFEMP1	NA
1566	201872_s_at	201872_s_at	ABCE1	-0.58072914667941	6.34876983442308	-2.73016494434979	0.00781016044927562	0.0377193289077064	-2.85909471640073	down	ABCE1	NA
1567	201887_at	201887_at	IL13RA1	-0.572060134200001	8.69225972534615	-2.72884256095409	0.00783877592328807	0.0378074341571785	-2.86232530713277	down	IL13RA1	NA
1568	201943_s_at	201943_s_at	CPD	-0.536818223132352	8.23935813698718	-2.7232997037113	0.00795976393212099	0.0382022553536443	-2.8758525496928	down	CPD	NA
1569	201984_s_at	201984_s_at	EGFR	-0.640225461300001	7.58863543084615	-2.71974375009695	0.00803827718866511	0.0384407246820839	-2.88451888475129	down	EGFR	NA
1570	202004_x_at	202004_x_at	SDHC	-0.504805038317647	8.50534063803846	-2.7181335917708	0.00807406037445569	0.0385444207607932	-2.88843999310387	down	SDHC	NA
1571	202068_s_at	202068_s_at	LDLR	-0.54426050824118	9.48360828329487	-2.71251855301046	0.00819998558410574	0.0389280378406687	-2.90209896213113	down	LDLR	NA
1572	202075_s_at	202075_s_at	PLTP	-0.577556665735294	7.55872011164103	-2.71154227530199	0.00822206190941122	0.0390091318029381	-2.90447145225355	down	PLTP	NA
1573	202081_at	202081_at	IER2	-0.585661126141179	9.07046035982051	-2.71077394873149	0.00823947398595168	0.0390713998423164	-2.90633809778883	down	IER2	NA
1574	202107_s_at	202107_s_at	MCM2	-0.52014178068236	9.54814782579487	-2.70822768331616	0.00829741895531417	0.0392576480946523	-2.91252112227387	down	MCM2	NA
1575	202114_at	202114_at	SNX2	-0.677841014994119	10.1129011859359	-2.70703572741382	0.00832467157951763	0.0393627448421799	-2.91541387034324	down	SNX2	NA
1576	202132_at	202132_at	WWTR1	-0.526275103726472	7.11400640171795	-2.70469635700993	0.00837839582529225	0.0395518505502171	-2.92108821850036	down	WWTR1	NA
1577	202144_s_at	202144_s_at	ADSL	-0.598422290273531	7.58135858987179	-2.70294846581936	0.00841874268012299	0.0397045420543194	-2.92532524264509	down	ADSL	NA
1578	202150_s_at	202150_s_at	NEDD9	-0.537968997555884	8.26607209234615	-2.70242551324027	0.00843084845141531	0.0397410672541712	-2.92659248149304	down	NEDD9	NA
1579	202170_s_at	202170_s_at	AASDHPPT	-0.517738911761764	8.92597204189744	-2.69955502728709	0.00849758001568861	0.039986675906513	-2.93354475263719	down	AASDHPPT	NA
1580	202191_s_at	202191_s_at	GAS7	-0.585825389135294	7.19627498488462	-2.69733501638426	0.00854951935661651	0.0401585026480247	-2.93891740412655	down	GAS7	NA
1581	202222_s_at	202222_s_at	DES	-0.760297979614704	8.4875183964359	-2.69381409865047	0.00863248810088139	0.0404405181146166	-2.94743090200341	down	DES	NA
1582	202274_at	202274_at	ACTG2	-0.619555794229414	8.0271692045	-2.68850379230721	0.00875901084116176	0.0408512256027057	-2.9602537326072	down	ACTG2	NA
1583	202286_s_at	202286_s_at	TACSTD2	-0.554678624758822	8.67799257514103	-2.68686189331567	0.00879847094660157	0.0409908703308522	-2.96421420612942	down	TACSTD2	NA
1584	202295_s_at	202295_s_at	CTSH	-0.529860817935294	9.49186504185897	-2.68605651189183	0.00881788595999253	0.04105227476691	-2.96615615981583	down	CTSH	NA
1585	202303_x_at	202303_x_at	SMARCA5	-0.728072259967648	9.2280432250641	-2.68529927203491	0.00883617601369756	0.0411094216770689	-2.96798159461104	down	SMARCA5	NA
1586	202309_at	202309_at	MTHFD1	-0.558205923905883	6.99364972283333	-2.68477092290333	0.00884895798634606	0.0411478804136308	-2.96925500366995	down	MTHFD1	NA
1587	202355_s_at	202355_s_at	GTF2F1	-0.558471974835296	6.90356997539744	-2.68241124694871	0.00890624965264473	0.0412503918728068	-2.97493968561988	down	GTF2F1	NA
1588	202398_at	202398_at	AP3S2 /// C15orf38-AP3S2	-0.590762147317645	7.89401309621795	-2.67814600927735	0.00901066474977406	0.0415850506620998	-2.9852045558694	down	AP3S2 /// C15orf38-AP3S2	NA
1589	202412_s_at	202412_s_at	USP1	-0.916071080097059	7.1287905438718	-2.67656063175368	0.00904975869591556	0.0417161754235885	-2.98901653567745	down	USP1	NA
1590	202414_at	202414_at	ERCC5	-0.534470478597054	8.57802643433333	-2.6762719703488	0.00905689340609987	0.041742025371197	-2.98971041000129	down	ERCC5	NA
1591	202435_s_at	202435_s_at	CYP1B1	-0.59377168147353	8.49758109397436	-2.67372529555272	0.00912006048985696	0.041958878095164	-2.99582933501931	down	CYP1B1	NA
1592	202467_s_at	202467_s_at	COPS2	-0.569107321329412	9.7038903630641	-2.67066650446294	0.00919645963035596	0.0421967464157194	-3.003172351923	down	COPS2	NA
1593	202488_s_at	202488_s_at	FXYD3	-0.51559920543823	9.05989961739744	-2.66897103675329	0.00923905748876039	0.0423156044501595	-3.00723953877402	down	FXYD3	NA
1594	202526_at	202526_at	SMAD4	-0.53086293474706	7.23510180346154	-2.66546725833584	0.00932765743544876	0.0425878639067358	-3.0156378254198	down	SMAD4	NA
1595	202542_s_at	202542_s_at	AIMP1	-0.667244822844122	8.85175740001282	-2.66445895014776	0.00935329726328139	0.0426479466157877	-3.0180529680438	down	AIMP1	NA
1596	202543_s_at	202543_s_at	GMFB	-0.512932317932355	6.85566263744872	-2.66440078891795	0.00935477817260258	0.0426511421436829	-3.01819225518597	down	GMFB	NA
1597	202554_s_at	202554_s_at	GSTM3	-0.903107576973527	8.17821211661538	-2.663560857028	0.00937618841722104	0.0427095810806932	-3.02020348098944	down	GSTM3	NA
1598	202574_s_at	202574_s_at	CSNK1G2	-0.551842843455881	6.88584070003846	-2.66140595390726	0.00943132178511914	0.042889255477118	-3.02536101432604	down	CSNK1G2	NA
1599	202582_s_at	202582_s_at	RANBP9	-0.512025525147058	10.2839463599487	-2.66083835246035	0.00944589286470832	0.0429269547317702	-3.0267189325086	down	RANBP9	NA
1600	202596_at	202596_at	ENSA	-0.59505827597647	8.72314852888461	-2.65927148960535	0.00948622257638555	0.0430585258894615	-3.03046621639688	down	ENSA	NA
1601	202610_s_at	202610_s_at	MED14	-0.530887173594115	7.60194312485897	-2.65823976760626	0.00951286360451089	0.0431309244196561	-3.03293266619072	down	MED14	NA
1602	202629_at	202629_at	APPBP2	-0.660824941261763	7.50293721215385	-2.6565976714443	0.00955540591751911	0.0432553251919855	-3.0368566474899	down	APPBP2	NA
1603	202636_at	202636_at	RNF103	-0.534946445176474	7.76890552841026	-2.65598364314705	0.00957135810509541	0.0433000905896343	-3.03832342317927	down	RNF103	NA
1604	202703_at	202703_at	DUSP11	-0.57709988562941	8.06257970779487	-2.64993263929294	0.00972985967829415	0.0437750936050141	-3.05276285506012	down	DUSP11	NA
1605	202724_s_at	202724_s_at	FOXO1	-0.720268662858821	7.24580516670513	-2.64767314960874	0.00978965409095357	0.0439691406118219	-3.05814763107901	down	FOXO1	NA
1606	202738_s_at	202738_s_at	PHKB	-0.641083793532353	8.22376363630769	-2.64619170031534	0.0098290396220857	0.0440963929874075	-3.06167612317766	down	PHKB	NA
1607	202777_at	202777_at	SHOC2	-0.543317404173527	9.78204432388462	-2.64319781875518	0.00990907392955135	0.0443136444542958	-3.06880189102543	down	SHOC2	NA
1608	202778_s_at	202778_s_at	ZMYM2	-0.561619489941183	11.3434041257692	-2.64308129915988	0.00991220073221846	0.044324002211012	-3.06907908490619	down	ZMYM2	NA
1609	202809_s_at	202809_s_at	INTS3	-0.719833615394117	7.83946504915385	-2.64025006149785	0.00998845282733721	0.0445520197695107	-3.07581132417999	down	INTS3	NA
1610	202818_s_at	202818_s_at	TCEB3	-0.565114953335291	8.77012749830769	-2.63915520856412	0.0100180823574074	0.0446513942195523	-3.07841310356038	down	TCEB3	NA
1611	202858_at	202858_at	U2AF1	-0.50089290421765	6.76010526288462	-2.63572886316169	0.010111324255331	0.0449186357253604	-3.08654957720255	down	U2AF1	NA
1612	202865_at	202865_at	DNAJB12	-0.564502699717647	8.71592331737179	-2.63512392354876	0.0101278681704568	0.0449684255497583	-3.08798520140011	down	DNAJB12	NA
1613	202885_s_at	202885_s_at	PPP2R1B	-1.26999707023529	8.57764951297436	-2.63410239109302	0.0101558608519349	0.0450195955958763	-3.09040884823388	down	PPP2R1B	NA
1614	202901_x_at	202901_x_at	CTSS	-0.725993016897059	8.48490635041026	-2.63276417989616	0.0101926375799526	0.045120432328063	-3.09358265045276	down	CTSS	NA
1615	202910_s_at	202910_s_at	CD97	-0.587107071691177	10.8739645337051	-2.63179350232312	0.0102193893081971	0.0452059150829834	-3.09588394191005	down	CD97	NA
1616	202913_at	202913_at	ARHGEF11	-0.501469283400001	9.17118832826923	-2.63156188543553	0.0102257820404753	0.0452172639483752	-3.09643295695068	down	ARHGEF11	NA
1617	202961_s_at	202961_s_at	ARMC2-AS1 /// ATP5J2	-0.619559679117652	10.2146614519744	-2.62695627604764	0.0103536545530851	0.0456116398912196	-3.10734154321949	down	ARMC2-AS1 /// ATP5J2	NA
1618	202973_x_at	202973_x_at	FAM13A	-0.746288300805878	8.88217784057692	-2.62561895450267	0.0103910553683853	0.0457276732146974	-3.11050606434119	down	FAM13A	NA
1619	203005_at	203005_at	LTBR	-0.702987197805881	7.18807062361538	-2.6226734988409	0.0104738632309994	0.0459781992898346	-3.11747119601446	down	LTBR	NA
1620	203017_s_at	203017_s_at	SSX2IP	-0.557834209099998	7.49072883379487	-2.62146489763084	0.0105080143418529	0.0460837157408202	-3.12032729415939	down	SSX2IP	NA
1621	203025_at	203025_at	NAA10	-0.500209807479412	6.49112587771795	-2.62105741039708	0.0105195513316584	0.0461014868371421	-3.12128999748352	down	NAA10	NA
1622	203116_s_at	203116_s_at	FECH	-0.661873651505877	8.01006713764103	-2.61319156754318	0.0107445150015067	0.0467496703571046	-3.13984886180278	down	FECH	NA
1623	203128_at	203128_at	SPTLC2	-0.521004253614708	6.80714194461538	-2.61236027112239	0.0107685430458062	0.0468132377378911	-3.14180752248029	down	SPTLC2	NA
1624	203163_at	203163_at	KATNB1	-0.532323292761766	7.05917008683333	-2.60873049416643	0.0108740305918496	0.0471382816297063	-3.15035372998127	down	KATNB1	NA
1625	203186_s_at	203186_s_at	S100A4	-0.511067373841179	8.15849189974359	-2.60704494329588	0.0109233330956413	0.0472645894411031	-3.15431893632875	down	S100A4	NA
1626	203188_at	203188_at	B3GNT1	-0.520439168476477	9.27077389514103	-2.60700522722923	0.0109244972313455	0.0472645894411031	-3.15441234132204	down	B3GNT1	NA
1627	203241_at	203241_at	UVRAG	-0.642330418441174	9.64205502670513	-2.60246015422389	0.0110584644684416	0.0476455118055198	-3.16509367204928	down	UVRAG	NA
1628	203258_at	203258_at	DRAP1	-0.673162152200002	7.66188992952564	-2.60126072938763	0.0110940650143273	0.0477387064897169	-3.16790982930671	down	DRAP1	NA
1629	203273_s_at	203273_s_at	TUSC2	-0.673259810079412	6.42960790848718	-2.59935779258224	0.0111507596711026	0.0479231138453691	-3.17237555045026	down	TUSC2	NA
1630	203274_at	203274_at	F8A1 /// F8A2 /// F8A3	-0.58652180321765	6.81738392685897	-2.5993516253687	0.0111509438379659	0.0479231138453691	-3.17239001892769	down	F8A1 /// F8A2 /// F8A3	NA
1631	203282_at	203282_at	GBE1	-0.506757387494117	9.86823188403846	-2.59856424192399	0.0111744795057572	0.0479918099838938	-3.17423700940398	down	GBE1	NA
1632	203295_s_at	203295_s_at	ATP1A2	-0.78699551222353	7.36837396821795	-2.59760057839438	0.0112033455430885	0.0480689725785423	-3.1764968685208	down	ATP1A2	NA
1633	203318_s_at	203318_s_at	ZNF148	-0.875765816029414	7.58202263669231	-2.59585023052845	0.0112559489674576	0.0482050710715482	-3.18059976380422	down	ZNF148	NA
1634	203330_s_at	203330_s_at	STX5	-0.551534181176469	7.41324948173077	-2.59463463694178	0.0112926127624886	0.0483186882781938	-3.1834478085569	down	STX5	NA
1635	203341_at	203341_at	CEBPZ	-0.518525630647058	10.6859784013077	-2.59355268168565	0.0113253367216582	0.0484170892135898	-3.18598180931293	down	CEBPZ	NA
1636	203343_at	203343_at	UGDH	-0.646904795088235	11.6274021741026	-2.59349820909501	0.011326986522744	0.0484170892135898	-3.18610936382172	down	UGDH	NA
1637	203345_s_at	203345_s_at	MTF2	-0.673756263117646	9.72759055897436	-2.59324950796659	0.0113345216500838	0.0484417236940775	-3.18669170068881	down	MTF2	NA
1638	203361_s_at	203361_s_at	GJA9-MYCBP /// MYCBP	-0.564798430705881	9.55159965651282	-2.59187266675248	0.0113763191929707	0.0485596261906217	-3.18991474588328	down	GJA9-MYCBP /// MYCBP	NA
1639	203387_s_at	203387_s_at	TBC1D4	-0.803040538129414	9.12822516561538	-2.58928961919272	0.0114551106065471	0.0487898598056474	-3.19595752955605	down	TBC1D4	NA
1640	203408_s_at	203408_s_at	SATB1	-0.661633823470589	6.78052531219231	-2.58728232579148	0.0115166801039966	0.0489763100279481	-3.20064990780859	down	SATB1	NA
1641	203425_s_at	203425_s_at	IGFBP5	-0.532753969158828	6.86888282535897	-2.58641625047675	0.0115433374447751	0.0490275751412318	-3.20267355946329	down	IGFBP5	NA
1642	203463_s_at	203463_s_at	EPN2 /// EPN2-IT1	-0.503598256399998	8.27107896302564	-2.58249954549969	0.011664589676023	0.0493960317631244	-3.21181814993779	down	EPN2 /// EPN2-IT1	NA
1643	203467_at	203467_at	PMM1	-0.53182604483235	10.0241925631282	-2.58224599513251	0.0116724785593575	0.0494148482565137	-3.21240973031249	down	PMM1	NA
1644	203479_s_at	203479_s_at	OTUD4	-0.783294474888237	7.31029205898718	-2.58051745230302	0.0117263885336166	0.0495969902587982	-3.21644144556807	down	OTUD4	NA
1645	1552388_at	1552388_at	FLJ30901 /// SCUBE1	0.775814437685295	8.43047648603846	6.64535021571	3.5933711605967e-09	2.02543884748067e-06	10.7338713015728	up	NA	FLJ30901 /// SCUBE1
1646	1552391_at	1552391_at	CCDC185	0.924682592252939	8.8421244925641	6.62551328651701	3.91674213346785e-09	2.14147876147355e-06	10.6523224000644	up	NA	CCDC185
1647	1552423_at	1552423_at	ETV3	0.698998291300001	9.52269018044872	6.48364569802808	7.24014789720656e-09	3.21833403479487e-06	10.0709452845128	up	NA	ETV3
1648	1552432_at	1552432_at	MFSD6L	0.530530616650003	9.80127921152564	6.40342670460903	1.02319190981865e-08	4.33666803638252e-06	9.74371157723075	up	NA	MFSD6L
1649	1552450_a_at	1552450_a_at	DNAJC5G	0.934571417982355	10.2286807694231	6.35444406545529	1.26307015540802e-08	5.04075625890025e-06	9.54446641820308	up	NA	DNAJC5G
1650	1552532_a_at	1552532_a_at	ATP6V1C2	0.657239188973522	9.99187488758974	6.02557191171438	5.13118804314941e-08	1.43136584826119e-05	8.2189858466372	up	NA	ATP6V1C2
1651	1552548_at	1552548_at	BSND	1.26397253224706	9.13470415960256	6.00076162637686	5.69821944114166e-08	1.50502986532702e-05	8.11992819130497	up	NA	BSND
1652	1552579_a_at	1552579_a_at	ADAM21	0.838840996794115	9.01402171225641	5.9042834753407	8.55399720567429e-08	2.06030747674115e-05	7.73608832177271	up	NA	ADAM21
1653	1552613_s_at	1552613_s_at	CDC42SE2	0.745181595941178	9.47274014389744	5.82453567531858	1.19474932216133e-07	2.59238631892538e-05	7.42050312386117	up	NA	CDC42SE2
1654	1552616_a_at	1552616_a_at	ACACB	1.03008535675	10.1643285470256	5.82356907170633	1.19958617044009e-07	2.59238631892538e-05	7.41668768779804	up	NA	ACACB
1655	1552617_a_at	1552617_a_at	RFWD2	0.942382468008824	8.58431248767949	5.81795112883474	1.22808265695792e-07	2.64352044366828e-05	7.39451687120779	up	NA	RFWD2
1656	1552622_s_at	1552622_s_at	LOC441259 /// POLR2J /// POLR2J2 /// POLR2J3 /// UPK3BL	0.525037422808827	9.27861510370513	5.80242948519888	1.31032923710105e-07	2.76611007870655e-05	7.33330334489223	up	NA	LOC441259 /// POLR2J /// POLR2J2 /// POLR2J3 /// UPK3BL
1657	1552623_at	1552623_at	HSH2D	0.652460994317648	10.8537831461923	5.80108383156378	1.31771022081141e-07	2.77099255087938e-05	7.32799930483492	up	NA	HSH2D
1658	1552627_a_at	1552627_a_at	ARHGAP5	0.893472453179413	9.8704526073718	5.79299576845423	1.36294484027589e-07	2.8334224008397e-05	7.29612906605235	up	NA	ARHGAP5
1659	1552630_a_at	1552630_a_at	SRCAP	0.547548540799999	10.1026379811282	5.78342107217352	1.41847494309291e-07	2.91560592156409e-05	7.25842255251727	up	NA	SRCAP
1660	1552639_at	1552639_at	KLHDC7B	0.826407239200001	8.60731109344872	5.76508207204347	1.53113081908235e-07	3.07398330775906e-05	7.18626693881842	up	NA	KLHDC7B
1661	1552641_s_at	1552641_s_at	ATAD3A /// ATAD3B	0.682769172397057	9.97026605211538	5.76449435219897	1.53488329770137e-07	3.07398330775906e-05	7.18395596944099	up	NA	ATAD3A /// ATAD3B
1662	1552648_a_at	1552648_a_at	TNFRSF10A	0.842813793111764	9.26186730751282	5.749040928057	1.636867636705e-07	3.23089306992224e-05	7.12322395204705	up	NA	TNFRSF10A
1663	1552664_at	1552664_at	FLCN	0.620099055197052	10.0123259660256	5.70847317540489	1.93743972697861e-07	3.66535435126502e-05	6.96409142139179	up	NA	FLCN
1664	1552670_a_at	1552670_a_at	PPP1R3B	0.659205538488237	9.57552464101282	5.70321093209708	1.98021137795561e-07	3.68683027743047e-05	6.9434816026283	up	NA	PPP1R3B
1665	1552675_at	1552675_at	DNAJB7	0.846752009897058	9.86190942191026	5.69526681937616	2.04654845335426e-07	3.75486700292431e-05	6.91238218531631	up	NA	DNAJB7
1666	1552678_a_at	1552678_a_at	USP28	0.787134781573529	8.23277605998718	5.68605609565469	2.12620485854838e-07	3.86213457279511e-05	6.87634553550409	up	NA	USP28
1667	1552711_a_at	1552711_a_at	CYB5D1	0.633533134394121	9.74207887607692	5.65661536043812	2.40184340064015e-07	4.09657940620089e-05	6.7613139734371	up	NA	CYB5D1
1668	1552714_at	1552714_at	CREG2	0.966861072732358	8.15076402484615	5.65420048676807	2.42595408051488e-07	4.10397772040486e-05	6.75188902431273	up	NA	CREG2
1669	1552724_at	1552724_at	RHOXF1	0.564168852882354	10.4961438947692	5.63372509036967	2.64019171477868e-07	4.34974392406723e-05	6.67204067209042	up	NA	RHOXF1
1670	1552729_at	1552729_at	SNHG7 /// SNORA17 /// SNORA43	0.752205294270594	10.4650406947821	5.62991507969187	2.68206253366184e-07	4.37663457924966e-05	6.65719548962563	up	NA	SNHG7 /// SNORA17 /// SNORA43
1671	1552734_at	1552734_at	RICTOR	0.798719839514708	7.97510047308974	5.62318704664649	2.75760305195044e-07	4.43446902545266e-05	6.63099049212583	up	NA	RICTOR
1672	1552735_at	1552735_at	PCDHGA4	0.757990154461766	10.9083476317308	5.61697473960035	2.82920994106808e-07	4.53627722955711e-05	6.6068054019561	up	NA	PCDHGA4
1673	1552745_at	1552745_at	SLCO6A1	0.980473732723535	9.93504716421795	5.60418417528585	2.98245147312639e-07	4.6723648794609e-05	6.55704457137287	up	NA	SLCO6A1
1674	1552768_at	1552768_at	CAMKK1	0.889032597144118	8.52144909794872	5.53170225978316	4.01806499112209e-07	6.00589823243274e-05	6.27593675072264	up	NA	CAMKK1
1675	1552770_s_at	1552770_s_at	ZNF563	0.912772100935298	8.60859386451282	5.52813625532688	4.07726363065801e-07	6.07423403286721e-05	6.26214574033046	up	NA	ZNF563
1676	1552779_a_at	1552779_a_at	SLC44A5	1.28890429290589	8.55691805908974	5.51562412159366	4.29183653115957e-07	6.27422893960293e-05	6.213786262383	up	NA	SLC44A5
1677	1552783_at	1552783_at	ZNF417	0.894166601829411	9.16062192670513	5.5132093068994	4.33450828386689e-07	6.30290533033038e-05	6.20445827181733	up	NA	ZNF417
1678	1552793_at	1552793_at	C8orf31	0.675060582294112	11.4652779317949	5.50333671695623	4.51334472177716e-07	6.41838215952003e-05	6.16634010194873	up	NA	C8orf31
1679	1552794_a_at	1552794_a_at	ZNF547	0.822564150232351	10.0680710862949	5.50299979801306	4.51957408580743e-07	6.41838215952003e-05	6.16503976170168	up	NA	ZNF547
1680	1552796_a_at	1552796_a_at	SIM1	1.15486507119706	9.61360523638461	5.50100025981351	4.55671822029559e-07	6.45436706462853e-05	6.15732322481118	up	NA	SIM1
1681	1552801_at	1552801_at	CAPN13	0.692061494405886	10.2281751095897	5.48568138956935	4.85141597133618e-07	6.75914869299863e-05	6.09824456383927	up	NA	CAPN13
1682	1552803_a_at	1552803_a_at	STMN1	0.589967598900003	10.5864843018462	5.48534183953282	4.85815583911904e-07	6.75914869299863e-05	6.09693584710088	up	NA	STMN1
1683	1552811_at	1552811_at	WFIKKN1	0.691797514573532	10.3031639755256	5.47235142271765	5.12303315054894e-07	7.03345973405738e-05	6.04689314286636	up	NA	WFIKKN1
1684	1552819_at	1552819_at	LINC00205 /// LOC102723489 /// LOC102725097	0.791967956411762	10.9947470110256	5.45468016407924	5.50625284408486e-07	7.45184094679059e-05	5.9788997769272	up	NA	LINC00205 /// LOC102723489 /// LOC102725097
1685	1552836_at	1552836_at	ZNF619	0.601494738505883	9.74734100364103	5.4416685444193	5.80628890305364e-07	7.64775395910196e-05	5.92889548561932	up	NA	ZNF619
1686	1552843_at	1552843_at	SLC26A1	0.780449940291174	8.92191964303846	5.43551802431299	5.95364758393755e-07	7.7201761997245e-05	5.90527662962185	up	NA	SLC26A1
1687	1552848_a_at	1552848_a_at	PTCHD1	0.952324910029411	9.66043044534615	5.43448434104897	5.9787712674687e-07	7.7201761997245e-05	5.90130827256473	up	NA	PTCHD1
1688	1552854_a_at	1552854_a_at	VWA5B1	0.797827875332352	8.95256488658974	5.4305906087797	6.07434670108186e-07	7.75969406265539e-05	5.88636298433504	up	NA	VWA5B1
1689	1552856_at	1552856_at	LINC00311	0.852055890329418	8.22415957387179	5.42797315473476	6.13943631711715e-07	7.82456132024197e-05	5.87631902989046	up	NA	LINC00311
1690	1552857_a_at	1552857_a_at	HTR6	0.731422097014709	11.0772189017949	5.42529296865984	6.20679559477088e-07	7.87568864460131e-05	5.86603652559904	up	NA	HTR6
1691	1552868_at	1552868_at	CIRBP-AS1	0.616979646182356	9.04968418974359	5.41691642688599	6.42203009647252e-07	8.03488548111292e-05	5.83391421135955	up	NA	CIRBP-AS1
1692	1552875_a_at	1552875_a_at	CD200R1	0.804715445052938	8.54120568955128	5.41191814483827	6.55393410733901e-07	8.11562989252138e-05	5.81475709989091	up	NA	CD200R1
1693	1552877_s_at	1552877_s_at	LINC00334	0.890918116705885	10.2944189843333	5.41074412180728	6.58530013853848e-07	8.11562989252138e-05	5.81025849172206	up	NA	LINC00334
1694	1552889_a_at	1552889_a_at	EXOC3L2	0.706826436988233	7.30569123661538	5.40264616997847	6.80570132401319e-07	8.23978254156836e-05	5.77924043925508	up	NA	EXOC3L2
1695	1552892_at	1552892_at	TNFRSF13C	0.59028661155588	7.70477682724359	5.40131281885826	6.84267884705299e-07	8.25879615811528e-05	5.77413517135648	up	NA	TNFRSF13C
1696	1552895_a_at	1552895_a_at	ANKRD30BP2	0.604516891302939	10.5392428315513	5.39632834137674	6.98266729929027e-07	8.38793951150336e-05	5.75505498490726	up	NA	ANKRD30BP2
1697	1552908_at	1552908_at	GCSAML	0.99283927848235	8.38310963039744	5.38477380553841	7.31807691645677e-07	8.62318653894987e-05	5.7108548195964	up	NA	GCSAML
1698	1552910_at	1552910_at	SIGLEC11	0.854600631673536	10.0604194065256	5.38364550439805	7.35166498979405e-07	8.64413512509655e-05	5.70654089965188	up	NA	SIGLEC11
1699	1552917_at	1552917_at	IFNL1	0.806898008344119	10.5409967284359	5.37731896398615	7.54281970321887e-07	8.73017002780463e-05	5.6823595217694	up	NA	IFNL1
1700	1552922_at	1552922_at	RIMS1	0.81150367764706	12.2371044396154	5.3742452420622	7.63744389105906e-07	8.78639922826793e-05	5.67061562603284	up	NA	RIMS1
1701	1552924_a_at	1552924_a_at	PITPNM2	0.970303958067655	8.89734365852564	5.37357911276908	7.65810369297734e-07	8.78639922826793e-05	5.66807090882245	up	NA	PITPNM2
1702	1552940_at	1552940_at	TEDDM1	0.868083816308824	10.3255107143462	5.36066080006713	8.06978147256099e-07	9.02280781211191e-05	5.61874851867544	up	NA	TEDDM1
1703	1552947_x_at	1552947_x_at	ZNF114	0.675432237402942	7.42432001301282	5.35079822867067	8.39862567077051e-07	9.29544248075664e-05	5.58112843357822	up	NA	ZNF114
1704	1552948_at	1552948_at	CCDC27	0.742298273229411	9.88021723474359	5.34994165916318	8.42779882099659e-07	9.30888687955532e-05	5.57786256206685	up	NA	CCDC27
1705	1552950_at	1552950_at	C15orf26	0.656186425088235	11.4730963483333	5.34828819047532	8.48439434724666e-07	9.34444014404406e-05	5.57155898395702	up	NA	C15orf26
1706	1552952_at	1552952_at	LOC100652931 /// RBMY2FP	0.881520010414702	9.3715571905641	5.34800372303445	8.49416872718774e-07	9.34444014404406e-05	5.57047458592498	up	NA	LOC100652931 /// RBMY2FP
1707	1552954_at	1552954_at	C5orf17	0.701119212973525	9.64186663398718	5.34640759249358	8.54921747284228e-07	9.3673039143818e-05	5.5643905668228	up	NA	C5orf17
1708	1552955_at	1552955_at	LINC00208	0.506491678308828	8.63383493625641	5.34367527588382	8.64426556912664e-07	9.45250439983998e-05	5.55397759056048	up	NA	LINC00208
1709	1552957_at	1552957_at	DNAH6	0.621027668085301	10.7265024036795	5.34250705477107	8.68521974664778e-07	9.47833113069795e-05	5.54952617363577	up	NA	DNAH6
1710	1552964_at	1552964_at	TTC40	0.626085925082352	10.1572511680897	5.32969876155471	9.14691293691171e-07	9.92276715923904e-05	5.50074967123061	up	NA	TTC40
1711	1552967_at	1552967_at	ZNF645	0.728960289191175	8.90613333185897	5.32860241455158	9.18753288592555e-07	9.92743795529604e-05	5.49657699980581	up	NA	ZNF645
1712	1552980_at	1552980_at	HAS3	0.742572638799999	8.58993487814103	5.31243260078803	9.80758443678407e-07	0.000103511975904343	5.43507983590708	up	NA	HAS3
1713	1552982_a_at	1552982_a_at	FGF4	0.540290929791176	10.4696424582692	5.31197217231382	9.8258281654054e-07	0.000103511975904343	5.43332996191045	up	NA	FGF4
1714	1552995_at	1552995_at	IL27	0.833124598694118	8.90536609480769	5.29766555306052	1.04095892457758e-06	0.000107997019357266	5.37899129879138	up	NA	IL27
1715	1552997_a_at	1552997_a_at	IQCF1	0.72463314432941	9.93732420435897	5.29383901228103	1.05714058884922e-06	0.00010946810927146	5.36446876861192	up	NA	IQCF1
1716	1553009_s_at	1553009_s_at	REXO1L1P	0.863390040926468	10.0025903810385	5.27772366813479	1.12803858283716e-06	0.000115066249098175	5.30335995597608	up	NA	REXO1L1P
1717	1553015_a_at	1553015_a_at	RECQL4	0.802478335558824	11.2631449866667	5.27438779174351	1.14328647877503e-06	0.000115972519901715	5.29072103145632	up	NA	RECQL4
1718	1553016_at	1553016_at	GPR113	1.05216531134118	9.95068355580769	5.27306161331148	1.14940425559447e-06	0.00011637718087894	5.28569743722086	up	NA	GPR113
1719	1553020_at	1553020_at	SMCR5	0.922978468776469	9.68084294475641	5.2705421856599	1.16111512030574e-06	0.000117129094469957	5.27615537697335	up	NA	SMCR5
1720	1553021_s_at	1553021_s_at	BICD2	0.563820840558826	11.5994267814103	5.26803417992586	1.17288904376449e-06	0.000118098910622143	5.26665864627256	up	NA	BICD2
1721	1553027_a_at	1553027_a_at	KLHL4	0.511194394247058	8.75766858679487	5.26418040007353	1.1912091897992e-06	0.000118631887654906	5.25207008299644	up	NA	KLHL4
1722	1553031_at	1553031_at	GPR115	0.881565150117648	9.46681177952564	5.2632777958889	1.19554037673257e-06	0.000118631887654906	5.24865396277051	up	NA	GPR115
1723	1553032_at	1553032_at	IL31RA	0.585613944011769	10.428077739641	5.26151711865455	1.20403353695934e-06	0.00011916461600175	5.24199103347888	up	NA	IL31RA
1724	1553033_at	1553033_at	SYTL5	0.808878350632353	10.2320392054872	5.26126220384748	1.20526808685812e-06	0.00011916461600175	5.2410264442808	up	NA	SYTL5
1725	1553036_at	1553036_at	GPR111	0.503774586879409	9.80628090178205	5.25777409343873	1.22228613771126e-06	0.000120411701944799	5.22782970336487	up	NA	GPR111
1726	1553043_a_at	1553043_a_at	CD300LF	0.742546839144119	10.4685288498333	5.25032527016935	1.25942033983014e-06	0.00012296215550038	5.19966166064809	up	NA	CD300LF
1727	1553045_at	1553045_at	WNT9A	0.673123405652942	8.43826580983333	5.24771235141086	1.27270655334798e-06	0.000123653900268431	5.18978514910306	up	NA	WNT9A
1728	1553046_s_at	1553046_s_at	GAL3ST2	0.695505344088229	10.3103026307821	5.2475981681608	1.27329027619802e-06	0.000123653900268431	5.18935360208509	up	NA	GAL3ST2
1729	1553051_s_at	1553051_s_at	ODF3	0.861537036752939	8.96590177260256	5.24430537173085	1.29023691828637e-06	0.000124635518564147	5.17691058678028	up	NA	ODF3
1730	1553052_at	1553052_at	WFDC13	0.677082109341182	10.0807099923077	5.24078024142081	1.30862428087835e-06	0.000126188769941841	5.16359360640903	up	NA	WFDC13
1731	1553053_at	1553053_at	LINC00521	0.606460161267645	9.67895244714103	5.23877788538007	1.31918283533949e-06	0.000126982960426385	5.1560310924397	up	NA	LINC00521
1732	1553057_at	1553057_at	SERPINB12	0.534198829529412	11.6934903191026	5.23388107477976	1.34535701223493e-06	0.000129048060778851	5.137542407057	up	NA	SERPINB12
1733	1553059_at	1553059_at	PGLYRP3	1.13344668131177	9.85117387082051	5.23083475156748	1.36189611362321e-06	0.000130030096432442	5.12604456668948	up	NA	PGLYRP3
1734	1553062_at	1553062_at	MOGAT1	0.527310607252939	9.26484218484615	5.22947164539733	1.36936105465526e-06	0.000130208375066567	5.120900753081	up	NA	MOGAT1
1735	1553064_at	1553064_at	H1FOO	0.645030606276471	10.3377757201026	5.22427749381616	1.39817564132405e-06	0.000132394116615983	5.10130581423143	up	NA	H1FOO
1736	1553066_at	1553066_at	TAAR9	0.530524592226467	9.6800473335641	5.22355637003754	1.40222275543425e-06	0.000132394116615983	5.09858608874428	up	NA	TAAR9
1737	1553072_at	1553072_at	BNIPL	0.841630976999999	11.6319498476923	5.22012356318359	1.42164637145722e-06	0.000133325069227142	5.08564161452363	up	NA	BNIPL
1738	1553074_at	1553074_at	ASB11	0.985501838847059	9.62608385655128	5.21641111704337	1.44294896614165e-06	0.000135091155348964	5.07164712543318	up	NA	ASB11
1739	1553079_at	1553079_at	TRIM40	0.763198127944115	8.20701615120513	5.21179195377666	1.46989144586031e-06	0.000136362329340246	5.05424113383093	up	NA	TRIM40
1740	1553082_at	1553082_at	CRYGN	0.794994903814707	8.93023310844872	5.20676487911397	1.49977328595442e-06	0.000138456882150291	5.03530621469383	up	NA	CRYGN
1741	1553084_at	1553084_at	STARD6	0.675030846188234	9.92155888891026	5.20361514880403	1.51879822702388e-06	0.000139627560956302	5.02344682521766	up	NA	STARD6
1742	1553087_at	1553087_at	C18orf12	0.547387430088241	10.2170423649359	5.20117622285423	1.5336919887376e-06	0.000140576878607207	5.01426606601714	up	NA	C18orf12
1743	1553101_a_at	1553101_a_at	ALKBH5	0.679339447091179	10.2973162367821	5.19571976263294	1.56753285378192e-06	0.00014204044324562	4.99373380761097	up	NA	ALKBH5
1744	1553105_s_at	1553105_s_at	DSG2	0.580490013620588	9.49992299010256	5.19156173009646	1.59381087182646e-06	0.000143798035341769	4.97809421736901	up	NA	DSG2
1745	1553112_s_at	1553112_s_at	CDK8	0.797041047988232	9.59410494784615	5.18690567467728	1.62374851844229e-06	0.000145245446299353	4.96058839038822	up	NA	CDK8
1746	1553129_at	1553129_at	SVEP1	0.864087251214711	10.6474113701923	5.17738791522803	1.68666967359215e-06	0.000148023538368621	4.92482652661138	up	NA	SVEP1
1747	1553132_a_at	1553132_a_at	TC2N	0.757038032417649	9.82111853811539	5.17380967778896	1.71093750126888e-06	0.000149208995084737	4.91138972485349	up	NA	TC2N
1748	1553137_s_at	1553137_s_at	KLF11	0.646421102167644	7.07169645808974	5.17180725187135	1.72466693723129e-06	0.000149487259064564	4.90387223760202	up	NA	KLF11
1749	1553139_s_at	1553139_s_at	PLXNA3	0.843606148861767	9.47261742269231	5.17132998630698	1.72795514821774e-06	0.000149487259064564	4.90208069480646	up	NA	PLXNA3
1750	1553142_at	1553142_at	LACC1	0.631925784258822	9.43592645987179	5.16942448018183	1.74114478135834e-06	0.000149723734255128	4.89492865099568	up	NA	LACC1
1751	1553150_at	1553150_at	KDM1B	0.70296578297059	9.87873473964103	5.1643704610252	1.77660727448624e-06	0.000151775004269586	4.87596515251678	up	NA	KDM1B
1752	1553158_at	1553158_at	CEP19	0.549569034735294	9.51682164817949	5.15725691329148	1.82772164388583e-06	0.000154691456469749	4.84928885532621	up	NA	CEP19
1753	1553163_at	1553163_at	ADPRHL1	0.557684238252939	10.4355349750897	5.1557329256302	1.83885807111589e-06	0.000154866111024146	4.84357606428036	up	NA	ADPRHL1
1754	1553165_at	1553165_at	SYNRG	0.621053021682353	8.04825813161538	5.1554251490909	1.84111517449831e-06	0.000154866111024146	4.84242243629596	up	NA	SYNRG
1755	1553194_at	1553194_at	NEGR1	0.844293768261762	9.86589698035897	5.12250110605966	2.0988979282487e-06	0.000170515964676074	4.71920411792529	up	NA	NEGR1
1756	1553199_at	1553199_at	DCAF4L2	0.549065312017649	8.32767595939744	5.12010269829026	2.11899949676406e-06	0.000171385055452034	4.71024283428175	up	NA	DCAF4L2
1757	1553202_at	1553202_at	STOX1	0.691382306423529	10.4935476205897	5.11772153098179	2.13914288970931e-06	0.000172758696447351	4.70134796092245	up	NA	STOX1
1758	1553209_at	1553209_at	RNFT2	0.812923209958823	9.87297314970513	5.1076494209906	2.22643995425418e-06	0.000178490622432327	4.66374551866222	up	NA	RNFT2
1759	1553211_at	1553211_at	ANKFN1	0.870820315838234	8.96756884210256	5.10695618142843	2.23257498523175e-06	0.000178720406028618	4.66115874396332	up	NA	ANKFN1
1760	1553218_a_at	1553218_a_at	ZNF512	0.517528057441181	11.6744825244872	5.09987938698398	2.29615705046111e-06	0.000181945488020234	4.63476187885169	up	NA	ZNF512
1761	1553229_at	1553229_at	ZNF572	0.692268263064705	10.6828312903462	5.092017516087	2.36887067835953e-06	0.000184858169853564	4.60545738660595	up	NA	ZNF572
1762	1553232_at	1553232_at	RMDN2	0.919861065502937	8.53787283226923	5.09185897454904	2.37035994177988e-06	0.000184858169853564	4.60486666094295	up	NA	RMDN2
1763	1553234_at	1553234_at	ADAMTS18	0.693871324958824	8.83054174838461	5.09152633107466	2.37348761293465e-06	0.000184858169853564	4.6036272605516	up	NA	ADAMTS18
1764	1553235_at	1553235_at	PCDHAC1	0.758179996352949	11.6239767337179	5.09073109650823	2.38098115495573e-06	0.00018492789600131	4.60066444540299	up	NA	PCDHAC1
1765	1553239_at	1553239_at	FAM124A	0.83688883356176	8.67834109096154	5.08658777200614	2.42039991061736e-06	0.000187443859933434	4.58523124186106	up	NA	FAM124A
1766	1553241_at	1553241_at	NKAIN3	0.678567778794118	10.7602981762179	5.08211601337948	2.4636596109551e-06	0.000190524171469548	4.56858152073069	up	NA	NKAIN3
1767	1553253_at	1553253_at	ASB16	0.867555136944119	9.24902324998718	5.07288213527073	2.55539455322258e-06	0.000195407268807615	4.53422352081774	up	NA	ASB16
1768	1553257_at	1553257_at	GAL3ST3	0.815834843323533	11.708836090641	5.06929923477324	2.59188168610416e-06	0.000197369263492681	4.52090023716159	up	NA	GAL3ST3
1769	1553262_a_at	1553262_a_at	UTS2R	0.56929246864706	11.2533337987179	5.06356456148663	2.65134467849285e-06	0.000200778767723818	4.49958499134684	up	NA	UTS2R
1770	1553263_at	1553263_at	USH1G	0.822594634573534	9.69315026398718	5.06073306912079	2.68119439630069e-06	0.000202695219964951	4.48906494791272	up	NA	USH1G
1771	1553264_a_at	1553264_a_at	SYN1	0.742595517479412	10.1164744012564	5.06038307741705	2.68490676688431e-06	0.000202695219964951	4.48776479896214	up	NA	SYN1
1772	1553271_at	1553271_at	DIP2B	0.655594300452938	9.15671339701282	5.0572916586311	2.71791653253207e-06	0.000203564501939987	4.47628271036688	up	NA	DIP2B
1773	1553272_at	1553272_at	SLC36A1	0.613382108150001	9.6277495779359	5.0569027196047	2.72209757299295e-06	0.000203573219400934	4.4748383638545	up	NA	SLC36A1
1774	1553276_at	1553276_at	ZNF560	0.593884272741175	8.60547565861538	5.05531128051205	2.73927093030123e-06	0.000204045828493488	4.46892903413805	up	NA	ZNF560
1775	1553279_at	1553279_at	BTNL9	0.536260293767647	9.03203624665385	5.05386272690409	2.7549944633477e-06	0.000204659405276543	4.46355105933934	up	NA	BTNL9
1776	1553281_at	1553281_at	PLCXD2	0.651057328500002	11.8737226092308	5.05266778782334	2.76803149370472e-06	0.000205070625905563	4.45911523587218	up	NA	PLCXD2
1777	1553282_at	1553282_at	C21orf128	0.714504218235296	11.2551837133333	5.05091583031906	2.78725482269603e-06	0.000206131479112266	4.45261259280571	up	NA	C21orf128
1778	1553298_at	1553298_at	C17orf77	0.532207825085299	9.70776585553846	5.04394878540432	2.86500053165252e-06	0.000208922685122068	4.42676436347329	up	NA	C17orf77
1779	1553299_at	1553299_at	DUSP5P1	0.961625499576468	8.64981985721795	5.04373333398298	2.86743825556272e-06	0.000208922685122068	4.4259653030913	up	NA	DUSP5P1
1780	1553300_a_at	1553300_a_at	DGKH	0.641378700888241	10.4409284340128	5.04324051773572	2.87302184843969e-06	0.000208922685122068	4.42413762271227	up	NA	DGKH
1781	1553304_at	1553304_at	LSM14B	0.599945141629417	7.39732183773077	5.04026194293846	2.9069959662415e-06	0.000210795761875668	4.41309301830177	up	NA	LSM14B
1782	1553310_at	1553310_at	PLB1	0.965535682761767	8.76981002866667	5.0366320444223	2.94893043335787e-06	0.000213270861698203	4.39963764047907	up	NA	PLB1
1783	1553319_at	1553319_at	OXGR1	0.608620879441183	11.0176461775641	5.03185904533856	3.00497155698715e-06	0.000215048193557948	4.3819522725838	up	NA	OXGR1
1784	1553320_s_at	1553320_s_at	CDC14C	0.884581759505885	10.6436279003205	5.0312457261304	3.01224776214983e-06	0.000215287119471297	4.37968034436074	up	NA	CDC14C
1785	1553325_at	1553325_at	POU5F2	0.942807751002942	8.74603091801282	5.02208386024375	3.12301301686217e-06	0.000221757945489966	4.34575819956854	up	NA	POU5F2
1786	1553338_at	1553338_at	SDE2	0.709856386073531	7.81863016158974	5.01479275555464	3.21399653203884e-06	0.000225648020732082	4.31878450462374	up	NA	SDE2
1787	1553341_at	1553341_at	UROC1	0.681583867985296	9.50632736480769	5.0141186151092	3.22253858596472e-06	0.000225648020732082	4.31629148068969	up	NA	UROC1
1788	1553348_a_at	1553348_a_at	NFX1	0.822451919332357	10.3571670513718	5.01038810293423	3.27021060586029e-06	0.00022805964907578	4.3024987657248	up	NA	NFX1
1789	1553350_at	1553350_at	AMER3	0.905677488635295	9.14647936019231	5.00813804207556	3.29929646528324e-06	0.000229237414394566	4.29418214790989	up	NA	AMER3
1790	1553365_at	1553365_at	DEPDC4	0.536928470361768	7.86255972528205	4.99737391198626	3.44197520123875e-06	0.000235827060310437	4.2544217868354	up	NA	DEPDC4
1791	1553366_s_at	1553366_s_at	ANKRD23 /// ANKRD39	0.795629905714708	7.87939731594872	4.99587163752379	3.46236124748959e-06	0.000236926910145799	4.24887610399292	up	NA	ANKRD23 /// ANKRD39
1792	1553367_a_at	1553367_a_at	COX6B2	0.635192309908824	7.71296458778205	4.99295537121669	3.50227265007614e-06	0.000239358446428641	4.23811301330333	up	NA	COX6B2
1793	1553369_at	1553369_at	FAM129C	0.609909036041179	10.8712591467821	4.99200543368454	3.51537008001903e-06	0.000239723597878138	4.23460774832305	up	NA	FAM129C
1794	1553374_at	1553374_at	PRO2949	0.554052660564706	10.6997513958846	4.99006289221418	3.54230235731358e-06	0.000240590535883379	4.22744081783367	up	NA	PRO2949
1795	1553380_at	1553380_at	PARP15	0.633168995102942	9.91847030191026	4.98323676683357	3.63855107502488e-06	0.00024590578495301	4.20226717182408	up	NA	PARP15
1796	1553385_at	1553385_at	LINC01101	0.603998072664702	10.6527738844231	4.98218905906865	3.65354817843055e-06	0.000246310415111825	4.19840492358995	up	NA	LINC01101
1797	1553389_at	1553389_at	NPHP3	0.94884023144412	9.85948544652564	4.97795923925654	3.71471102908399e-06	0.000249204693883641	4.18281634620891	up	NA	NPHP3
1798	1553390_at	1553390_at	ATG9B	0.558593113044113	10.5532891483718	4.97757070616846	3.72037907950831e-06	0.00024927907619132	4.18138477968934	up	NA	ATG9B
1799	1553399_a_at	1553399_a_at	CRHR1-IT1 /// MGC57346	0.670287414526472	9.68130690651282	4.97226022907366	3.79870205983108e-06	0.000252055867865612	4.16182373188198	up	NA	CRHR1-IT1 /// MGC57346
1800	1553401_at	1553401_at	MRGPRX1	0.752649698044117	9.60062587051282	4.96843143223355	3.8561688895296e-06	0.000255249435877761	4.14772694322217	up	NA	MRGPRX1
1801	1553405_a_at	1553405_a_at	CSMD1	0.682985927620587	8.61729641380769	4.96614605868896	3.8908740357791e-06	0.000256382777313899	4.13931530611358	up	NA	CSMD1
1802	1553409_at	1553409_at	ADAMTS20	1.43976029688235	9.5565128904359	4.96350357483183	3.93138252278079e-06	0.000258662261652274	4.12959170608024	up	NA	ADAMTS20
1803	1553411_s_at	1553411_s_at	SALL3	0.981744112341181	10.6291278396538	4.96095700264648	3.97081027984339e-06	0.000260629114106167	4.12022350410849	up	NA	SALL3
1804	1553415_at	1553415_at	SLC17A8	0.558597241441178	7.23741034498718	4.95978208193355	3.98913112333027e-06	0.000260892038478567	4.11590208273805	up	NA	SLC17A8
1805	1553417_at	1553417_at	C11orf44	0.672201009029412	8.20844149948718	4.95649626773677	4.04080700513658e-06	0.000263955941464567	4.10381942659305	up	NA	C11orf44
1806	1553426_at	1553426_at	C5orf64	0.827335503373533	10.0618193982949	4.95260827166081	4.10279810318759e-06	0.000265782566696424	4.08952764496234	up	NA	C5orf64
1807	1553428_at	1553428_at	LY86-AS1	0.729681028785295	8.88423256564103	4.95081580656351	4.13168939132561e-06	0.000267021415450032	4.0829406811512	up	NA	LY86-AS1
1808	1553429_at	1553429_at	FLJ31713	0.835598891149997	8.71936087628205	4.94994400785215	4.14581291601408e-06	0.00026732148339711	4.07973742522655	up	NA	FLJ31713
1809	1553434_at	1553434_at	CYP4Z2P	1.04250744635	9.0787161934359	4.94747531052713	4.1860631318708e-06	0.000268945947984766	4.07066822415349	up	NA	CYP4Z2P
1810	1553435_at	1553435_at	C18orf15	0.88565957691765	10.5858279145128	4.94374801826081	4.24755763358533e-06	0.00027230526463341	4.05697969505888	up	NA	C18orf15
1811	1553444_a_at	1553444_a_at	C1orf127	0.669924952502944	10.5014339421795	4.93571872627318	4.38303981754688e-06	0.000278330664372097	4.0275098125724	up	NA	C1orf127
1812	1553447_at	1553447_at	AGBL1	0.823642876570583	9.11550050438461	4.9330688091218	4.42867217842899e-06	0.000279903115326146	4.01778917626509	up	NA	AGBL1
1813	1553452_at	1553452_at	MYO1H	0.965242557323529	9.88104015251282	4.93155536157398	4.454941922527e-06	0.000279903115326146	4.01223862005957	up	NA	MYO1H
1814	1553457_at	1553457_at	LINC00269	0.694114005326476	9.11602623238462	4.93052281833317	4.4729515690279e-06	0.000280457141097019	4.00845227409246	up	NA	LINC00269
1815	1553465_a_at	1553465_a_at	CES5A	0.69751508595294	10.5428955483333	4.92221054119485	4.62054668223534e-06	0.000287404311548598	3.97798580203906	up	NA	CES5A
1816	1553468_at	1553468_at	HYDIN2	0.615775075902944	8.15241150755128	4.91869881646121	4.68432055586047e-06	0.000289394244994628	3.96512238238779	up	NA	HYDIN2
1817	1553470_at	1553470_at	DNAH17	0.760339511955886	10.1369955943462	4.91852155077794	4.68756242431508e-06	0.000289394244994628	3.96447318400687	up	NA	DNAH17
1818	1553482_at	1553482_at	C15orf32	0.860951269997061	9.91303120294872	4.91723104632678	4.71122950070024e-06	0.000289423003315489	3.95974734273349	up	NA	C15orf32
1819	1553483_at	1553483_at	TSGA10IP	0.757666133244118	9.70517490079487	4.91635120837906	4.72743201627053e-06	0.000290092419180237	3.95652573026172	up	NA	TSGA10IP
1820	1553486_a_at	1553486_a_at	C17orf78	0.788155896011766	8.93486315171795	4.91468713224063	4.75822537190389e-06	0.000290638406007651	3.95043335967124	up	NA	C17orf78
1821	1553488_at	1553488_at	TEKT5	0.791886597847061	10.3558814228462	4.91462999536821	4.75928614546739e-06	0.000290638406007651	3.95022419387449	up	NA	TEKT5
1822	1553507_a_at	1553507_a_at	GPR6	0.566918541558824	11.6441677152564	4.90855397146202	4.87341749233781e-06	0.000293128824415368	3.92798828719655	up	NA	GPR6
1823	1553512_at	1553512_at	HOXC12	0.782474133338239	7.93863084625641	4.90704147086119	4.90224073025487e-06	0.00029357065928443	3.92245530966283	up	NA	HOXC12
1824	1553513_at	1553513_at	VNN3	0.579951679426468	9.23869982151282	4.90633000702839	4.91585633099714e-06	0.000294063944088915	3.919852959718	up	NA	VNN3
1825	1553517_at	1553517_at	FERD3L	0.712476436470592	9.31112428358974	4.90475166758936	4.94619358551754e-06	0.000294714778097421	3.91408049523774	up	NA	FERD3L
1826	1553521_at	1553521_at	DEFB104A /// DEFB104B	0.893649139961767	10.5646392691026	4.90401270782924	4.96045984161171e-06	0.000294796893304479	3.91137822368378	up	NA	DEFB104A /// DEFB104B
1827	1553526_at	1553526_at	NLRP8	0.714031700273532	9.79497992439744	4.9018941389047	5.00158357399886e-06	0.000295954092974446	3.90363207527886	up	NA	NLRP8
1828	1553527_at	1553527_at	NLRP9	1.05562294098824	9.60484891010256	4.90091070213008	5.02078602410055e-06	0.000296615676718237	3.90003690828036	up	NA	NLRP9
1829	1553529_at	1553529_at	TAS1R2	0.63839205972941	9.75665505966667	4.89989420133676	5.0407096766138e-06	0.000297303993062416	3.89632125823768	up	NA	TAS1R2
1830	1553530_a_at	1553530_a_at	ITGB1	0.85096557451765	9.19975890003846	4.89744197325457	5.08909197502329e-06	0.000299834163506895	3.88735917662082	up	NA	ITGB1
1831	1553532_a_at	1553532_a_at	ZNF341	0.720576641432352	10.3665555479359	4.89556013986986	5.12652740331024e-06	0.000301390199759126	3.88048326408845	up	NA	ZNF341
1832	1553534_at	1553534_at	NLRP10	0.540598864235299	13.0051517365385	4.89360917129981	5.16562177590006e-06	0.000303036878323322	3.87335617921022	up	NA	NLRP10
1833	1553537_at	1553537_at	KRT73	0.805785662761763	8.59191861496154	4.89034561380295	5.23166955015101e-06	0.000305428576734411	3.86143734662203	up	NA	KRT73
1834	1553541_at	1553541_at	LMX1A	0.836317119591181	9.79669673915385	4.888893154781	5.2613286250875e-06	0.000306350524575782	3.85613414173835	up	NA	LMX1A
1835	1553542_at	1553542_at	CCDC125	0.748275709100005	7.88353351228205	4.8864921483085	5.31071701891459e-06	0.000308897290435272	3.84736939135146	up	NA	CCDC125
1836	1553552_at	1553552_at	TAAR8	0.749838050647064	9.38573289873077	4.88128058559812	5.4194794882043e-06	0.00031256333440672	3.82835250121101	up	NA	TAAR8
1837	1553558_at	1553558_at	TAS2R41	0.757722544717646	9.5845110716282	4.87920119602603	5.46347899014832e-06	0.000313777010279789	3.82076777690156	up	NA	TAS2R41
1838	1553561_at	1553561_at	TAS2R50	0.612418455120586	9.20577839616667	4.87545749064215	5.5435751312765e-06	0.000317376932253971	3.80711655553582	up	NA	TAS2R50
1839	1553575_at	1553575_at	ND6	0.510099396373525	9.3362321735641	4.86721734324142	5.72392794463949e-06	0.000323344241775807	3.77708843007273	up	NA	ND6
1840	1553584_at	1553584_at	CXorf36	1.04415412450294	9.79298793520513	4.86565443657002	5.75877522959898e-06	0.00032384764553984	3.77139597668623	up	NA	CXorf36
1841	1553586_at	1553586_at	FBXL19-AS1	0.951350816720586	10.3893156007949	4.86500090674995	5.77340789859946e-06	0.00032384764553984	3.76901595737723	up	NA	FBXL19-AS1
1842	1553587_a_at	1553587_a_at	POLE4	0.611106743076475	10.4202452663333	4.86492718159607	5.77506089440043e-06	0.00032384764553984	3.7687474761659	up	NA	POLE4
1843	1553607_at	1553607_at	BACH1 /// GRIK1-AS2 /// LINC00189	0.939761404258821	9.53240818324359	4.85184258363931	6.07585933214009e-06	0.000335553140388646	3.72113148122529	up	NA	BACH1 /// GRIK1-AS2 /// LINC00189
1844	1553613_s_at	1553613_s_at	FOXC1	0.523337435058828	12.0840865291026	4.84836893991442	6.15824658448116e-06	0.000338734539241959	3.70850181481613	up	NA	FOXC1
1845	1553614_a_at	1553614_a_at	FLJ25694 /// LOC101929344	0.925704051870587	9.16757321932051	4.84694347022013	6.19236992572312e-06	0.000340269171546645	3.70332037937843	up	NA	FLJ25694 /// LOC101929344
1846	1553625_at	1553625_at	FAM98B	0.754026300158823	7.95411255707692	4.83931870196243	6.37804776785155e-06	0.000348371390316967	3.67561865533482	up	NA	FAM98B
1847	1553627_s_at	1553627_s_at	EFCAB13	0.777180734458828	9.85342280735897	4.83803751735081	6.40977518741465e-06	0.000349406239652937	3.67096619255362	up	NA	EFCAB13
1848	1553629_a_at	1553629_a_at	FAM71B	0.536526866941177	10.0164610111795	4.83733980411105	6.42711810308015e-06	0.000350002671599509	3.66843280486212	up	NA	FAM71B
1849	1553634_a_at	1553634_a_at	WEE2-AS1	0.688401831832355	8.65938437252564	4.83642193579119	6.45000305575181e-06	0.000350202499576197	3.66510032840388	up	NA	WEE2-AS1
1850	1553642_at	1553642_at	C9orf163	0.94068530304118	9.9303437505641	4.83221643615671	6.55587737423418e-06	0.000353461103917581	3.6498357875655	up	NA	C9orf163
1851	1553644_at	1553644_at	SYNE3	0.768830965244119	9.08924708657692	4.83198558400881	6.56173791451935e-06	0.000353461103917581	3.64899807396142	up	NA	SYNE3
1852	1553646_at	1553646_at	HDX	0.550479472155882	8.79007276265385	4.83112000684014	6.58375744072173e-06	0.000353949791614022	3.64585726448001	up	NA	HDX
1853	1553647_at	1553647_at	CDYL2	0.522690483647057	9.87502552567949	4.83027400117348	6.60534868011566e-06	0.000354533670611474	3.6427877569031	up	NA	CDYL2
1854	1553654_at	1553654_at	SYT14	0.839304752623528	9.24795012741026	4.82943076291785	6.62693796713919e-06	0.000354770918271688	3.63972857088445	up	NA	SYT14
1855	1553656_at	1553656_at	TECTB	0.849917124294114	10.6841191964103	4.82900116159176	6.63796340908893e-06	0.000354770918271688	3.63817012704002	up	NA	TECTB
1856	1553674_at	1553674_at	LRRIQ3	0.675235991179415	7.94789363346154	4.8161832962619	6.97527635034368e-06	0.000368488998503527	3.59170491730242	up	NA	LRRIQ3
1857	1553675_at	1553675_at	KLC4	0.591869397288232	10.3419664411282	4.81604300281751	6.9790591644932e-06	0.000368488998503527	3.59119670834175	up	NA	KLC4
1858	1553677_a_at	1553677_a_at	TIPRL	0.791766794538239	10.4703839959359	4.81592466499083	6.98225153085787e-06	0.000368488998503527	3.59076803903931	up	NA	TIPRL
1859	1553681_a_at	1553681_a_at	PRF1	0.527681369705881	11.1514854470513	4.81261587515914	7.07209023826488e-06	0.00037181802224296	3.57878446117453	up	NA	PRF1
1860	1553684_at	1553684_at	PPIL6	0.554246246179412	10.6763603712308	4.81055017791245	7.12874717468172e-06	0.000373828357130452	3.57130524480983	up	NA	PPIL6
1861	1553685_s_at	1553685_s_at	SP1	0.777714147264707	10.1490306473077	4.81045804474964	7.13128443506285e-06	0.000373828357130452	3.57097170013528	up	NA	SP1
1862	1553695_a_at	1553695_a_at	NLRX1	0.632717868723526	7.59293298434615	4.80373791175634	7.3187427569961e-06	0.000380734786145349	3.54665226874086	up	NA	NLRX1
1863	1553696_s_at	1553696_s_at	ZNF569	0.556266002329412	8.65297323538462	4.80187831303165	7.37145888764895e-06	0.000383112656542021	3.53992575810539	up	NA	ZNF569
1864	1553701_a_at	1553701_a_at	DUSP18	0.910324312485294	9.54097462429487	4.80000753084955	7.42486529587282e-06	0.000384472899246126	3.53316018555836	up	NA	DUSP18
1865	1553702_at	1553702_at	ZNF697	0.636204376082352	8.89154299478205	4.79997633151396	7.42575915142037e-06	0.000384472899246126	3.53304736684698	up	NA	ZNF697
1866	1553706_at	1553706_at	HTRA4	0.517381066320588	7.29522325928205	4.79729600958932	7.50294257548975e-06	0.000386964673862027	3.52335660821485	up	NA	HTRA4
1867	1553708_at	1553708_at	LINC00525	0.650780361323532	10.7657500491667	4.79691878789841	7.51386772365369e-06	0.000386964673862027	3.52199298567286	up	NA	LINC00525
1868	1553709_a_at	1553709_a_at	PRPF38A	0.760851897432355	9.83523531657692	4.7968331248797	7.51635086678506e-06	0.000386964673862027	3.52168332946861	up	NA	PRPF38A
1869	1553715_s_at	1553715_s_at	FAM195A	0.586769354026467	9.07628543066667	4.79526943545758	7.56181881374904e-06	0.000387844693847776	3.51603139217913	up	NA	FAM195A
1870	1553717_at	1553717_at	KCTD7 /// RABGEF1	0.914561049511761	9.51676258230769	4.79487739099601	7.57326037544683e-06	0.000388067489247943	3.51461450517942	up	NA	KCTD7 /// RABGEF1
1871	1553727_at	1553727_at	B4GALNT3	0.566130106199994	9.90044136815385	4.79009136567936	7.71430436765297e-06	0.000391988467752255	3.4973222967334	up	NA	B4GALNT3
1872	1553728_at	1553728_at	LRRC43	0.928247556188234	9.58948219464103	4.7895525659574	7.73034212955095e-06	0.000392287003747672	3.49537615371159	up	NA	LRRC43
1873	1553734_at	1553734_at	AK7	0.868292546332351	8.57848543091026	4.78646021367514	7.82301830455724e-06	0.00039567393691181	3.4842088353943	up	NA	AK7
1874	1553736_at	1553736_at	ZFC3H1	0.564627269002941	9.16049812519231	4.78482707939766	7.87239830085787e-06	0.000397785521721486	3.47831269375566	up	NA	ZFC3H1
1875	1553741_at	1553741_at	LINC00337	0.761044583588237	8.80115387017949	4.7828029175023	7.93402303928335e-06	0.000399433660685738	3.4710063013427	up	NA	LINC00337
1876	1553743_at	1553743_at	METTL21A	0.514602774429415	8.92875237635897	4.7826629813408	7.93830065752739e-06	0.000399433660685738	3.47050125010076	up	NA	METTL21A
1877	1553746_a_at	1553746_a_at	OTOGL	0.699341107052946	11.2470882860641	4.78256860628615	7.94118681601093e-06	0.000399433660685738	3.47016064037701	up	NA	OTOGL
1878	1553750_a_at	1553750_a_at	FAM76B	1.43343494593824	9.16153532732051	4.775137944299	8.17166691244101e-06	0.000409895310493314	3.44335381890593	up	NA	FAM76B
1879	1553755_at	1553755_at	NXNL1	0.672231987135291	8.79050209314103	4.77374675459552	8.21553628132192e-06	0.000411341067931572	3.43833743862154	up	NA	NXNL1
1880	1553761_at	1553761_at	PRR14L	0.851604134349994	8.47717482752564	4.76997279108532	8.33570162742796e-06	0.000415757586509199	3.42473313199181	up	NA	PRR14L
1881	1553768_a_at	1553768_a_at	DCBLD1	0.567227748579414	8.56188522405128	4.76900305273694	8.3668540793342e-06	0.000415776504934581	3.4212383667217	up	NA	DCBLD1
1882	1553780_at	1553780_at	LINC00638	0.571564927205884	9.1766199979359	4.76728437508139	8.42234467287378e-06	0.000416357771238132	3.41504548943758	up	NA	LINC00638
1883	1553781_at	1553781_at	ZC3HAV1L	0.525886736379416	9.60835180832051	4.76668142585767	8.44189676341212e-06	0.000416947340144135	3.41287317705883	up	NA	ZC3HAV1L
1884	1553785_at	1553785_at	RASGEF1B	0.779157706029405	11.4387251874359	4.76534938886856	8.48524811110926e-06	0.000418710235085649	3.40807461962145	up	NA	RASGEF1B
1885	1553787_at	1553787_at	C11orf45	0.604116826773538	9.94864859134615	4.76498762230384	8.49705924466587e-06	0.000418914981246264	3.40677150813779	up	NA	C11orf45
1886	1553797_a_at	1553797_a_at	LINC01105	0.77005934352059	9.40884700735897	4.75354206647042	8.87911698961339e-06	0.000435395265835975	3.36557107552117	up	NA	LINC01105
1887	1553801_a_at	1553801_a_at	DTD2	0.676786668564709	10.8068948336538	4.75060388134884	8.97986193440185e-06	0.0004391538025612	3.35500309597026	up	NA	DTD2
1888	1553804_a_at	1553804_a_at	SPATA32	0.637164725194117	9.82200042751282	4.74814081320232	9.06517275346674e-06	0.000442139447186257	3.34614670727421	up	NA	SPATA32
1889	1553805_at	1553805_at	C3orf49	0.771574955544115	8.25311414894872	4.74761464487982	9.08349913562144e-06	0.000442638427130216	3.34425509771954	up	NA	C3orf49
1890	1553831_at	1553831_at	APOBEC3D	0.726707245944116	10.5723206799103	4.73839791959768	9.4104276731076e-06	0.000451725314334643	3.3111386596546	up	NA	APOBEC3D
1891	1553832_at	1553832_at	LINC00315	0.755452453632357	8.12672264946154	4.73752204854318	9.44208528568343e-06	0.000452546917699191	3.30799338741842	up	NA	LINC00315
1892	1553838_at	1553838_at	C4orf45	0.506178155061765	7.33450867289744	4.73400392301438	9.57029265404301e-06	0.000457391390611715	3.29536287997007	up	NA	C4orf45
1893	1553840_a_at	1553840_a_at	CCDC149	0.56103685269118	9.9345402690641	4.73099836697652	9.68116179322353e-06	0.000461882653616489	3.28457657088697	up	NA	CCDC149
1894	1553842_at	1553842_at	BEND2	0.571676187420593	10.2164313333205	4.73064554164122	9.69425853790338e-06	0.00046210425942447	3.2833105974574	up	NA	BEND2
1895	1553847_a_at	1553847_a_at	SPERT	0.755303669388235	10.3410888058205	4.72292868474271	9.98505685075792e-06	0.000473761534572857	3.25563449031432	up	NA	SPERT
1896	1553861_at	1553861_at	TCP11L2	0.668111966900005	8.0635843371282	4.71714832623659	1.0208424610299e-05	0.00048033185505	3.23491955575314	up	NA	TCP11L2
1897	1553865_a_at	1553865_a_at	GPR26	0.678141254405885	10.9013709182436	4.71327712444274	1.03607284374901e-05	0.000486090041351948	3.22105411066985	up	NA	GPR26
1898	1553868_a_at	1553868_a_at	KIAA0825	0.510058072497056	10.5252758213205	4.71313492966625	1.03663646678806e-05	0.000486090041351948	3.22054493064429	up	NA	KIAA0825
1899	1553874_a_at	1553874_a_at	ZSCAN10	0.86803676313823	8.79768521383333	4.70656019551492	1.06302533817286e-05	0.000496335699099923	3.19701082007031	up	NA	ZSCAN10
1900	1553881_at	1553881_at	MGC16142	0.669754420458828	9.85359539921795	4.70009081448367	1.08962879137413e-05	0.000506163586817167	3.17387125970825	up	NA	MGC16142
1901	1553886_at	1553886_at	CCDC108	0.737447049773532	7.93547911901282	4.69899282491248	1.09420778981585e-05	0.000506569101678083	3.16994571160394	up	NA	CCDC108
1902	1553887_at	1553887_at	SIGLECL1	1.07760725396176	9.43015079651282	4.69748357276098	1.10053245787771e-05	0.000509066092508154	3.1645506272683	up	NA	SIGLECL1
1903	1553895_at	1553895_at	C11orf42	0.584110534699999	8.99141221901282	4.69180752487662	1.12463840849911e-05	0.000517153952772824	3.14426906951317	up	NA	C11orf42
1904	1553898_a_at	1553898_a_at	DKFZp434L192	0.622369724720588	10.8928541993718	4.69103219886292	1.12797079937698e-05	0.000518250449209548	3.14149972672472	up	NA	DKFZp434L192
1905	1553900_s_at	1553900_s_at	POM121L1P /// POM121L8P /// POM121L9P	0.748822433341179	7.95130448387179	4.69059416505854	1.12985773497864e-05	0.000518559520526478	3.13993524924081	up	NA	POM121L1P /// POM121L8P /// POM121L9P
1906	1553901_x_at	1553901_x_at	ZNF486	0.504295429717646	7.49516913689744	4.69043587271717	1.13054037214003e-05	0.000518559520526478	3.13936991340522	up	NA	ZNF486
1907	1553907_a_at	1553907_a_at	EXD1	0.867802298205884	9.45261009630769	4.68779299941681	1.14199722757888e-05	0.000521624733138553	3.12993251916698	up	NA	EXD1
1908	1553910_at	1553910_at	NBPF4	0.58795674725	7.87998530108974	4.68769639806173	1.14241812661571e-05	0.000521624733138553	3.12958762199085	up	NA	NBPF4
1909	1553911_at	1553911_at	ZNF663P	0.75704605718235	10.1820906905641	4.68757499806588	1.14294728907176e-05	0.000521624733138553	3.1291541913879	up	NA	ZNF663P
1910	1553912_at	1553912_at	LINC00955	0.576006604694111	9.15820181219231	4.68698590710949	1.14551842591595e-05	0.000522362134586775	3.12705106552851	up	NA	LINC00955
1911	1553914_at	1553914_at	MGC34800	0.845881555132352	7.18345756541026	4.68633272199374	1.14837588428555e-05	0.000523228762277603	3.12471928473206	up	NA	MGC34800
1912	1553917_at	1553917_at	PIKFYVE	0.604729863044117	10.5005179019231	4.68507156115338	1.15391265372306e-05	0.000524876658421867	3.12021761728076	up	NA	PIKFYVE
1913	1553918_at	1553918_at	LINC00479	0.529803111088238	11.8563364573077	4.68384036133473	1.15934292935119e-05	0.000526521309296235	3.11582353397702	up	NA	LINC00479
1914	1553920_at	1553920_at	C9orf84	0.690883916529417	11.5731288574359	4.68333548732578	1.16157688283111e-05	0.000527047436255525	3.11402184956906	up	NA	C9orf84
1915	1553923_at	1553923_at	SLC22A24	0.746948227241177	10.2633092272051	4.68303854672913	1.16289273260775e-05	0.000527206966462097	3.11296224227799	up	NA	SLC22A24
1916	1553936_a_at	1553936_a_at	BFSP2-AS1	0.845616016997059	11.0103230805256	4.67862317166288	1.18263072500728e-05	0.000532183826253275	3.09721069235662	up	NA	BFSP2-AS1
1917	1553940_a_at	1553940_a_at	LRRC28	0.833053741635302	9.09909073498718	4.67771173712426	1.18674547813346e-05	0.000533157839087484	3.09396022531194	up	NA	LRRC28
1918	1553943_at	1553943_at	NS3BP	0.715621497785296	8.32734110361539	4.67602946974938	1.19437682004905e-05	0.000535959626545275	3.0879616336091	up	NA	NS3BP
1919	1553944_at	1553944_at	CTAGE5 /// MIA2	0.593519362208824	7.46736798588462	4.67590519754643	1.19494245040456e-05	0.000535959626545275	3.08751855347121	up	NA	CTAGE5 /// MIA2
1920	1553952_at	1553952_at	ZDHHC19	0.826368925726465	9.43484336735897	4.6723564591342	1.21120506789019e-05	0.000541034616723005	3.07486860724534	up	NA	ZDHHC19
1921	1553954_at	1553954_at	ALG14	0.547233499435299	10.7852130272821	4.67211499559635	1.2123193966039e-05	0.000541072306651085	3.07400807013538	up	NA	ALG14
1922	1553955_at	1553955_at	PPP1R21	0.596552970085297	9.61607584547436	4.67190946697868	1.21326867481341e-05	0.000541072306651085	3.0732756185214	up	NA	PPP1R21
1923	1553956_at	1553956_at	TMEM237	0.667088434320586	9.65348998397436	4.6716135445635	1.21463672591055e-05	0.000541099069091332	3.07222105752253	up	NA	TMEM237
1924	1553959_a_at	1553959_a_at	B3GALT6	0.707742278647054	8.36358810707692	4.67125470000918	1.21629767885367e-05	0.000541099069091332	3.07094231386739	up	NA	B3GALT6
1925	1553967_at	1553967_at	ADAT3	0.922620899220584	8.93456268305128	4.66811131000316	1.23094193759878e-05	0.000544953444843833	3.05974314062781	up	NA	ADAT3
1926	1553970_s_at	1553970_s_at	CEL	0.706163438967647	8.24773389964102	4.66745262031229	1.23403226109657e-05	0.000545438269001252	3.05739690624181	up	NA	CEL
1927	1553972_a_at	1553972_a_at	CBS	0.793124180011766	8.30714241473077	4.6647933245986	1.24658555846435e-05	0.000550097380218228	3.04792641989408	up	NA	CBS
1928	1553973_a_at	1553973_a_at	SPINK6	0.564903534644117	9.93710168046154	4.6645633105852	1.24767716308829e-05	0.000550135071708487	3.04710741596652	up	NA	SPINK6
1929	1553974_at	1553974_at	C22orf39	0.78921549051177	10.9997583777692	4.66422465746052	1.24928604085696e-05	0.000550400598580614	3.04590162448421	up	NA	C22orf39
1930	1553977_a_at	1553977_a_at	CYP39A1	0.635330505232355	9.51098914175641	4.6619276778469	1.26025192496563e-05	0.000554338487510023	3.03772438467519	up	NA	CYP39A1
1931	1553978_at	1553978_at	MEF2BNB	0.859470167738237	8.90313660529487	4.66118557148064	1.26381473393978e-05	0.000555458766705446	3.03508296239675	up	NA	MEF2BNB
1932	1554012_at	1554012_at	RSPO2	0.564479376267649	7.9833340435641	4.64988215524693	1.31930758770001e-05	0.00056932235483424	2.9948787189796	up	NA	RSPO2
1933	1554018_at	1554018_at	GPNMB	0.535561041147069	11.4450364582051	4.64688471754869	1.33441607899115e-05	0.000573578609424853	2.98422640624886	up	NA	GPNMB
1934	1554027_a_at	1554027_a_at	SLC4A4	0.722003804432353	9.31694936282051	4.63998981995559	1.36981072642304e-05	0.000585569988015479	2.95973769932116	up	NA	SLC4A4
1935	1554033_at	1554033_at	FRMD4A	0.70210517792059	9.3759047563718	4.63796489744517	1.38037777722593e-05	0.000588063186818587	2.95254957795439	up	NA	FRMD4A
1936	1554038_at	1554038_at	LARP1B	0.618889576702946	10.0709694410769	4.6368946782711	1.3859946698047e-05	0.000588063186818587	2.94875118910483	up	NA	LARP1B
1937	1554039_at	1554039_at	C14orf159	0.644248455117642	11.0845079983333	4.63687636268401	1.38609098960873e-05	0.000588063186818587	2.94868618821762	up	NA	C14orf159
1938	1554052_at	1554052_at	CNOT1	0.735512248349998	10.7427573456538	4.6308244258153	1.41827627997671e-05	0.000597873983097353	2.92721603747041	up	NA	CNOT1
1939	1554057_at	1554057_at	ASH1L-AS1	0.561693605199999	9.95584766133333	4.62950883901025	1.42536829998116e-05	0.000599938505015165	2.92255085627142	up	NA	ASH1L-AS1
1940	1554059_at	1554059_at	SETMAR	0.74896870419412	10.1245537600513	4.62886937899979	1.42882791322943e-05	0.000600505957777256	2.92028354334049	up	NA	SETMAR
1941	1554063_at	1554063_at	ZHX1-C8orf76	0.698458245061762	10.7129581878077	4.62811234649865	1.43293416713254e-05	0.000601271493384278	2.91759958233333	up	NA	ZHX1-C8orf76
1942	1554072_s_at	1554072_s_at	CCDC67	0.669590045373534	10.6575583514615	4.62394345667147	1.45575309444987e-05	0.000608046603812427	2.90282369416881	up	NA	CCDC67
1943	1554078_s_at	1554078_s_at	DNAJA3	0.703855711002944	9.5908437199359	4.62178367308925	1.46771338345889e-05	0.000611174632449466	2.89517163850826	up	NA	DNAJA3
1944	1554080_at	1554080_at	RQCD1	0.79930050708824	8.18462972910256	4.61896731798725	1.48345308724606e-05	0.000616789334944323	2.88519635748673	up	NA	RQCD1
1945	1554089_s_at	1554089_s_at	SBDS /// SBDSP1	0.771541413502941	9.10354304626923	4.6173954544532	1.49230890632663e-05	0.000618121132222791	2.8796304284996	up	NA	SBDS /// SBDSP1
1946	1554093_a_at	1554093_a_at	SNAPC5	0.724335022711766	7.94945334696154	4.6157375496335	1.50170513178617e-05	0.0006200547955522	2.87376097369319	up	NA	SNAPC5
1947	1554094_at	1554094_at	ENTPD5	0.543296787114712	8.13210347026923	4.61551726486471	1.50295792008162e-05	0.0006200547955522	2.87298119137708	up	NA	ENTPD5
1948	1554099_a_at	1554099_a_at	SPIN3	0.564203140185297	9.5705367830641	4.61470730529393	1.50757300223081e-05	0.0006200547955522	2.87011420767619	up	NA	SPIN3
1949	1554105_at	1554105_at	TMEM185A	0.732648830405882	9.57563576347436	4.61239542831253	1.52082174413846e-05	0.000623384266094403	2.8619324869128	up	NA	TMEM185A
1950	1554110_at	1554110_at	CDCP1	0.500051865117644	9.61070999964103	4.6114561303706	1.52623685947187e-05	0.000625071163233141	2.85860896995653	up	NA	CDCP1
1951	1554112_a_at	1554112_a_at	ULK2	0.649042901000005	10.5087149266667	4.61055177232944	1.53146824012875e-05	0.000626463180151488	2.85540943787002	up	NA	ULK2
1952	1554113_a_at	1554113_a_at	SLC4A8	0.613501379776469	9.7483561496282	4.61047255062009	1.53192733765439e-05	0.000626463180151488	2.85512917574455	up	NA	SLC4A8
1953	1554122_a_at	1554122_a_at	HSD17B12	0.632786603476477	10.5826755300513	4.60712688072143	1.55143833998558e-05	0.000631137583621368	2.84329567683451	up	NA	HSD17B12
1954	1554127_s_at	1554127_s_at	MSRB3	0.665352345502937	9.26742151334615	4.60564831042216	1.5601376570494e-05	0.000633263002221055	2.83806756318394	up	NA	MSRB3
1955	1554128_at	1554128_at	ADIG	0.655404951088231	8.78224403680769	4.60486664007586	1.56475582035298e-05	0.000633762053631515	2.83530401461107	up	NA	ADIG
1956	1554140_at	1554140_at	WDR78	1.04583216901471	9.93221780620513	4.60349179117891	1.57291076074371e-05	0.000635362086837308	2.8304439554065	up	NA	WDR78
1957	1554152_a_at	1554152_a_at	OGDH	0.652684818182355	10.5567422095897	4.5961698410046	1.61704120518312e-05	0.000648802423815536	2.80457471655522	up	NA	OGDH
1958	1554154_at	1554154_at	GDAP2	0.650896125052942	10.1395172046923	4.59591568570347	1.61859443271036e-05	0.000648802423815536	2.80367717280425	up	NA	GDAP2
1959	1554157_a_at	1554157_a_at	WFDC8	0.758592394955883	9.39274713320513	4.59404206550696	1.63008954631581e-05	0.000651976195646063	2.79706138386133	up	NA	WFDC8
1960	1554158_at	1554158_at	ZMYND11	0.625274588917643	9.50028395228205	4.59347601738283	1.63357795598885e-05	0.000652869028846139	2.79506295463507	up	NA	ZMYND11
1961	1554160_a_at	1554160_a_at	ZNF446	0.532065078055888	9.31171143091026	4.59293184399906	1.63693839174663e-05	0.000653281799771875	2.79314188427385	up	NA	ZNF446
1962	1554163_at	1554163_at	TWIST2	0.552660435152941	9.11966277041026	4.59165490287011	1.64485027175742e-05	0.000655482424259015	2.78863445896052	up	NA	TWIST2
1963	1554170_a_at	1554170_a_at	MBLAC1	0.895435118541176	8.96221988576923	4.59007564027095	1.65468670178672e-05	0.000656868667566221	2.78306085378423	up	NA	MBLAC1
1964	1554172_a_at	1554172_a_at	ZMYM3	0.827599942838236	7.9907121150641	4.58993950173999	1.65553730938501e-05	0.000656868667566221	2.78258043790378	up	NA	ZMYM3
1965	1554176_a_at	1554176_a_at	C3orf33	0.622542838735294	11.2730991562821	4.58815531139804	1.66672444016589e-05	0.000659870809312599	2.77628499261912	up	NA	C3orf33
1966	1554178_a_at	1554178_a_at	FAM126B	0.610439829276473	9.73382511360256	4.5873826297997	1.6715920133247e-05	0.000660840877285092	2.77355904272735	up	NA	FAM126B
1967	1554179_s_at	1554179_s_at	LYNX1	0.757052144923531	8.24415187652564	4.58697328561283	1.67417630244367e-05	0.000661384316012338	2.77211501846979	up	NA	LYNX1
1968	1554181_at	1554181_at	SNX32	0.566469600532354	8.98158715787179	4.58481156456302	1.68788824509769e-05	0.000666319781954631	2.76449041790889	up	NA	SNX32
1969	1554182_at	1554182_at	TRIM73 /// TRIM74	0.57453585364118	10.9953371226667	4.58421617572989	1.69168395038728e-05	0.000667336363545632	2.76239077846526	up	NA	TRIM73 /// TRIM74
1970	1554188_at	1554188_at	C11orf53	0.754878159247056	9.98602477596154	4.58245478236832	1.70296172691587e-05	0.000669852031792266	2.75618012067757	up	NA	C11orf53
1971	1554193_s_at	1554193_s_at	MANEA	0.840203882735292	8.32130550023077	4.57866652483326	1.72746491466816e-05	0.000678026878747175	2.74282730878018	up	NA	MANEA
1972	1554195_a_at	1554195_a_at	C5orf46	0.678783430402942	7.64511319188462	4.57778179905817	1.73323661211737e-05	0.000679316930233099	2.7397097320602	up	NA	C5orf46
1973	1554203_at	1554203_at	GRIK1-AS1	0.715235852017647	9.13956893651282	4.57546100052068	1.74846595322353e-05	0.000682351006370425	2.73153336776767	up	NA	GRIK1-AS1
1974	1554205_s_at	1554205_s_at	ICA1L	0.653558270423531	9.96875532347436	4.57486039631976	1.752428298455e-05	0.000683409537931722	2.7294177703873	up	NA	ICA1L
1975	1554217_a_at	1554217_a_at	CCDC132	0.770651294517647	9.34162399710256	4.56919145957043	1.79025979607871e-05	0.00069420180390499	2.70945695129496	up	NA	CCDC132
1976	1554225_a_at	1554225_a_at	LOC101929497	0.818068708670589	8.71679376779487	4.56615334436939	1.81085966415572e-05	0.00069970849567289	2.69876523503368	up	NA	LOC101929497
1977	1554240_a_at	1554240_a_at	ITGAL	0.573567836729417	8.73625406298718	4.56217567790575	1.83817823894914e-05	0.00070508439796804	2.68477313258811	up	NA	ITGAL
1978	1554241_at	1554241_at	COCH	0.701586497594116	10.4188980459231	4.56206296940786	1.83895811888875e-05	0.00070508439796804	2.68437676220391	up	NA	COCH
1979	1554245_x_at	1554245_x_at	ARL17A /// ARL17B /// LOC100294341	0.7693971086	9.72525450905128	4.56005646867036	1.85289585663873e-05	0.000709433340068085	2.67732127877758	up	NA	ARL17A /// ARL17B /// LOC100294341
1980	1554246_at	1554246_at	C1orf210	0.798396890347053	8.15544493796154	4.5596794306618	1.85552629135873e-05	0.000709943316865209	2.67599569142059	up	NA	C1orf210
1981	1554248_at	1554248_at	ZNF638	0.539363713	11.5622748310256	4.55942319162515	1.857316031015e-05	0.000710131146823393	2.67509484358261	up	NA	ZNF638
1982	1554250_s_at	1554250_s_at	STAG3L2 /// STAG3L3 /// TRIM73	0.571687311744114	9.51842988594872	4.55804600228822	1.86696395484432e-05	0.000712823004407213	2.67025361321025	up	NA	STAG3L2 /// STAG3L3 /// TRIM73
1983	1554251_at	1554251_at	HP1BP3	0.659174042505882	10.1868272160769	4.55762232879581	1.86994177823871e-05	0.000713461735695753	2.66876444139479	up	NA	HP1BP3
1984	1554252_a_at	1554252_a_at	CERS3	0.533586682570587	7.09962374192308	4.55626797936687	1.87949188703017e-05	0.000716605431822696	2.6640045586521	up	NA	CERS3
1985	1554264_at	1554264_at	CKAP2	0.752365948664704	7.99927570385897	4.55306386471025	1.90227435003261e-05	0.000721268031123667	2.65274683873961	up	NA	CKAP2
1986	1554271_a_at	1554271_a_at	CENPL	0.684740163441173	11.460000875	4.55200143571772	1.90988761868804e-05	0.000722438603263427	2.64901496496995	up	NA	CENPL
1987	1554276_at	1554276_at	SART3	0.591140453344115	8.5838123959359	4.55036438788553	1.92167647073721e-05	0.000725104631039039	2.64326566002745	up	NA	SART3
1988	1554277_s_at	1554277_s_at	FANCM	0.542641660679413	10.2670171001026	4.54980232764045	1.92574028962372e-05	0.000726136898863289	2.64129197750199	up	NA	FANCM
1989	1554279_a_at	1554279_a_at	TRMT2B	0.554320674235296	12.4596171801282	4.54883422391744	1.93275945351915e-05	0.000728131682556333	2.63789279201922	up	NA	TRMT2B
1990	1554280_a_at	1554280_a_at	C9orf43	0.763384151247065	8.29215518866667	4.54870558381501	1.93369401567772e-05	0.000728131682556333	2.63744114449976	up	NA	C9orf43
1991	1554299_at	1554299_at	NPAS4	0.941248076579411	8.34655354594872	4.53046297238291	2.07076180309548e-05	0.000771771653607671	2.57346604860986	up	NA	NPAS4
1992	1554305_at	1554305_at	MGC20647	0.836597052617645	9.22524904873077	4.52946606858908	2.07851771830477e-05	0.000772030952773868	2.5699742239054	up	NA	MGC20647
1993	1554307_at	1554307_at	LOC644852	0.597404511600004	8.86308076	4.52821567100662	2.08828566433726e-05	0.000774406474442033	2.56559511422808	up	NA	LOC644852
1994	1554310_a_at	1554310_a_at	EIF4G3	0.521730468682355	11.1240684517564	4.52769997666235	2.09232715972171e-05	0.000774430433207677	2.5637892640256	up	NA	EIF4G3
1995	1554321_a_at	1554321_a_at	NFS1	0.728247525135298	8.48451702091026	4.52543752858214	2.11014780254551e-05	0.000776918054573576	2.55586804756401	up	NA	NFS1
1996	1554324_s_at	1554324_s_at	DYNC2LI1	0.618721995650001	8.35813284997436	4.52436512622355	2.1186461524159e-05	0.000778888360877601	2.55211417419787	up	NA	DYNC2LI1
1997	1554334_a_at	1554334_a_at	DNAJA4	0.764499260720585	8.74603732148718	4.52272770749112	2.13168610652184e-05	0.000779598246649375	2.54638347936754	up	NA	DNAJA4
1998	1554341_a_at	1554341_a_at	HELQ	0.515842012441176	11.8143198841026	4.51982251309186	2.15501412706098e-05	0.000785184649208269	2.53621869873976	up	NA	HELQ
1999	1554345_a_at	1554345_a_at	GIN1	0.755755882399999	7.89501236920513	4.51833034478763	2.16709194518753e-05	0.000787804202813352	2.5309993084477	up	NA	GIN1
[truncated: 1,110 more rows]
