# Supplementary material for: Human genes with relative synonymous codon usage analogous to that of polyomaviruses are involved in the mechanism of polyomavirus nephropathy
Source: Front Cell Infect Microbiol. 2022 Sep 8;12:992201. doi: 10.3389/fcimb.2022.992201 (PMC9492876; doi:10.3389/fcimb.2022.992201)
Supplement: Supplementary File S3 — List of DEGs from GSE75693. [file DataSheet_2.csv]

	X	ID	Gene.Symbol	logFC	AveExpr	t	P.Value	adj.P.Val	B	threshold
1	1053_at	1053_at	RFC2	-2.261989698	11.41500008	-13.23073812	1.58E-13	4.32E-09	20.54259963	down
2	1552276_a_at	1552276_a_at	VPS18	-1.13678236	7.197392875	-10.52701092	3.28E-11	6.86E-08	15.57397916	down
3	1552296_at	1552296_at	BEST4	-1.494208293	7.974348114	-9.951327388	1.14E-10	1.56E-07	14.39031531	down
4	1552309_a_at	1552309_a_at	NEXN	-1.621753332	11.17318976	-9.806858133	1.57E-10	1.79E-07	14.08591249	down
5	1552427_at	1552427_at	ZNF485	-1.343199468	4.9297196	-8.602758216	2.51E-09	1.07E-06	11.43202377	down
6	1552487_a_at	1552487_a_at	BNC1	-1.325446806	5.582412207	-8.29445536	5.26E-09	1.76E-06	10.71891559	down
7	1552501_a_at	1552501_a_at	GPBAR1	-1.854212	6.316304971	-8.203079057	6.56E-09	2.07E-06	10.50495939	down
8	1552572_a_at	1552572_a_at	MIPOL1	-1.242745518	10.10501541	-7.897677662	1.39E-08	3.42E-06	9.781347098	down
9	1552586_at	1552586_at	TRPV3	-1.141325511	7.722602206	-7.845066913	1.58E-08	3.70E-06	9.655382529	down
10	1552594_at	1552594_at	TMEM190	-1.808231129	6.716414595	-7.826422348	1.66E-08	3.80E-06	9.610650953	down
11	1552619_a_at	1552619_a_at	ANLN	-1.204524138	7.771814934	-7.769877015	1.91E-08	4.07E-06	9.474697608	down
12	1552621_at	1552621_at	POLR2J /// POLR2J2 /// POLR2J3 /// UPK3BL	-1.243383996	7.417704159	-7.754577351	1.98E-08	4.20E-06	9.437837201	down
13	1552631_a_at	1552631_a_at	MAP3K6	-1.37112959	7.137858894	-7.70605568	2.23E-08	4.57E-06	9.320726833	down
14	1552646_at	1552646_at	IL11RA	-1.527598084	8.644157502	-7.682396899	2.37E-08	4.69E-06	9.263509047	down
15	1552676_at	1552676_at	UCN3	-1.697341195	11.01965826	-7.616679383	2.79E-08	5.11E-06	9.104178141	down
16	1552718_at	1552718_at	DTD1	-0.892710244	12.58237603	-7.507214234	3.68E-08	6.15E-06	8.837500531	down
17	1552733_at	1552733_at	KLHDC1	-1.351224334	4.704801724	-7.46898581	4.05E-08	6.52E-06	8.743995294	down
18	1552734_at	1552734_at	RICTOR	-0.919117645	12.41360267	-7.468778323	4.06E-08	6.52E-06	8.743487266	down
19	1552769_at	1552769_at	ZNF625	-1.60669499	5.040595292	-7.388845592	4.97E-08	7.42E-06	8.547354712	down
20	1552814_a_at	1552814_a_at	KLF14	-1.251008238	4.376513522	-7.25551261	6.97E-08	9.49E-06	8.218357577	down
21	1552882_a_at	1552882_a_at	AMER1	-2.096147197	6.683646293	-7.145084055	9.25E-08	1.13E-05	7.944172953	down
22	1552897_a_at	1552897_a_at	KCNG3	-1.298006808	9.82099928	-7.131009015	9.59E-08	1.15E-05	7.909116793	down
23	1552903_at	1552903_at	B4GALNT2	-1.428371353	4.847674344	-7.110861053	1.01E-07	1.20E-05	7.858892576	down
24	1552932_at	1552932_at	NLRP6	-2.018623841	8.20799108	-7.055076955	1.17E-07	1.32E-05	7.719576587	down
25	1552944_a_at	1552944_a_at	PANX2	-1.647629651	5.051370873	-7.040156892	1.21E-07	1.34E-05	7.682250933	down
26	1552988_at	1552988_at	C11orf65	-1.217045233	8.692042308	-6.977604737	1.42E-07	1.49E-05	7.525472417	down
27	1553002_at	1553002_at	DEFB105A /// DEFB105B	-1.199091377	9.580731529	-6.954911829	1.51E-07	1.55E-05	7.46848043	down
28	1553006_at	1553006_at	GPR112	-1.691506157	6.99491902	-6.947568849	1.54E-07	1.58E-05	7.450025904	down
29	1553009_s_at	1553009_s_at	REXO1L1P	-1.325368536	7.740431348	-6.944947607	1.55E-07	1.58E-05	7.443436603	down
30	1553033_at	1553033_at	SYTL5	-0.982683676	10.37402229	-6.914871264	1.67E-07	1.66E-05	7.367772696	down
31	1553037_a_at	1553037_a_at	SYN2	-0.918955317	6.57217736	-6.909301149	1.70E-07	1.67E-05	7.353748178	down
32	1553041_at	1553041_at	HTR3C	-0.955118508	5.584920634	-6.905031068	1.72E-07	1.68E-05	7.342994455	down
33	1553053_at	1553053_at	LINC00521	-1.178764039	10.06347497	-6.872688043	1.87E-07	1.80E-05	7.26147337	down
34	1553057_at	1553057_at	SERPINB12	-1.340003819	6.376816646	-6.868838429	1.89E-07	1.81E-05	7.251762297	down
35	1553058_at	1553058_at	GIPC3	-0.96424148	10.30071181	-6.86778656	1.89E-07	1.81E-05	7.249108545	down
36	1553074_at	1553074_at	ASB11	-1.450635248	7.119139629	-6.82894228	2.09E-07	1.96E-05	7.151019662	down
37	1553077_at	1553077_at	SDR9C7	-2.136839646	7.24529822	-6.822683835	2.13E-07	1.98E-05	7.13519982	down
38	1553078_at	1553078_at	OR5P3	-0.959591962	10.69884724	-6.822282515	2.13E-07	1.98E-05	7.134185226	down
39	1553087_at	1553087_at	C18orf12	-1.219058779	5.152554632	-6.806449605	2.22E-07	2.03E-05	7.094142855	down
40	1553137_s_at	1553137_s_at	KLF11	-1.182520161	5.223343342	-6.743318216	2.62E-07	2.27E-05	6.934199268	down
41	1553146_at	1553146_at	C3orf30	-0.998509559	4.760823162	-6.727335187	2.73E-07	2.34E-05	6.893635773	down
42	1553165_at	1553165_at	SYNRG	-1.209727694	8.399269212	-6.697888803	2.95E-07	2.48E-05	6.818829872	down
43	1553166_at	1553166_at	CDH24	-0.958050607	6.904093307	-6.694142046	2.98E-07	2.50E-05	6.809304767	down
44	1553172_at	1553172_at	ZNF777	-1.295358122	5.648821695	-6.681180588	3.08E-07	2.57E-05	6.776342013	down
45	1553174_at	1553174_at	JPH2	-1.931981565	8.063941353	-6.679373727	3.09E-07	2.57E-05	6.771745471	down
46	1553194_at	1553194_at	NEGR1	-2.569226091	8.021130941	-6.634543235	3.48E-07	2.83E-05	6.657586746	down
47	1553196_a_at	1553196_a_at	FCRL3	-0.922017174	5.701182604	-6.632740038	3.49E-07	2.83E-05	6.652990483	down
48	1553207_at	1553207_at	ARL10	-1.728207279	7.865165263	-6.617796204	3.63E-07	2.92E-05	6.614886058	down
49	1553243_at	1553243_at	ITIH5	-1.489622255	6.98892669	-6.580119499	4.01E-07	3.10E-05	6.518711683	down
50	1553254_at	1553254_at	MAGEE2	-0.941897877	9.731073097	-6.574513411	4.07E-07	3.11E-05	6.504388743	down
51	1553257_at	1553257_at	GAL3ST3	-1.671896982	5.039691156	-6.571405005	4.11E-07	3.13E-05	6.496445694	down
52	1553265_at	1553265_at	SLC23A3	-1.105264673	5.278203115	-6.56341165	4.19E-07	3.16E-05	6.47601531	down
53	1553268_at	1553268_at	RHBDL3	-1.136753503	4.73610465	-6.557900391	4.25E-07	3.19E-05	6.461925107	down
54	1553285_s_at	1553285_s_at	RAD9B	-1.418911505	8.68427241	-6.54282718	4.43E-07	3.27E-05	6.423372588	down
55	1553286_at	1553286_at	ZNF555	-1.261731227	9.791249933	-6.542328371	4.43E-07	3.27E-05	6.422096391	down
56	1553300_a_at	1553300_a_at	DGKH	-1.63652823	7.818803246	-6.52276811	4.67E-07	3.40E-05	6.372031618	down
57	1553311_at	1553311_at	C20orf197	-1.391301326	6.459986704	-6.509123097	4.84E-07	3.49E-05	6.337083901	down
58	1553321_a_at	1553321_a_at	SULT1C4	-1.087508479	4.294159962	-6.49504819	5.02E-07	3.58E-05	6.301015373	down
59	1553326_at	1553326_at	RXFP2	-1.079308486	8.28822656	-6.48985096	5.09E-07	3.61E-05	6.28769184	down
60	1553327_a_at	1553327_a_at	BEND7	-0.936256478	8.348274766	-6.489369141	5.10E-07	3.61E-05	6.286456519	down
61	1553333_at	1553333_at	MAB21L3	-1.217219738	6.375808024	-6.483551519	5.17E-07	3.65E-05	6.271539059	down
62	1553357_at	1553357_at	LINC00889	-1.111355988	7.20083473	-6.451678	5.63E-07	3.89E-05	6.189749517	down
63	1553392_at	1553392_at	EFCAB3 /// LOC102724660	-1.75664614	4.425070567	-6.404127236	6.38E-07	4.27E-05	6.067545178	down
64	1553394_a_at	1553394_a_at	TFAP2B	-0.868390311	9.439633211	-6.403022486	6.40E-07	4.27E-05	6.064703382	down
65	1553411_s_at	1553411_s_at	SALL3	-1.287643275	7.280436153	-6.374136089	6.91E-07	4.54E-05	5.990356123	down
66	1553415_at	1553415_at	SLC17A8	-1.508178455	5.303429918	-6.372439264	6.94E-07	4.54E-05	5.98598639	down
67	1553425_at	1553425_at	WDR65	-0.988415398	5.357562186	-6.362580441	7.13E-07	4.62E-05	5.960592143	down
68	1553427_at	1553427_at	ADAMTS15	-0.964151159	4.173710586	-6.355692	7.26E-07	4.70E-05	5.942843518	down
69	1553438_at	1553438_at	C11orf72	-1.210241627	9.794594332	-6.334183954	7.68E-07	4.91E-05	5.887397631	down
70	1553444_a_at	1553444_a_at	C1orf127	-0.986875728	10.21109649	-6.328225718	7.80E-07	4.96E-05	5.872030177	down
71	1553453_at	1553453_at	ASB14	-1.015986839	3.865333761	-6.318020457	8.02E-07	5.05E-05	5.845701168	down
72	1553458_at	1553458_at	VSTM4	-1.218254788	4.695806864	-6.312816771	8.13E-07	5.09E-05	5.832272246	down
73	1553465_a_at	1553465_a_at	CES5A	-0.97867889	7.926331931	-6.304225684	8.32E-07	5.17E-05	5.810096157	down
74	1553474_at	1553474_at	LOC100288966	-0.695665136	3.613789423	-6.294139583	8.54E-07	5.27E-05	5.784052384	down
75	1553479_at	1553479_at	TMEM145	-0.856846211	11.04172777	-6.282487707	8.81E-07	5.42E-05	5.753954028	down
76	1553483_at	1553483_at	TSGA10IP	-1.488977213	4.320273429	-6.278909883	8.90E-07	5.46E-05	5.744709561	down
77	1553486_a_at	1553486_a_at	C17orf78	-1.21335935	6.428969634	-6.269276832	9.13E-07	5.58E-05	5.719813721	down
78	1553502_a_at	1553502_a_at	AKAP2 /// PALM2 /// PALM2-AKAP2	-1.185232843	5.401627685	-6.258556211	9.39E-07	5.67E-05	5.692097355	down
79	1553504_at	1553504_at	MRGPRX4	-1.798644798	6.421466282	-6.25350068	9.52E-07	5.74E-05	5.679023567	down
80	1553511_at	1553511_at	GJD3	-1.123630355	7.081475791	-6.240201825	9.86E-07	5.91E-05	5.644621411	down
81	1553512_at	1553512_at	HOXC12	-0.75563627	9.693523457	-6.240026984	9.87E-07	5.91E-05	5.644169021	down
82	1553517_at	1553517_at	FERD3L	-2.631769185	7.867976046	-6.229362314	1.01E-06	6.04E-05	5.616569668	down
83	1553518_at	1553518_at	DEFT1P /// DEFT1P2	-0.908722521	3.506286825	-6.229288157	1.02E-06	6.04E-05	5.616377721	down
84	1553519_at	1553519_at	LINC00314	-1.310251234	8.940399233	-6.229089963	1.02E-06	6.04E-05	5.615864714	down
85	1553524_at	1553524_at	DGKB	-1.462858399	7.956256886	-6.223947712	1.03E-06	6.11E-05	5.602553274	down
86	1553526_at	1553526_at	NLRP8	-1.216611918	6.211227775	-6.222383195	1.03E-06	6.12E-05	5.598502842	down
87	1553529_at	1553529_at	TAS1R2	-0.602636022	2.952959682	-6.214660476	1.06E-06	6.23E-05	5.578506109	down
88	1553551_s_at	1553551_s_at	ND2	-1.122443253	5.352983986	-6.188338288	1.13E-06	6.54E-05	5.510310304	down
89	1553552_at	1553552_at	TAAR8	-0.862923674	4.433938816	-6.18797469	1.13E-06	6.54E-05	5.509367873	down
90	1553553_at	1553553_at	TAS2R39	-1.607979989	6.360255171	-6.185536681	1.14E-06	6.57E-05	5.503048369	down
91	1553555_at	1553555_at	TAS2R38	-0.836520226	3.519614481	-6.183815916	1.15E-06	6.60E-05	5.498587711	down
92	1553560_at	1553560_at	VN1R4	-1.801571922	5.286517518	-6.17664365	1.17E-06	6.69E-05	5.479992671	down
93	1553561_at	1553561_at	TAS2R50	-1.330721332	10.09661963	-6.175908538	1.17E-06	6.70E-05	5.478086552	down
94	1553568_a_at	1553568_a_at	HIST1H1T	-1.451961593	5.528927629	-6.167393152	1.20E-06	6.81E-05	5.456003112	down
95	1553572_a_at	1553572_a_at	CYGB	-0.985327554	7.600150043	-6.164299054	1.21E-06	6.85E-05	5.447977495	down
96	1553581_s_at	1553581_s_at	SREK1IP1	-1.410085333	7.653519979	-6.156408066	1.23E-06	6.95E-05	5.427505843	down
97	1553582_a_at	1553582_a_at	SPAG11A /// SPAG11B	-1.434813313	5.282574089	-6.155742077	1.24E-06	6.95E-05	5.425777824	down
98	1553584_at	1553584_at	CXorf36	-1.020230635	8.020408263	-6.155534685	1.24E-06	6.95E-05	5.425239704	down
99	1553586_at	1553586_at	FBXL19-AS1	-0.986898187	5.678365737	-6.152775732	1.24E-06	6.99E-05	5.418080698	down
100	1553601_a_at	1553601_a_at	TMIE	-1.435812115	4.197038708	-6.13316602	1.31E-06	7.27E-05	5.367178681	down
101	1553602_at	1553602_at	MUCL1	-1.402908913	5.348766994	-6.133144852	1.31E-06	7.27E-05	5.367123716	down
102	1553611_s_at	1553611_s_at	KLHL35	-2.610978454	8.708686209	-6.127927477	1.33E-06	7.33E-05	5.353575332	down
103	1553618_at	1553618_at	TRIM43 /// TRIM43B	-1.266784553	3.885760829	-6.123603412	1.35E-06	7.39E-05	5.34234499	down
104	1553630_at	1553630_at	C10orf107	-1.324298587	4.703208283	-6.108718182	1.40E-06	7.62E-05	5.303673821	down
105	1553641_a_at	1553641_a_at	TSGA13	-1.232694212	5.254011108	-6.098323594	1.44E-06	7.77E-05	5.276658508	down
106	1553642_at	1553642_at	C9orf163	-1.014685935	6.962591974	-6.098079574	1.44E-06	7.77E-05	5.276024203	down
107	1553654_at	1553654_at	SYT14	-1.643672609	4.439471144	-6.09156206	1.47E-06	7.85E-05	5.259080769	down
108	1553657_at	1553657_at	VWA3A	-0.899816292	4.456796593	-6.089291718	1.47E-06	7.88E-05	5.253177815	down
109	1553658_at	1553658_at	LINC00896	-0.806218195	8.280792639	-6.087955842	1.48E-06	7.90E-05	5.249704308	down
110	1553672_at	1553672_at	ENAH	-1.574566195	5.044531384	-6.080438704	1.51E-06	7.99E-05	5.230155809	down
111	1553684_at	1553684_at	PPIL6	-1.531642207	5.031517901	-6.071795055	1.55E-06	8.11E-05	5.207672265	down
112	1553706_at	1553706_at	HTRA4	-0.988667469	5.01368464	-6.053838623	1.62E-06	8.36E-05	5.160945904	down
113	1553708_at	1553708_at	LINC00525	-1.213697155	7.160205313	-6.050254477	1.64E-06	8.43E-05	5.151616209	down
114	1553709_a_at	1553709_a_at	PRPF38A	-1.932490609	6.974853235	-6.050105899	1.64E-06	8.43E-05	5.151229432	down
115	1553715_s_at	1553715_s_at	FAM195A	-1.620387209	7.928401318	-6.045042215	1.66E-06	8.52E-05	5.138046679	down
116	1553719_s_at	1553719_s_at	ZNF548	-1.612041602	6.11628462	-6.042951768	1.67E-06	8.54E-05	5.13260385	down
117	1553727_at	1553727_at	B4GALNT3	-0.853510504	5.836844701	-6.039490323	1.69E-06	8.56E-05	5.12359066	down
118	1553746_a_at	1553746_a_at	OTOGL	-1.096222709	9.711813269	-6.030821965	1.72E-06	8.68E-05	5.101015259	down
119	1553756_at	1553756_at	GLIS3-AS1	-0.886054908	4.201992371	-6.026862186	1.74E-06	8.72E-05	5.090700719	down
120	1553759_at	1553759_at	MCM9	-1.041749397	6.720223518	-6.025054514	1.75E-06	8.75E-05	5.085991651	down
121	1553768_a_at	1553768_a_at	DCBLD1	-1.030275892	5.399172778	-6.021825507	1.77E-06	8.78E-05	5.077579322	down
122	1553772_at	1553772_at	GK5	-1.661833664	8.640146505	-6.01930736	1.78E-06	8.81E-05	5.071018405	down
123	1553776_at	1553776_at	UBE2U	-1.284396789	6.385703362	-6.019119415	1.78E-06	8.81E-05	5.070528703	down
124	1553794_at	1553794_at	STOML3	-1.776033778	4.688876159	-6.01232906	1.81E-06	8.90E-05	5.052834267	down
125	1553801_a_at	1553801_a_at	DTD2	-0.921109904	8.580261229	-6.008862641	1.83E-06	8.95E-05	5.043800072	down
126	1553802_a_at	1553802_a_at	SOX3	-0.99839849	6.021535878	-6.008339564	1.83E-06	8.95E-05	5.042436747	down
127	1553809_a_at	1553809_a_at	TMEM252	-0.895788052	4.56310591	-6.00564994	1.85E-06	8.98E-05	5.035426314	down
128	1553811_at	1553811_at	FAM222A-AS1	-0.777337263	3.913216585	-6.003692209	1.85E-06	9.00E-05	5.0303232	down
129	1553830_s_at	1553830_s_at	MAGEA2 /// MAGEA2B	-1.526551166	6.78573084	-5.992330706	1.91E-06	9.18E-05	5.000702149	down
130	1553852_at	1553852_at	VPS13B	-0.902228459	10.3564252	-5.97768532	1.99E-06	9.41E-05	4.962505517	down
131	1553859_at	1553859_at	TPH1	-1.130869716	9.635525977	-5.974097153	2.01E-06	9.46E-05	4.953144828	down
132	1553860_at	1553860_at	DCST1	-1.640534421	6.473067094	-5.972360416	2.02E-06	9.50E-05	4.948613749	down
133	1553869_at	1553869_at	SESN3	-1.958397825	7.33240629	-5.968886095	2.04E-06	9.54E-05	4.939548731	down
134	1553882_at	1553882_at	LINC00504 /// LINC00504 /// MGC4836	-1.039897271	4.875830246	-5.961129347	2.08E-06	9.65E-05	4.919307079	down
135	1553891_at	1553891_at	KLF17	-1.531416109	6.162279517	-5.951392638	2.13E-06	9.82E-05	4.893892503	down
136	1553893_at	1553893_at	CCDC105	-1.488963767	7.381520292	-5.951370553	2.13E-06	9.82E-05	4.893834848	down
137	1553898_a_at	1553898_a_at	DKFZp434L192	-1.31566644	7.954480161	-5.950848984	2.14E-06	9.82E-05	4.892473267	down
138	1553900_s_at	1553900_s_at	POM121L1P /// POM121L8P /// POM121L9P	-1.105515691	5.510304074	-5.950118941	2.14E-06	9.83E-05	4.890567421	down
139	1553907_a_at	1553907_a_at	EXD1	-0.896629086	11.49959909	-5.944777435	2.17E-06	9.94E-05	4.876621769	down
140	1553915_at	1553915_at	C10orf126	-2.276558349	8.142601152	-5.9408579	2.20E-06	9.99E-05	4.86638733	down
141	1553920_at	1553920_at	C9orf84	-0.925322841	9.901380845	-5.934984642	2.23E-06	0.0001012	4.851049427	down
142	1553924_at	1553924_at	FMO9P	-0.602318161	3.969015049	-5.93360374	2.24E-06	0.000101408	4.847442875	down
143	1553930_at	1553930_at	TAAR1	-1.076517979	3.930987111	-5.927652149	2.27E-06	0.000102702	4.831897369	down
144	1553938_a_at	1553938_a_at	STK32A	-1.953499241	5.690697157	-5.923918674	2.30E-06	0.000103311	4.822144302	down
145	1553945_at	1553945_at	GPHB5	-1.158296001	7.671145556	-5.914938294	2.35E-06	0.000105488	4.798680642	down
146	1553956_at	1553956_at	TMEM237	-1.011501388	7.922399866	-5.906429889	2.41E-06	0.000107312	4.776445024	down
147	1553957_at	1553957_at	ZNF564	-1.223589827	8.929080594	-5.903635492	2.43E-06	0.000108033	4.769141151	down
148	1553959_a_at	1553959_a_at	B3GALT6	-0.768934094	10.02788384	-5.902392517	2.43E-06	0.000108228	4.765892145	down
149	1553974_at	1553974_at	C22orf39	-1.131654153	5.254288959	-5.892407049	2.50E-06	0.000110179	4.739787394	down
150	1553976_a_at	1553976_a_at	DPCD	-2.050669349	5.275502906	-5.890873333	2.51E-06	0.000110545	4.735777243	down
151	1553977_a_at	1553977_a_at	CYP39A1	-0.988178105	9.257608223	-5.890327497	2.51E-06	0.000110618	4.734350027	down
152	1553990_at	1553990_at	BRICD5	-1.005202884	11.25274458	-5.882852505	2.57E-06	0.000112054	4.714802915	down
153	1553991_s_at	1553991_s_at	LOC101928274 /// VSIG10	-0.837493539	3.63061319	-5.882135033	2.57E-06	0.00011218	4.712926531	down
154	1554001_at	1554001_at	TRIM37	-1.394853442	5.343294387	-5.875097308	2.62E-06	0.00011369	4.694519136	down
155	1554008_at	1554008_at	OSMR	-2.902318504	5.509656966	-5.869296741	2.66E-06	0.000115021	4.679345105	down
156	1554010_at	1554010_at	NDST1	-1.406947486	6.049695287	-5.868319889	2.67E-06	0.000115233	4.676789484	down
157	1554080_at	1554080_at	RQCD1	-1.258457538	4.293965397	-5.833346405	2.93E-06	0.000121893	4.585251822	down
158	1554093_a_at	1554093_a_at	SNAPC5	-1.303135707	7.113897128	-5.822262126	3.02E-06	0.000124922	4.556224172	down
159	1554110_at	1554110_at	CDCP1	-0.905304165	11.37387132	-5.803405256	3.18E-06	0.000130155	4.506823994	down
160	1554112_a_at	1554112_a_at	ULK2	-1.006257671	7.833334938	-5.80282163	3.18E-06	0.000130212	4.505294693	down
161	1554115_at	1554115_at	C5orf58	-1.123803729	6.605756485	-5.801137349	3.20E-06	0.000130562	4.500881184	down
162	1554125_a_at	1554125_a_at	NLGN4Y	-0.751274036	10.19920448	-5.794832256	3.25E-06	0.000132208	4.484357714	down
163	1554168_a_at	1554168_a_at	SH3KBP1	-0.890142	3.117900356	-5.762726909	3.55E-06	0.000140959	4.400183796	down
164	1554170_a_at	1554170_a_at	MBLAC1	-1.342274301	5.006566089	-5.762619874	3.55E-06	0.000140959	4.39990307	down
165	1554179_s_at	1554179_s_at	LYNX1	-0.872086622	4.527262096	-5.753484844	3.64E-06	0.000143459	4.375941701	down
166	1554181_at	1554181_at	SNX32	-1.188657081	9.722550685	-5.753307691	3.64E-06	0.000143459	4.375476978	down
167	1554182_at	1554182_at	TRIM73 /// TRIM74	-1.070522541	11.37174581	-5.75328821	3.64E-06	0.000143459	4.375425873	down
168	1554193_s_at	1554193_s_at	MANEA	-1.582586465	8.164078288	-5.748301146	3.69E-06	0.000144724	4.362342621	down
169	1554196_at	1554196_at	IZUMO1	-0.986058262	10.3498128	-5.746090112	3.71E-06	0.000145278	4.356541656	down
170	1554199_at	1554199_at	PTPRO	-0.75321005	5.30362796	-5.744890862	3.72E-06	0.00014554	4.353395134	down
171	1554203_at	1554203_at	GRIK1-AS1	-0.98512411	5.815414563	-5.742638985	3.74E-06	0.000146114	4.347486572	down
172	1554206_at	1554206_at	TMLHE	-0.828221351	9.544612218	-5.741906458	3.75E-06	0.000146195	4.345564477	down
173	1554210_at	1554210_at	ZCCHC13	-0.87011831	6.338152737	-5.741096095	3.76E-06	0.000146306	4.34343811	down
174	1554212_s_at	1554212_s_at	KCNS2	-1.42251801	6.068338966	-5.74041112	3.77E-06	0.000146376	4.341640731	down
175	1554222_at	1554222_at	MGC45922	-0.638472714	3.606654589	-5.733350611	3.84E-06	0.000148552	4.323112347	down
176	1554233_at	1554233_at	C1QTNF9 /// C1QTNF9B	-1.207082176	5.909108736	-5.729680668	3.88E-06	0.000149225	4.313480479	down
177	1554234_at	1554234_at	KATNAL2	-0.673538106	4.86056147	-5.729586172	3.88E-06	0.000149225	4.313232461	down
178	1554251_at	1554251_at	HP1BP3	-0.957729996	7.463013153	-5.715775677	4.03E-06	0.00015353	4.276979661	down
179	1554264_at	1554264_at	CKAP2	-1.171887304	5.539668177	-5.708794519	4.10E-06	0.000155546	4.258650016	down
180	1554286_at	1554286_at	FLJ25758	-1.080736826	6.034201767	-5.700014632	4.20E-06	0.000157643	4.235593906	down
181	1554300_a_at	1554300_a_at	SVOPL	-0.873742384	6.948871856	-5.689258949	4.32E-06	0.000161074	4.207343718	down
182	1554305_at	1554305_at	MGC20647	-0.838073347	5.060024722	-5.685486523	4.37E-06	0.000162282	4.197433858	down
183	1554310_a_at	1554310_a_at	EIF4G3	-1.740854895	5.237772924	-5.681030183	4.42E-06	0.000163588	4.18572645	down
184	1554312_at	1554312_at	RNF170	-0.911182441	4.012520032	-5.680767857	4.43E-06	0.000163588	4.185037253	down
185	1554317_s_at	1554317_s_at	TRMT61A	-2.652957567	5.711272009	-5.679055306	4.45E-06	0.000164014	4.180537852	down
186	1554318_at	1554318_at	LOC100101148 /// LOC541473	-1.089100947	3.540025542	-5.678372843	4.45E-06	0.000164206	4.178744768	down
187	1554319_at	1554319_at	RPS6KA5	-1.078210939	9.53023967	-5.676471318	4.48E-06	0.000164941	4.173748628	down
188	1554324_s_at	1554324_s_at	DYNC2LI1	-0.860308429	4.330468412	-5.674200154	4.50E-06	0.000165622	4.167781039	down
189	1554329_x_at	1554329_x_at	STXBP4	-1.01196038	4.708982679	-5.67209593	4.53E-06	0.00016612	4.162251857	down
190	1554335_at	1554335_at	CYTH4	-0.803389093	11.54577511	-5.66922937	4.57E-06	0.000166853	4.154719151	down
191	1554339_a_at	1554339_a_at	COG3	-1.081151091	8.034250821	-5.668039256	4.58E-06	0.000167168	4.151591661	down
192	1554345_a_at	1554345_a_at	GIN1	-1.110371175	7.009775371	-5.658089123	4.71E-06	0.000170967	4.125440991	down
193	1554349_at	1554349_at	XRCC6BP1	-1.266388457	8.003519771	-5.656411356	4.73E-06	0.000171478	4.121031039	down
194	1554360_at	1554360_at	FCHSD2	-0.780055213	3.683313625	-5.649744119	4.81E-06	0.000173906	4.10350504	down
195	1554367_at	1554367_at	CALHM1	-1.420022599	4.894893983	-5.645933109	4.86E-06	0.000175245	4.093486142	down
196	1554378_a_at	1554378_a_at	PDE1C	-1.29683528	8.995439506	-5.642127798	4.91E-06	0.000176112	4.083481514	down
197	1554379_a_at	1554379_a_at	TP73	-0.799964997	6.839167115	-5.641923097	4.92E-06	0.000176112	4.082943311	down
198	1554382_at	1554382_at	LINC00656	-0.81693772	4.832754896	-5.63820463	4.97E-06	0.000177555	4.073166282	down
199	1554388_at	1554388_at	VPS29	-1.444939404	7.081683925	-5.635284081	5.00E-06	0.000178485	4.065486761	down
200	1554413_s_at	1554413_s_at	SNX29P1 /// SNX29P2	-1.226588186	6.7820613	-5.623982247	5.16E-06	0.000181743	4.035764957	down
201	1554417_s_at	1554417_s_at	APH1A	-1.244806808	7.258894412	-5.623488605	5.17E-06	0.000181784	4.034466629	down
202	1554428_s_at	1554428_s_at	NLGN2	-1.243237191	9.189205974	-5.620232827	5.21E-06	0.000182619	4.025903306	down
203	1554440_at	1554440_at	KIAA0513	-1.548064453	5.684207207	-5.611166092	5.34E-06	0.000186391	4.002053418	down
204	1554442_at	1554442_at	BEST1	-1.951911636	5.832886381	-5.610063518	5.36E-06	0.00018671	3.999152856	down
205	1554453_at	1554453_at	HNRNPLL	-1.355185551	9.206733097	-5.605808778	5.42E-06	0.000187677	3.987959296	down
206	1554465_s_at	1554465_s_at	KRBOX4 /// ZNF674	-0.859872902	3.588698812	-5.601048497	5.49E-06	0.000189273	3.975434751	down
207	1554466_a_at	1554466_a_at	C16orf13	-1.886260253	7.740624386	-5.600509161	5.50E-06	0.000189368	3.974015665	down
208	1554472_a_at	1554472_a_at	PHF20L1	-1.007008144	4.947706943	-5.599210331	5.52E-06	0.000189368	3.970598162	down
209	1554475_a_at	1554475_a_at	C19orf47	-0.94980755	3.30455634	-5.598433014	5.53E-06	0.000189542	3.968552837	down
210	1554476_x_at	1554476_x_at	ZNF808	-0.758895442	3.240069363	-5.596897574	5.55E-06	0.000190213	3.96451261	down
211	1554482_a_at	1554482_a_at	SAR1B	-0.674005961	3.892943137	-5.593010251	5.61E-06	0.000191626	3.954283361	down
212	1554491_a_at	1554491_a_at	SERPINC1	-0.920881856	6.096301839	-5.588481243	5.68E-06	0.000193038	3.9423647	down
213	1554496_at	1554496_at	RAD51B	-1.257291333	5.173654088	-5.585861175	5.72E-06	0.000193919	3.935469236	down
214	1554508_at	1554508_at	PIK3AP1	-0.89859347	3.953868522	-5.577632375	5.85E-06	0.000197311	3.913810808	down
215	1554509_a_at	1554509_a_at	FAM188A	-1.150119769	5.546158018	-5.576717897	5.86E-06	0.000197679	3.91140369	down
216	1554514_at	1554514_at	ACSM5	-0.644363658	3.424057499	-5.573229571	5.92E-06	0.00019891	3.902221283	down
217	1554516_at	1554516_at	LINC00537	-1.245215103	4.45834649	-5.573063408	5.92E-06	0.00019891	3.901783874	down
218	1554531_at	1554531_at	TTC12	-1.994066669	6.674971361	-5.565899868	6.04E-06	0.000201264	3.882925404	down
219	1554533_at	1554533_at	C2	-1.364355064	5.923639936	-5.565788916	6.04E-06	0.000201264	3.882633299	down
220	1554542_at	1554542_at	SLC25A48	-0.635875489	3.664089044	-5.559028814	6.15E-06	0.000204112	3.864834856	down
221	1554543_at	1554543_at	SPAG9	-0.80083376	4.142039109	-5.557766742	6.17E-06	0.000204653	3.861511774	down
222	1554547_at	1554547_at	FAM13C	-0.917218763	4.993737054	-5.554806311	6.22E-06	0.000205924	3.853716588	down
223	1554550_at	1554550_at	KIAA1430	-0.791838778	8.303370536	-5.55442676	6.23E-06	0.000205924	3.852717157	down
224	1554553_s_at	1554553_s_at	YIF1B	-1.091771763	6.188374638	-5.553672928	6.24E-06	0.000205925	3.850732152	down
225	1554555_a_at	1554555_a_at	SETD6	-0.982793533	6.73267038	-5.553442851	6.25E-06	0.000205925	3.850126305	down
226	1554572_a_at	1554572_a_at	SUV39H2	-1.696338699	7.043847158	-5.543810573	6.41E-06	0.000209943	3.824760236	down
227	1554576_a_at	1554576_a_at	ETV4	-1.250410449	5.12576104	-5.541623928	6.45E-06	0.000210901	3.819001296	down
228	1554586_a_at	1554586_a_at	RHOBTB2	-1.202424826	3.939791399	-5.535661437	6.55E-06	0.000213317	3.803296965	down
229	1554589_at	1554589_at	LENG9	-1.089439085	4.887848851	-5.531349141	6.63E-06	0.000215569	3.791938116	down
230	1554593_s_at	1554593_s_at	SLC1A6	-1.339645066	4.828403995	-5.527807238	6.70E-06	0.000217262	3.782607971	down
231	1554602_at	1554602_at	RBM8A	-1.327968631	7.423034594	-5.518243073	6.87E-06	0.000222048	3.7574114	down
232	1554604_at	1554604_at	MBTPS2	-0.887579734	7.259228175	-5.51694124	6.90E-06	0.000222702	3.753981475	down
233	1554616_at	1554616_at	SERPINB8	-0.969288789	5.644639841	-5.510281726	7.02E-06	0.000225347	3.736434702	down
234	1554618_at	1554618_at	AGFG2	-1.176413711	4.63714101	-5.510201422	7.02E-06	0.000225347	3.736223105	down
235	1554619_at	1554619_at	MBLAC2	-1.353822537	5.793985141	-5.509681433	7.03E-06	0.000225532	3.734852941	down
236	1554625_at	1554625_at	BCL6B	-1.024708722	4.081122617	-5.506141359	7.10E-06	0.000227176	3.725524632	down
237	1554628_at	1554628_at	ZNF57	-1.132365944	6.969370643	-5.504404538	7.13E-06	0.000227853	3.72094783	down
238	1554635_a_at	1554635_a_at	NPAS3	-0.780870297	4.713121148	-5.501920282	7.18E-06	0.000228855	3.71440122	down
239	1554637_a_at	1554637_a_at	CBFA2T2	-1.486862856	7.941626181	-5.498162646	7.26E-06	0.00023093	3.704498508	down
240	1554641_a_at	1554641_a_at	TET3	-1.561771594	6.755618875	-5.496426533	7.29E-06	0.000231616	3.699923053	down
241	1554652_s_at	1554652_s_at	MAST4	-0.964033215	8.399382578	-5.493404127	7.35E-06	0.000232488	3.691957361	down
242	1554659_at	1554659_at	NEK4	-0.873165104	10.64878104	-5.492345978	7.37E-06	0.000232842	3.689168482	down
243	1554664_at	1554664_at	NAIF1	-0.800529411	5.209981622	-5.486921867	7.48E-06	0.000235587	3.674871935	down
244	1554666_at	1554666_at	LOC100130950	-1.210876691	6.915186081	-5.486538717	7.49E-06	0.000235587	3.673862009	down
245	1554667_s_at	1554667_s_at	METTL8	-0.553985216	3.301833773	-5.485429474	7.51E-06	0.000236047	3.670938188	down
246	1554668_a_at	1554668_a_at	FAM151A	-2.249932612	4.629689999	-5.485397138	7.51E-06	0.000236047	3.670852954	down
247	1554670_at	1554670_at	GGA1	-0.851585524	4.903405227	-5.48477934	7.52E-06	0.000236193	3.669224497	down
248	1554671_a_at	1554671_a_at	SRRM2	-1.088006345	4.420858619	-5.484744602	7.53E-06	0.000236193	3.66913293	down
249	1554700_at	1554700_at	CDH7	-0.627743383	3.635793544	-5.471579541	7.80E-06	0.000242007	3.634427838	down
250	1554710_at	1554710_at	KCNMB1	-0.879547796	4.28247748	-5.462961844	7.98E-06	0.000246378	3.611707003	down
251	1554711_at	1554711_at	CALHM3	-1.17542697	8.128523741	-5.462899462	7.99E-06	0.000246378	3.611542522	down
252	1554714_at	1554714_at	RELL1	-1.378980757	4.905095067	-5.461368172	8.02E-06	0.000247073	3.607504955	down
253	1554724_at	1554724_at	SLC6A11	-0.933087898	6.614787498	-5.456845933	8.12E-06	0.000249055	3.595580669	down
254	1554730_at	1554730_at	MCTP1	-0.868715693	5.34007864	-5.453448375	8.19E-06	0.0002508	3.586621501	down
255	1554732_at	1554732_at	LOC728175	-1.454585618	4.86558467	-5.452490882	8.21E-06	0.000251312	3.584096575	down
256	1554755_a_at	1554755_a_at	MTUS2	-0.850488815	4.620274369	-5.440466533	8.49E-06	0.000257207	3.552385614	down
257	1554759_at	1554759_at	SRCIN1	-1.35394804	5.444717973	-5.437935449	8.55E-06	0.000258452	3.545709971	down
258	1554762_a_at	1554762_a_at	CLDN22 /// WWC2	-0.836574566	3.803872348	-5.436520197	8.58E-06	0.000259259	3.541977205	down
259	1554777_at	1554777_at	ZFP42	-1.333154451	4.725678505	-5.429786531	8.74E-06	0.000262017	3.52421611	down
260	1554783_s_at	1554783_s_at	ARHGEF2	-1.178026087	5.094832335	-5.425215009	8.85E-06	0.00026442	3.5121572	down
261	1554786_at	1554786_at	CASS4	-0.967739919	5.133405792	-5.422753565	8.90E-06	0.000265758	3.505664057	down
262	1554789_a_at	1554789_a_at	PDE8B	-1.063592494	5.015658492	-5.420668498	8.96E-06	0.000266976	3.500163629	down
263	1554800_at	1554800_at	RAB39A	-1.066542335	3.629508517	-5.412939932	9.15E-06	0.000271236	3.479774452	down
264	1554801_at	1554801_at	FNDC9	-1.317157267	6.04653408	-5.41284061	9.15E-06	0.000271236	3.479512414	down
265	1554803_s_at	1554803_s_at	TRIM72	-0.932221351	4.17044728	-5.412243512	9.16E-06	0.000271529	3.477937097	down
266	1554806_a_at	1554806_a_at	FBXO8	-1.054383736	8.745590682	-5.410583709	9.20E-06	0.000272313	3.473558009	down
267	1554807_a_at	1554807_a_at	SPIRE1	-1.219999217	9.047901428	-5.40992453	9.22E-06	0.000272654	3.471818861	down
268	1554810_at	1554810_at	PLA2G4C	-0.733140583	4.982911921	-5.404318804	9.36E-06	0.00027639	3.457028468	down
269	1554814_at	1554814_at	UBE2O	-0.785174483	11.47373955	-5.401547024	9.43E-06	0.000278029	3.449714948	down
270	1554819_a_at	1554819_a_at	ITGA11	-0.833127918	4.301860797	-5.398756107	9.50E-06	0.000279595	3.442350709	down
271	1554821_a_at	1554821_a_at	ZBED1	-0.926837187	4.624971894	-5.398489928	9.51E-06	0.000279595	3.441648346	down
272	1554824_at	1554824_at	ZNF585A	-1.767184626	6.442152142	-5.397621607	9.53E-06	0.000279954	3.439357103	down
273	1554834_a_at	1554834_a_at	RASSF5	-1.279403439	4.673718425	-5.392248852	9.67E-06	0.000282856	3.425179524	down
274	1554839_at	1554839_at	CIDECP	-1.240368825	7.131587005	-5.389825637	9.74E-06	0.000284117	3.418784899	down
275	1554840_at	1554840_at	LOC280665	-0.870939774	4.689665696	-5.389131764	9.76E-06	0.000284502	3.416953809	down
276	1554847_at	1554847_at	ATP6V1B1	-0.769024856	3.855975956	-5.387230099	9.81E-06	0.000285216	3.411935357	down
277	1554852_a_at	1554852_a_at	KIAA1257	-0.822643812	5.29894231	-5.386099429	9.84E-06	0.000285555	3.408951496	down
278	1554863_s_at	1554863_s_at	DOK5	-1.169604689	6.547556263	-5.384020428	9.89E-06	0.000286344	3.40346488	down
279	1554866_at	1554866_at	TMEM135	-1.023560651	3.692530102	-5.381704355	9.96E-06	0.000287681	3.397352479	down
280	1554876_a_at	1554876_a_at	S100Z	-1.513596705	6.050363147	-5.378966932	1.00E-05	0.000288417	3.390127899	down
281	1554885_a_at	1554885_a_at	PRIM2 /// PRIM2B	-1.021727765	6.194246806	-5.375429727	1.01E-05	0.000290342	3.380792246	down
282	1554894_a_at	1554894_a_at	PCBD2	-1.547634928	7.392066628	-5.370834182	1.03E-05	0.000292812	3.368662859	down
283	1554901_at	1554901_at	GAFA1	-1.910874824	5.207001588	-5.367664383	1.03E-05	0.000294836	3.360296238	down
284	1554911_at	1554911_at	ABCC11	-0.868311327	10.25930427	-5.364078659	1.04E-05	0.000296487	3.350831482	down
285	1554912_at	1554912_at	ESYT3	-1.337770392	5.526392205	-5.363776211	1.05E-05	0.000296577	3.350033135	down
286	1554914_at	1554914_at	PLA2G4D	-0.940459966	4.972367188	-5.363244381	1.05E-05	0.000296772	3.348629304	down
287	1554915_a_at	1554915_a_at	PDE12	-0.974080962	5.14696132	-5.363153606	1.05E-05	0.000296772	3.348389689	down
288	1554919_s_at	1554919_s_at	C7orf63	-0.759407114	10.17876932	-5.361366748	1.05E-05	0.000297605	3.343672998	down
289	1554920_at	1554920_at	SCEL	-0.999773281	4.675742822	-5.361360377	1.05E-05	0.000297605	3.34365618	down
290	1554922_at	1554922_at	ZNF678	-1.348046403	4.249971507	-5.360695353	1.05E-05	0.000297835	3.341900726	down
291	1554923_at	1554923_at	ANKS6	-1.12048987	9.520723416	-5.360213922	1.06E-05	0.000298071	3.34062989	down
292	1554940_a_at	1554940_a_at	LOC388882	-0.84866417	11.34717431	-5.353682582	1.07E-05	0.000301756	3.323388538	down
293	1554941_at	1554941_at	KLHL14	-1.79125209	5.56471805	-5.353522894	1.07E-05	0.000301756	3.322966983	down
294	1554951_at	1554951_at	BC070490	-1.335952735	7.83418149	-5.349292771	1.09E-05	0.000303916	3.311799788	down
295	1554960_at	1554960_at	C1orf110	-2.244242772	5.862498796	-5.343373705	1.10E-05	0.000307903	3.296173202	down
296	1554970_at	1554970_at	PDILT	-1.43935048	4.176381013	-5.334499771	1.13E-05	0.000313984	3.272744124	down
297	1554977_at	1554977_at	LKAAEAR1	-1.073891871	6.745962223	-5.329000386	1.15E-05	0.000317748	3.258223687	down
298	1554983_at	1554983_at	LINC00317	-1.009676578	4.135748098	-5.322677922	1.17E-05	0.000322444	3.241529197	down
299	1554994_at	1554994_at	RAG1	-1.116088032	5.185388501	-5.315760213	1.19E-05	0.000327142	3.22326199	down
300	1555002_at	1555002_at	MGC39545	-1.261829369	7.642607456	-5.313840991	1.20E-05	0.000327973	3.218193832	down
301	1555016_at	1555016_at	IL16	-0.89768145	4.65254621	-5.309402552	1.21E-05	0.000330467	3.2064728	down
302	1555018_at	1555018_at	OR2C3	-1.061437352	5.535266342	-5.308520591	1.21E-05	0.000331016	3.20414367	down
303	1555027_at	1555027_at	LOC101927705 /// P4HA2	-0.839189586	4.257138513	-5.305942773	1.22E-05	0.000332267	3.19733594	down
304	1555038_at	1555038_at	EPB41L4A	-0.86740981	10.46642432	-5.302685218	1.23E-05	0.000333898	3.188732917	down
305	1555041_a_at	1555041_a_at	NAGA	-1.199200016	5.400329859	-5.300887011	1.24E-05	0.000335038	3.183983861	down
306	1555044_a_at	1555044_a_at	KLHL40	-1.13455912	8.268444215	-5.299802588	1.24E-05	0.000335463	3.181119877	down
307	1555051_at	1555051_at	C10orf53	-1.075870998	7.867615924	-5.29673806	1.25E-05	0.000337593	3.173026271	down
308	1555060_a_at	1555060_a_at	IKZF2	-0.96279271	6.492433353	-5.29319276	1.27E-05	0.00033961	3.163662698	down
309	1555062_s_at	1555062_s_at	GTPBP3	-1.001253226	5.823652998	-5.292661324	1.27E-05	0.000339651	3.162259091	down
310	1555063_at	1555063_at	USP32 /// USP6	-0.926123728	5.651460592	-5.292605201	1.27E-05	0.000339651	3.162110859	down
311	1555092_at	1555092_at	VASH2	-0.832691736	3.241126401	-5.285213601	1.29E-05	0.000343816	3.142587916	down
312	1555097_a_at	1555097_a_at	PTGFR	-0.781147634	4.19630207	-5.284403319	1.30E-05	0.000344118	3.140447715	down
313	1555110_a_at	1555110_a_at	KLHL3	-0.570830341	3.758031687	-5.281739634	1.31E-05	0.000344948	3.133412025	down
314	1555114_at	1555114_at	ATP6V0A2	-0.985305797	7.632158206	-5.278741185	1.32E-05	0.000347104	3.125491961	down
315	1555120_at	1555120_at	CD96	-0.830939392	4.215328815	-5.276400487	1.33E-05	0.000348561	3.119309169	down
316	1555122_at	1555122_at	GPR125	-0.956778226	4.4870783	-5.27627143	1.33E-05	0.000348561	3.118968271	down
317	1555124_at	1555124_at	LINC01126	-0.901947195	4.674137402	-5.275538545	1.33E-05	0.000348965	3.117032385	down
318	1555127_at	1555127_at	MOCS1	-1.871817527	4.56526834	-5.275076734	1.33E-05	0.000349069	3.115812524	down
319	1555133_at	1555133_at	FAM9A	-2.068278773	7.330293148	-5.271852612	1.34E-05	0.000351303	3.107296008	down
320	1555139_a_at	1555139_a_at	OTUD7B	-1.053229403	6.413117811	-5.268820396	1.35E-05	0.000353226	3.099286253	down
321	1555144_at	1555144_at	ARL17A /// ARL17B	-1.260982772	4.637576443	-5.268245944	1.36E-05	0.000353415	3.097768792	down
322	1555164_at	1555164_at	KIF26B	-1.277758863	7.892122106	-5.260504118	1.38E-05	0.000358718	3.077317632	down
323	1555168_a_at	1555168_a_at	CALN1	-1.469605511	7.126602758	-5.258125355	1.39E-05	0.000360069	3.071033599	down
324	1555173_at	1555173_at	STX19	-0.705054746	3.079326329	-5.257743572	1.39E-05	0.000360229	3.070025024	down
325	1555177_at	1555177_at	PRKAA1	-1.326428568	6.509624701	-5.255665643	1.40E-05	0.000361589	3.06453563	down
326	1555179_at	1555179_at	IGHV7-81 /// IGHV7-81	-0.646099174	4.075410987	-5.255080177	1.40E-05	0.000361995	3.062988958	down
327	1555188_at	1555188_at	MTUS2-AS1	-0.691577174	3.094562383	-5.252650565	1.41E-05	0.000363116	3.056570398	down
328	1555189_a_at	1555189_a_at	TAT	-0.588780754	4.306892203	-5.252562517	1.41E-05	0.000363116	3.056337789	down
329	1555191_a_at	1555191_a_at	FHL5	-0.798543277	3.490590836	-5.250535486	1.42E-05	0.000364954	3.050982704	down
330	1555196_at	1555196_at	LINC00421	-0.791573364	4.807838405	-5.247199339	1.44E-05	0.00036726	3.042169017	down
331	1555209_at	1555209_at	LOC439951	-1.420611059	4.88126662	-5.242666134	1.45E-05	0.000370125	3.030192608	down
332	1555226_s_at	1555226_s_at	C1orf43	-1.444065321	4.585241258	-5.232200587	1.50E-05	0.000378344	3.002542325	down
333	1555230_a_at	1555230_a_at	KCNIP2	-1.190620882	7.500969646	-5.231775281	1.50E-05	0.000378397	3.001418624	down
334	1555235_s_at	1555235_s_at	IQCF3	-1.16201683	8.21365014	-5.228917786	1.51E-05	0.000380649	2.993868784	down
335	1555245_s_at	1555245_s_at	RP1L1	-0.974411995	5.277697161	-5.224440205	1.53E-05	0.000383878	2.982038286	down
336	1555246_a_at	1555246_a_at	SCN1A	-1.522809512	5.832060684	-5.22398243	1.53E-05	0.000383878	2.980828756	down
337	1555247_a_at	1555247_a_at	RAPGEF6	-1.044566553	6.836410196	-5.223922731	1.53E-05	0.000383878	2.98067102	down
338	1555248_a_at	1555248_a_at	WNK3	-0.913986989	4.100072108	-5.223807932	1.53E-05	0.000383878	2.980367699	down
339	1555250_a_at	1555250_a_at	CPEB3	-0.660183883	6.963764598	-5.223788021	1.53E-05	0.000383878	2.980315089	down
340	1555255_a_at	1555255_a_at	PPIP5K1	-1.112550136	4.698043702	-5.221563196	1.54E-05	0.000385357	2.974436635	down
341	1555259_at	1555259_at	ZAK	-1.921552915	4.912380845	-5.218010697	1.55E-05	0.000388716	2.965050074	down
342	1555270_a_at	1555270_a_at	WFS1	-0.803915975	3.685837147	-5.214188328	1.57E-05	0.000390995	2.954950295	down
343	1555277_a_at	1555277_a_at	SLC4A5	-1.23321424	5.244287816	-5.21038561	1.59E-05	0.000393884	2.944902287	down
344	1555316_a_at	1555316_a_at	KCNH7	-0.78967866	4.111786089	-5.195333635	1.65E-05	0.000405323	2.905128722	down
345	1555317_at	1555317_at	POLK	-0.934408201	5.395686338	-5.194967831	1.65E-05	0.000405418	2.904162088	down
346	1555322_at	1555322_at	PP2672	-0.791869367	11.86801717	-5.1931093	1.66E-05	0.000406692	2.899250931	down
347	1555323_at	1555323_at	ABCB9	-1.165017745	7.920603204	-5.192779608	1.66E-05	0.000406875	2.898379718	down
348	1555334_s_at	1555334_s_at	SLC30A5	-1.178146225	8.556812816	-5.186832097	1.69E-05	0.000412415	2.882663239	down
349	1555355_a_at	1555355_a_at	ETS1	-1.061264178	5.058521415	-5.174719231	1.75E-05	0.000422483	2.850653799	down
350	1555357_at	1555357_at	DDX53	-0.931783399	6.83336199	-5.17412902	1.75E-05	0.000422789	2.849094081	down
351	1555360_a_at	1555360_a_at	DNAJC11	-0.847204292	4.352870854	-5.17077836	1.77E-05	0.000425585	2.840239442	down
352	1555370_a_at	1555370_a_at	CAMTA1	-1.003175706	7.624380979	-5.166589834	1.79E-05	0.000429477	2.829170516	down
353	1555374_at	1555374_at	TTL	-1.150083144	5.597149428	-5.164548678	1.80E-05	0.000431115	2.823776362	down
354	1555384_a_at	1555384_a_at	LARP4	-1.574110078	5.807431853	-5.160482184	1.82E-05	0.000434394	2.813029788	down
355	1555388_s_at	1555388_s_at	SNX25	-1.866082213	9.695515759	-5.15910032	1.82E-05	0.000435461	2.809377899	down
356	1555390_at	1555390_at	NOP9	-1.745877284	5.262035247	-5.158118943	1.83E-05	0.000436355	2.806784382	down
357	1555391_a_at	1555391_a_at	CARF	-1.303134582	7.106857308	-5.157969006	1.83E-05	0.000436355	2.806388139	down
358	1555392_at	1555392_at	BD495725	-1.706613466	7.923953677	-5.157768094	1.83E-05	0.000436355	2.80585718	down
359	1555394_at	1555394_at	PIGK	-1.140935997	4.191223373	-5.157072743	1.83E-05	0.000436648	2.804019551	down
360	1555400_at	1555400_at	LOC645261	-0.801729951	4.85385296	-5.155464915	1.84E-05	0.000437751	2.799770473	down
361	1555404_a_at	1555404_a_at	DUOXA1	-0.876012621	7.480296105	-5.15457057	1.85E-05	0.000438382	2.797406945	down
362	1555407_s_at	1555407_s_at	FGD3	-0.966773494	6.99383081	-5.153781583	1.85E-05	0.000438944	2.795321846	down
363	1555408_at	1555408_at	BAGE2 /// BAGE4	-0.616785164	4.608699007	-5.15353226	1.85E-05	0.000439052	2.794662947	down
364	1555430_at	1555430_at	TSTD2	-0.985657041	4.712431318	-5.145184298	1.90E-05	0.000445606	2.772601185	down
365	1555434_a_at	1555434_a_at	SLC39A14	-0.953894751	3.580862913	-5.143291574	1.90E-05	0.000447576	2.767599111	down
366	1555435_at	1555435_at	AFF4	-1.147879945	6.207118068	-5.143150356	1.91E-05	0.000447576	2.7672259	down
367	1555441_at	1555441_at	UBA6	-1.315599925	7.054077549	-5.140526172	1.92E-05	0.000450014	2.760290709	down
368	1555448_at	1555448_at	AP5M1	-1.16874282	5.14690319	-5.137552169	1.94E-05	0.000452512	2.752430994	down
369	1555463_a_at	1555463_a_at	CHD6	-1.296170342	5.034625523	-5.132504306	1.96E-05	0.00045702	2.739090414	down
370	1555468_at	1555468_at	NRP2	-0.85267113	5.772462618	-5.131192261	1.97E-05	0.000457792	2.735622908	down
371	1555470_a_at	1555470_a_at	PPM1F	-1.459176863	6.756754727	-5.130753212	1.97E-05	0.000458036	2.734462578	down
372	1555471_a_at	1555471_a_at	FMN2	-1.132775379	4.770620762	-5.130396852	1.97E-05	0.000458286	2.73352078	down
373	1555487_a_at	1555487_a_at	ACTR3B	-1.132359768	6.95295561	-5.127663796	1.99E-05	0.000459759	2.726297779	down
374	1555490_s_at	1555490_s_at	PDZD3	-0.697688966	4.726647341	-5.12659458	1.99E-05	0.000460516	2.723472019	down
375	1555495_a_at	1555495_a_at	CWC27	-1.622519998	7.036955887	-5.124201806	2.01E-05	0.000462942	2.717148312	down
376	1555499_a_at	1555499_a_at	IFNLR1	-1.098957328	9.956158466	-5.122523158	2.02E-05	0.000464356	2.712711916	down
377	1555500_s_at	1555500_s_at	SLC2A4RG	-2.382305021	5.954194423	-5.122464418	2.02E-05	0.000464356	2.712556675	down
378	1555503_a_at	1555503_a_at	TMCC2	-1.155495528	5.631987025	-5.121707315	2.02E-05	0.000464727	2.710555775	down
379	1555510_at	1555510_at	ZNF215	-0.837991919	3.458504651	-5.120082897	2.03E-05	0.000466005	2.706262696	down
380	1555515_a_at	1555515_a_at	FAM189B	-1.209978109	4.548634112	-5.11892732	2.04E-05	0.000466887	2.70320869	down
381	1555517_at	1555517_at	GABRG3	-0.642413895	4.149116716	-5.116756601	2.05E-05	0.000469264	2.697471823	down
382	1555523_a_at	1555523_a_at	FYCO1	-0.779788535	9.323197932	-5.113146057	2.07E-05	0.000473111	2.68792972	down
383	1555527_at	1555527_at	COL9A1	-0.934838968	5.876604561	-5.111836451	2.08E-05	0.000474406	2.684468634	down
384	1555539_at	1555539_at	SDS	-1.035081055	6.993153569	-5.108871942	2.09E-05	0.000477058	2.676633901	down
385	1555542_at	1555542_at	AFAP1L1	-1.038586297	6.446287879	-5.108324815	2.10E-05	0.000477371	2.67518793	down
386	1555546_a_at	1555546_a_at	POFUT2	-0.623370185	3.120504365	-5.10568099	2.11E-05	0.000480024	2.668200719	down
387	1555550_at	1555550_at	ZACN	-1.278347669	6.283405531	-5.103597696	2.12E-05	0.000481993	2.662694907	down
388	1555553_a_at	1555553_a_at	SLC22A7	-1.191117518	4.561888591	-5.103378359	2.12E-05	0.00048204	2.662115233	down
389	1555554_at	1555554_at	BPIFA4P	-0.928914115	5.568743869	-5.103228545	2.12E-05	0.00048204	2.661719299	down
390	1555562_a_at	1555562_a_at	ZCCHC7	-0.75723948	4.364688999	-5.10022631	2.14E-05	0.000484554	2.65378488	down
391	1555565_s_at	1555565_s_at	TAPBP	-1.517630906	5.444631035	-5.09990183	2.14E-05	0.000484554	2.652927335	down
392	1555568_at	1555568_at	GUSBP2	-0.635583951	10.72118817	-5.099649627	2.15E-05	0.000484554	2.652260804	down
393	1555572_at	1555572_at	CA6	-1.400490477	8.653295452	-5.097183606	2.16E-05	0.000487218	2.645743521	down
394	1555580_at	1555580_at	LINC00824	-0.720768225	5.178650276	-5.093296965	2.18E-05	0.000491393	2.635471801	down
395	1555595_at	1555595_at	SCRN3	-1.101427277	9.247769161	-5.088956563	2.21E-05	0.000495609	2.624000908	down
396	1555600_s_at	1555600_s_at	APOL4	-0.613227223	4.055701785	-5.088129527	2.21E-05	0.000496321	2.621815206	down
397	1555602_a_at	1555602_a_at	ELAVL3	-0.623044073	11.27818875	-5.086686204	2.22E-05	0.000497869	2.618000779	down
398	1555608_at	1555608_at	CAPRIN2	-1.284471793	4.817082806	-5.083591876	2.24E-05	0.000501265	2.60982308	down
399	1555609_a_at	1555609_a_at	ZMAT3	-1.015738291	3.706057581	-5.08284109	2.25E-05	0.000501796	2.607838907	down
400	1555610_at	1555610_at	AGK	-1.436102227	5.251838649	-5.082760769	2.25E-05	0.000501796	2.607626634	down
401	1555612_s_at	1555612_s_at	G6PC	-0.533310639	3.671187611	-5.082156503	2.25E-05	0.000502408	2.606029682	down
402	1555613_a_at	1555613_a_at	ZAP70	-0.699483649	3.623480977	-5.081719116	2.25E-05	0.000502632	2.60487376	down
403	1555618_s_at	1555618_s_at	SAE1	-0.840379467	9.077880408	-5.080552939	2.26E-05	0.000503581	2.601791799	down
404	1555620_a_at	1555620_a_at	PTGIR	-1.042163791	3.938949206	-5.080160658	2.26E-05	0.000503914	2.600755083	down
405	1555630_a_at	1555630_a_at	NARR /// RAB34	-0.696365293	4.369573606	-5.0772606	2.28E-05	0.000506469	2.593090865	down
406	1555632_at	1555632_at	PIK3IP1	-0.98759334	4.263366093	-5.076714128	2.28E-05	0.000506813	2.591646664	down
407	1555650_at	1555650_at	KLHL17	-1.09091742	5.311094962	-5.070636254	2.32E-05	0.00051299	2.575584295	down
408	1555676_s_at	1555676_s_at	GSX1	-0.648023662	3.822816667	-5.059247878	2.40E-05	0.000525978	2.545488014	down
409	1555680_a_at	1555680_a_at	SMOX	-1.161991432	4.204711257	-5.056886892	2.41E-05	0.000528383	2.53924868	down
410	1555682_at	1555682_at	OTUB2	-0.714790889	12.25599949	-5.056412833	2.41E-05	0.000528785	2.537995897	down
411	1555685_at	1555685_at	H6PD	-0.530675925	13.01474257	-5.055890095	2.42E-05	0.000529327	2.536614471	down
412	1555688_s_at	1555688_s_at	SLA2	-0.865371649	8.672298512	-5.055271677	2.42E-05	0.000529796	2.534980198	down
413	1555694_a_at	1555694_a_at	KCNIP3	-1.19175954	4.326946415	-5.053574202	2.43E-05	0.000531403	2.53049435	down
414	1555707_at	1555707_at	TNAP	-1.056748009	4.911994322	-5.050241639	2.45E-05	0.00053459	2.521687577	down
415	1555728_a_at	1555728_a_at	MS4A4A	-1.059588751	4.315345062	-5.042695437	2.51E-05	0.000542416	2.501745948	down
416	1555730_a_at	1555730_a_at	CFL1	-2.514821962	5.517087367	-5.04158203	2.51E-05	0.000543634	2.498803691	down
417	1555735_a_at	1555735_a_at	BAP1	-1.2567816	6.584084533	-5.040278916	2.52E-05	0.000544707	2.495360129	down
418	1555738_at	1555738_at	CMTM1	-0.959736269	7.958394963	-5.03925665	2.53E-05	0.000545508	2.492658737	down
419	1555745_a_at	1555745_a_at	LYZ	-0.885852745	4.810596109	-5.037248987	2.54E-05	0.000547313	2.487353402	down
420	1555749_at	1555749_at	SF1	-1.084872716	6.403920268	-5.035484074	2.56E-05	0.000549283	2.482689573	down
421	1555751_a_at	1555751_a_at	GEMIN7	-0.918341893	8.347554518	-5.035436112	2.56E-05	0.000549283	2.482562833	down
422	1555754_s_at	1555754_s_at	ATN1	-0.991159873	6.127192002	-5.034877666	2.56E-05	0.000549533	2.481087131	down
423	1555757_at	1555757_at	C7orf34	-0.653460124	3.532021642	-5.032794083	2.57E-05	0.000552013	2.475581255	down
424	1555758_a_at	1555758_a_at	CDKN3	-0.915862109	7.325175564	-5.032177682	2.58E-05	0.000552725	2.47395242	down
425	1555763_x_at	1555763_x_at	MKL1	-0.781695343	11.91899344	-5.029489772	2.60E-05	0.000555701	2.466849676	down
426	1555764_s_at	1555764_s_at	TIMM10	-0.749127764	4.769043971	-5.027101716	2.61E-05	0.000558852	2.460539344	down
427	1555766_a_at	1555766_a_at	GNG2	-0.680105109	4.178809864	-5.026986246	2.62E-05	0.000558852	2.460234221	down
428	1555789_s_at	1555789_s_at	PHF23	-1.013937659	6.176514534	-5.014682183	2.70E-05	0.000574327	2.42772219	down
429	1555790_a_at	1555790_a_at	TMEM192 /// ZNF320	-0.861979063	11.75894646	-5.013978242	2.71E-05	0.000575026	2.425862157	down
430	1555797_a_at	1555797_a_at	ARPC5	-1.185111598	5.667495158	-5.012024836	2.72E-05	0.000577382	2.420700672	down
431	1555799_at	1555799_at	FCRL5	-1.000577735	4.015409003	-5.010580444	2.74E-05	0.000579145	2.416884183	down
432	1555809_at	1555809_at	CRISPLD2	-0.785879124	4.712361269	-5.0075943	2.76E-05	0.000582368	2.408994026	down
433	1555820_a_at	1555820_a_at	MKS1	-0.973975901	8.096427755	-5.003351479	2.79E-05	0.00058733	2.397783585	down
434	1555822_at	1555822_at	FAM138A /// FAM138B /// FAM138C /// FAM138D /// FAM138E /// FAM138F	-0.941352235	8.848477232	-5.002938502	2.79E-05	0.000587348	2.396692425	down
435	1555827_at	1555827_at	CCNL1	-1.650762147	8.852317411	-5.002056907	2.80E-05	0.000588048	2.394363093	down
436	1555832_s_at	1555832_s_at	KLF6	-1.073787446	6.906626893	-5.000746505	2.81E-05	0.000589248	2.390900795	down
437	1555842_at	1555842_at	CYTH2	-1.374630061	7.353643008	-4.997586559	2.83E-05	0.000592747	2.382551785	down
438	1555848_at	1555848_at	RBM18	-0.662379728	3.761840559	-4.995287388	2.85E-05	0.000595117	2.376477142	down
439	1555851_s_at	1555851_s_at	SEPW1	-1.074735549	5.201089339	-4.994837725	2.86E-05	0.00059562	2.375289094	down
440	1555862_s_at	1555862_s_at	MICALL2	-1.068486893	6.480088003	-4.991484623	2.88E-05	0.000599261	2.366430002	down
441	1555874_x_at	1555874_x_at	GLIDR	-1.289779044	7.431007486	-4.986512645	2.92E-05	0.000605139	2.353294022	down
442	1555881_s_at	1555881_s_at	LZTS2	-0.86034833	3.391848968	-4.984261242	2.94E-05	0.000607714	2.34734592	down
443	1555888_at	1555888_at	KB-431C1.4	-1.495047377	5.174514306	-4.977742754	2.99E-05	0.000617445	2.330124798	down
444	1555890_at	1555890_at	LOC101928605 /// OR2A1-AS1 /// OR2A20P /// OR2A9P	-0.867901775	5.744423944	-4.976000986	3.01E-05	0.000619917	2.325523346	down
445	1555892_s_at	1555892_s_at	PSMD5-AS1	-1.094135606	8.76349416	-4.975420308	3.01E-05	0.000620616	2.323989304	down
446	1555904_at	1555904_at	FRY	-0.661011341	3.700544183	-4.974078491	3.02E-05	0.000620833	2.320444498	down
447	1555906_s_at	1555906_s_at	TCAIM	-0.731589498	11.43611163	-4.97343493	3.03E-05	0.000621457	2.318744352	down
448	1555910_at	1555910_at	PTCD2	-1.107633234	4.845629717	-4.972749792	3.03E-05	0.000621879	2.316934375	down
449	1555912_at	1555912_at	ST7-AS1	-0.937671126	7.241925145	-4.972635241	3.03E-05	0.000621879	2.316631758	down
450	1555935_s_at	1555935_s_at	HUNK	-1.002585477	6.079601297	-4.968696456	3.07E-05	0.000625099	2.306226544	down
451	1555988_a_at	1555988_a_at	LINC00661	-1.03416857	5.673287636	-4.952565137	3.20E-05	0.000644962	2.263614608	down
452	1555989_at	1555989_at	DAAM1	-1.068659437	10.32553383	-4.952537007	3.20E-05	0.000644962	2.263540305	down
453	1555990_at	1555990_at	C22orf42	-1.028556833	4.513733374	-4.952332906	3.21E-05	0.000644962	2.263001189	down
454	1555994_at	1555994_at	DIAPH3-AS1	-1.023877402	5.035440896	-4.951573307	3.21E-05	0.00064562	2.260994772	down
455	1555998_at	1555998_at	ATP5H	-1.808398767	6.758454793	-4.950122375	3.23E-05	0.000647416	2.257162289	down
456	1556000_s_at	1556000_s_at	BTBD7	-0.713818562	4.707109837	-4.94889776	3.24E-05	0.000649343	2.253927627	down
457	1556006_s_at	1556006_s_at	CSNK1A1	-1.36526383	4.434350938	-4.947129852	3.25E-05	0.000651524	2.249257974	down
458	1556034_s_at	1556034_s_at	MTMR11	-1.06109934	5.078344048	-4.940119521	3.31E-05	0.000660469	2.230741866	down
459	1556039_s_at	1556039_s_at	GPR173	-1.381441003	5.573160859	-4.936403338	3.35E-05	0.000666225	2.220926846	down
460	1556043_a_at	1556043_a_at	TTN-AS1	-0.68772192	11.19963151	-4.935349881	3.36E-05	0.000667655	2.21814455	down
461	1556047_s_at	1556047_s_at	MAGEE1	-1.407832546	5.121640032	-4.934422536	3.37E-05	0.000668859	2.215695349	down
462	1556060_a_at	1556060_a_at	ZNF451	-0.875916424	9.165204696	-4.930986834	3.40E-05	0.000672422	2.206621503	down
463	1556082_a_at	1556082_a_at	RP11-16P6.1	-1.025766654	4.279701645	-4.928079654	3.43E-05	0.000674645	2.198943695	down
464	1556088_at	1556088_at	RPAIN	-1.014733141	7.531015566	-4.927262777	3.43E-05	0.00067542	2.19678637	down
465	1556092_s_at	1556092_s_at	HEMK1	-0.960971391	5.634451358	-4.926666765	3.44E-05	0.00067596	2.195212346	down
466	1556097_at	1556097_at	HOMER2	-0.622920839	5.89299479	-4.926149298	3.44E-05	0.000676257	2.193845759	down
467	1556099_at	1556099_at	LINC00290	-1.558736381	5.350631631	-4.925657507	3.45E-05	0.000676921	2.192546987	down
468	1556102_x_at	1556102_x_at	LOC389906	-1.829828487	5.623941883	-4.92536576	3.45E-05	0.000677217	2.191776512	down
469	1556103_at	1556103_at	RP11-480A16.1	-0.523851454	3.131377972	-4.925141356	3.45E-05	0.000677388	2.191183886	down
470	1556144_at	1556144_at	DHX30	-1.107168916	7.177614843	-4.917027357	3.53E-05	0.000687119	2.169756425	down
471	1556151_at	1556151_at	ITFG1	-3.034229712	6.869452388	-4.916186315	3.54E-05	0.000687473	2.167535481	down
472	1556156_at	1556156_at	ESRRB	-0.835019605	3.896074499	-4.914418547	3.56E-05	0.000689815	2.16286738	down
473	1556158_at	1556158_at	FAM154B	-0.663073043	11.53828102	-4.914136736	3.56E-05	0.0006901	2.162123216	down
474	1556165_at	1556165_at	LOC100505727	-1.182832248	6.120228725	-4.912016363	3.58E-05	0.000692627	2.156524107	down
475	1556185_a_at	1556185_a_at	CTB-167B5.2	-0.530224862	3.414208398	-4.905404025	3.64E-05	0.000701333	2.139064067	down
476	1556186_s_at	1556186_s_at	EMC1	-0.986747176	7.443932219	-4.905364779	3.64E-05	0.000701333	2.138960439	down
477	1556199_a_at	1556199_a_at	RGS9BP	-1.083984616	4.494868056	-4.903640883	3.66E-05	0.000702747	2.134408621	down
478	1556207_a_at	1556207_a_at	LINC00408	-1.143726169	6.003149061	-4.901059617	3.69E-05	0.000705735	2.127593109	down
479	1556209_at	1556209_at	CLEC2B	-1.135100202	8.323045664	-4.901010293	3.69E-05	0.000705735	2.127462877	down
480	1556222_at	1556222_at	SEPT7P9	-0.988584035	6.404443596	-4.898628021	3.71E-05	0.000708351	2.121172933	down
481	1556224_a_at	1556224_a_at	LOC155060 /// ZNF783	-0.714407306	3.86872577	-4.898251505	3.72E-05	0.000708741	2.120178825	down
482	1556231_a_at	1556231_a_at	URI1	-0.831680326	4.015554467	-4.896806083	3.73E-05	0.000710391	2.116362537	down
483	1556235_at	1556235_at	LOC101927468 /// LOC101929257 /// LOC102724558	-0.89540261	8.049292819	-4.894933846	3.75E-05	0.000713282	2.111419423	down
484	1556240_at	1556240_at	AX748267	-0.653871689	3.507305357	-4.894032262	3.76E-05	0.000713961	2.109039077	down
485	1556242_a_at	1556242_a_at	LOC100310756	-0.920090879	8.830837551	-4.893947512	3.76E-05	0.000713961	2.108815322	down
486	1556244_s_at	1556244_s_at	LOC375196	-0.669121685	3.598139583	-4.893552589	3.76E-05	0.000714482	2.10777266	down
487	1556269_at	1556269_at	MYT1	-0.977685242	6.145445078	-4.886771825	3.83E-05	0.000723587	2.08987094	down
488	1556272_a_at	1556272_a_at	LOC101928896	-0.651672	4.999550932	-4.886284476	3.84E-05	0.000723587	2.088584348	down
489	1556274_at	1556274_at	RP11-480I12.10	-0.978979723	3.442580116	-4.886240832	3.84E-05	0.000723587	2.088469128	down
490	1556277_a_at	1556277_a_at	PAPD4	-0.680139217	10.90996911	-4.886226535	3.84E-05	0.000723587	2.088431385	down
491	1556294_at	1556294_at	FXYD2	-1.112552285	5.787712235	-4.882430404	3.88E-05	0.000728389	2.078409888	down
492	1556306_at	1556306_at	AF520793	-0.81556456	12.30576258	-4.879694865	3.91E-05	0.000732083	2.071188506	down
493	1556314_a_at	1556314_a_at	RP11-389C8.2	-0.549886468	3.644082091	-4.876527831	3.94E-05	0.000736971	2.062828297	down
494	1556336_at	1556336_at	LOC101928747 /// RBMX /// SNORD61	-1.453587964	5.349891776	-4.871264026	4.00E-05	0.000744009	2.04893372	down
495	1556348_at	1556348_at	HEATR1	-0.844064614	10.33808043	-4.867463745	4.04E-05	0.000749464	2.0389028	down
496	1556351_at	1556351_at	HCN1	-0.931596625	4.843888983	-4.866856734	4.05E-05	0.000750063	2.037300621	down
497	1556362_at	1556362_at	LOC101927531	-1.28236937	4.515224154	-4.864505419	4.07E-05	0.000752848	2.031094521	down
498	1556392_a_at	1556392_a_at	CTD-2373J6.1	-0.96083509	10.48604371	-4.858370993	4.14E-05	0.000760793	2.014903961	down
499	1556409_a_at	1556409_a_at	AF086184	-0.753555115	9.296111547	-4.851880023	4.22E-05	0.000771268	1.997773577	down
500	1556420_s_at	1556420_s_at	YPEL2	-1.134772192	7.405804374	-4.849162489	4.25E-05	0.000774588	1.990602079	down
501	1556421_at	1556421_at	LOC286189	-1.339062864	4.61813825	-4.849147787	4.25E-05	0.000774588	1.990563284	down
502	1556425_a_at	1556425_a_at	LOC284219	-0.735396033	3.686871611	-4.848137881	4.26E-05	0.000776062	1.987898226	down
503	1556426_at	1556426_at	HEXA	-0.921448701	4.431633193	-4.847778534	4.26E-05	0.000776351	1.986949947	down
504	1556427_s_at	1556427_s_at	LRRN4CL	-1.871493473	6.565731273	-4.847756969	4.26E-05	0.000776351	1.98689304	down
505	1556432_at	1556432_at	AX747652	-0.918422785	8.140343463	-4.847202484	4.27E-05	0.000777008	1.985429821	down
506	1556437_at	1556437_at	LOC253805	-1.914957074	5.195377731	-4.844980371	4.30E-05	0.00078069	1.979566025	down
507	1556444_a_at	1556444_a_at	LOC100288310	-0.806730794	4.653260667	-4.842997783	4.32E-05	0.00078414	1.974334426	down
508	1556464_a_at	1556464_a_at	C2orf72	-1.116873764	7.738888872	-4.835050229	4.41E-05	0.000797345	1.953363881	down
509	1556468_at	1556468_at	AX747261	-1.165262658	4.302287073	-4.833710024	4.43E-05	0.000799472	1.949827792	down
510	1556474_a_at	1556474_a_at	FLJ38379	-1.413398194	6.3667764	-4.832165534	4.45E-05	0.000800981	1.945752778	down
511	1556492_a_at	1556492_a_at	RP11-687F6.1	-0.56110179	8.845511147	-4.829678278	4.48E-05	0.000803798	1.93919051	down
512	1556494_at	1556494_at	LINC01365	-1.52931163	7.076996543	-4.829126648	4.49E-05	0.000804471	1.937735142	down
513	1556496_a_at	1556496_a_at	RP11-521I2.3	-0.930768949	4.603393748	-4.829010072	4.49E-05	0.000804471	1.937427579	down
514	1556499_s_at	1556499_s_at	COL1A1	-2.099795739	5.929117415	-4.826871593	4.51E-05	0.00080838	1.93178572	down
515	1556504_at	1556504_at	BC040646 /// RP11-732A21.2	-1.206063639	4.554259596	-4.825978267	4.52E-05	0.00080951	1.92942894	down
516	1556516_at	1556516_at	BC042022 /// LOC100506331	-1.196273531	8.248803604	-4.823154417	4.56E-05	0.000812916	1.921979213	down
517	1556531_at	1556531_at	RBSG3	-0.914462471	6.044538921	-4.822334959	4.57E-05	0.000813643	1.919817413	down
518	1556533_at	1556533_at	LINC00868	-1.023421103	4.47837687	-4.822052583	4.57E-05	0.000813762	1.919072486	down
519	1556554_at	1556554_at	TRIM50	-0.698476086	4.562336932	-4.818156752	4.62E-05	0.00081976	1.908795303	down
520	1556558_s_at	1556558_s_at	ENTPD3-AS1	-1.309151923	6.170495207	-4.817549985	4.63E-05	0.000820585	1.9071947	down
521	1556564_at	1556564_at	HHIPL1	-1.061195469	4.842304108	-4.815715528	4.65E-05	0.000824165	1.902355629	down
522	1556567_at	1556567_at	NAP1L4	-0.868118251	5.099582	-4.815596846	4.65E-05	0.000824165	1.902042566	down
523	1556579_s_at	1556579_s_at	IGSF10	-2.157220985	4.747345542	-4.813195856	4.69E-05	0.000828236	1.895709237	down
524	1556580_a_at	1556580_a_at	RP11-981G7.6	-0.814975678	4.41883725	-4.812905088	4.69E-05	0.000828278	1.894942261	down
525	1556581_at	1556581_at	ZNF778	-0.614486345	3.459036167	-4.812866198	4.69E-05	0.000828278	1.894839681	down
526	1556582_at	1556582_at	PVR	-0.996728611	7.13836314	-4.812821505	4.69E-05	0.000828278	1.894721791	down
527	1556595_at	1556595_at	RP11-319G9.3	-1.330382184	4.281556734	-4.809278163	4.74E-05	0.000833724	1.885375581	down
528	1556597_a_at	1556597_a_at	LOC284513	-0.71681229	11.99455379	-4.809234336	4.74E-05	0.000833724	1.885259984	down
529	1556606_at	1556606_at	NAV2	-0.941664276	5.041858418	-4.806992719	4.77E-05	0.000837486	1.879347541	down
530	1556608_a_at	1556608_a_at	EHD4	-1.217041525	5.851126729	-4.806129437	4.78E-05	0.00083892	1.877070617	down
531	1556638_at	1556638_at	PAX7	-1.228291239	6.077375119	-4.798625631	4.88E-05	0.000851334	1.857280286	down
532	1556639_at	1556639_at	LOC100996455	-0.608116759	12.45384462	-4.79783858	4.89E-05	0.00085289	1.855204659	down
533	1556655_s_at	1556655_s_at	CDK12	-1.380958778	4.801625471	-4.79146808	4.97E-05	0.000864793	1.838405086	down
534	1556661_at	1556661_at	GTSE1-AS1	-0.82460127	6.098051818	-4.789279113	5.00E-05	0.000868586	1.832632939	down
535	1556666_a_at	1556666_a_at	TTC6	-1.078863475	5.617696962	-4.786869514	5.03E-05	0.0008732	1.826279209	down
536	1556667_at	1556667_at	FTCDNL1	-0.835751821	6.214310854	-4.786315287	5.04E-05	0.000874079	1.824817831	down
537	1556687_a_at	1556687_a_at	CLDN10 /// LOC101927308	-1.010350675	5.515476082	-4.782219892	5.10E-05	0.000880148	1.814019524	down
538	1556689_a_at	1556689_a_at	WNT4	-1.370433211	4.380725342	-4.781649767	5.11E-05	0.000881239	1.812516329	down
539	1556730_at	1556730_at	LOC652993	-1.28110071	4.969089239	-4.772561247	5.23E-05	0.000896549	1.788555217	down
540	1556732_at	1556732_at	EML4	-0.893677726	11.11016842	-4.772344848	5.24E-05	0.000896797	1.787984739	down
541	1556740_at	1556740_at	EGFLAM-AS2	-2.687394468	5.744775114	-4.770214682	5.27E-05	0.000900326	1.782369231	down
542	1556750_at	1556750_at	LOC153577	-0.755741458	7.095476069	-4.765391794	5.34E-05	0.000910003	1.769655892	down
543	1556753_s_at	1556753_s_at	AC012531.25	-1.178838706	8.886700037	-4.765369592	5.34E-05	0.000910003	1.769597371	down
544	1556768_at	1556768_at	LINC00930	-1.099257141	5.965937156	-4.759792447	5.42E-05	0.000920511	1.754896971	down
545	1556769_a_at	1556769_a_at	RP11-874J12.4	-1.038412664	5.547013072	-4.759591623	5.42E-05	0.000920729	1.754367659	down
546	1556779_s_at	1556779_s_at	CTD-2547L24.4	-0.791706334	5.246671144	-4.756412283	5.47E-05	0.000926439	1.745988069	down
547	1556789_a_at	1556789_a_at	PAXBP1-AS1	-0.996009554	7.7874201	-4.753863528	5.51E-05	0.000931166	1.739270782	down
548	1556796_at	1556796_at	KRBOX1-AS1	-1.021957449	6.542043652	-4.752129164	5.53E-05	0.00093471	1.734699994	down
549	1556814_a_at	1556814_a_at	CTA-292E10.6	-0.973181074	6.331416062	-4.748671218	5.59E-05	0.000939496	1.725587216	down
550	1556827_at	1556827_at	LPP-AS2	-1.62021784	9.379178363	-4.74654899	5.62E-05	0.000941999	1.719994729	down
551	1556831_at	1556831_at	DYNC1H1	-1.51884085	7.519814587	-4.745330029	5.64E-05	0.000944313	1.716782617	down
552	1556842_at	1556842_at	LOC286087	-0.698737535	5.037256832	-4.743018582	5.67E-05	0.000947956	1.710691849	down
553	1556850_at	1556850_at	BC033323 /// CEP290	-1.072215707	4.813158312	-4.741046302	5.70E-05	0.000951351	1.705494989	down
554	1556876_s_at	1556876_s_at	LOC101930578 /// TPTE2P2	-0.610740966	10.05340883	-4.736293431	5.78E-05	0.000960205	1.692972111	down
555	1556891_at	1556891_at	SORCS1	-1.087627138	4.89513096	-4.731991185	5.85E-05	0.000968173	1.681637412	down
556	1556899_at	1556899_at	PRMT5-AS1	-0.674426842	4.097104568	-4.729731888	5.88E-05	0.000972795	1.675685403	down
557	1556900_at	1556900_at	APCDD1L-AS1	-0.971168309	7.765305201	-4.7287654	5.90E-05	0.000975065	1.673139308	down
558	1556903_at	1556903_at	LOC101928335	-1.476390316	3.845500328	-4.728218875	5.91E-05	0.00097588	1.671699575	down
559	1556905_at	1556905_at	ZNF577	-1.033853172	4.240419418	-4.727809793	5.91E-05	0.000976271	1.670621921	down
560	1556907_at	1556907_at	ZNF474	-0.816862855	3.884212488	-4.727757121	5.91E-05	0.000976271	1.670483165	down
561	1556909_at	1556909_at	LOC100505853	-0.950462032	7.800198549	-4.72737854	5.92E-05	0.000976984	1.66948587	down
562	1556911_at	1556911_at	ALMS1-IT1	-1.410419216	4.836701282	-4.72686195	5.93E-05	0.000977829	1.668125026	down
563	1556914_at	1556914_at	LOC100652911	-1.207967826	5.31018069	-4.726618113	5.93E-05	0.000977829	1.667482696	down
564	1556925_at	1556925_at	SMC3	-0.558821025	3.142875801	-4.724749842	5.96E-05	0.000980455	1.662561268	down
565	1556927_at	1556927_at	KCNK10	-0.700093387	3.633448068	-4.724310564	5.97E-05	0.000981124	1.661404139	down
566	1556931_at	1556931_at	CDC42-IT1	-1.610401643	4.451366454	-4.724033264	5.97E-05	0.000981124	1.660673693	down
567	1556967_at	1556967_at	ZDHHC14	-0.775228835	5.09820784	-4.717657095	6.08E-05	0.000990978	1.643878931	down
568	1556970_at	1556970_at	RP11-85A1.3	-2.812752482	6.276330924	-4.716843559	6.09E-05	0.000992845	1.641736223	down
569	1556987_s_at	1556987_s_at	OR2H1	-1.233874611	5.864795839	-4.713016291	6.16E-05	0.000999972	1.631656307	down
570	1556992_at	1556992_at	LOC550113 /// UBA6-AS1	-1.210047185	5.254329432	-4.711611455	6.18E-05	0.001002615	1.627956551	down
571	1557007_a_at	1557007_a_at	RP11-304C12.3	-1.095764151	6.602097914	-4.708561181	6.23E-05	0.001008288	1.619923721	down
572	1557021_s_at	1557021_s_at	LOC100507250	-0.809841247	9.892754828	-4.705395024	6.29E-05	0.00101462	1.611586192	down
573	1557022_at	1557022_at	LOC101928989	-0.627891376	6.961078634	-4.704738701	6.30E-05	0.001016136	1.60985794	down
574	1557024_at	1557024_at	RP11-744D14.2	-1.806129115	6.721152208	-4.703566263	6.32E-05	0.001018878	1.606770688	down
575	1557026_at	1557026_at	LOC101927787	-0.832411023	4.749828648	-4.703424488	6.32E-05	0.001018878	1.606397372	down
576	1557029_at	1557029_at	HMMR-AS1	-1.105877971	8.319347087	-4.702437561	6.34E-05	0.001021018	1.603798666	down
577	1557034_s_at	1557034_s_at	LOC100134445 /// LOC100288778 /// LOC100653296 /// WASH1 /// WASH2P /// WASH3P /// WASH5P /// WASH7P	-1.063706545	3.618548083	-4.701213211	6.36E-05	0.001023524	1.600574859	down
578	1557038_s_at	1557038_s_at	UBAC2-AS1	-0.723925176	5.203147842	-4.699238023	6.39E-05	0.001028137	1.595374196	down
579	1557047_at	1557047_at	YEATS2	-0.994005865	5.792620181	-4.696491709	6.44E-05	0.001034408	1.588143483	down
580	1557049_at	1557049_at	BTBD19	-1.428429124	4.147750657	-4.696466042	6.44E-05	0.001034408	1.588075909	down
581	1557060_at	1557060_at	BC036830 /// OVAAL /// RP11-522D2.1	-1.12396111	6.698628617	-4.694451249	6.48E-05	0.001037079	1.582771444	down
582	1557064_s_at	1557064_s_at	HGSNAT	-0.643343278	4.787978347	-4.694127063	6.48E-05	0.001037079	1.581917958	down
583	1557071_s_at	1557071_s_at	NUB1	-0.958497397	5.08625122	-4.693145763	6.50E-05	0.001038315	1.579334522	down
584	1557081_at	1557081_at	RBM25	-0.966460083	6.725024561	-4.690754318	6.54E-05	0.001043271	1.573038848	down
585	1557085_at	1557085_at	OOSP2	-0.70806381	3.368581082	-4.690610089	6.54E-05	0.001043376	1.572659164	down
586	1557099_at	1557099_at	LOC101929132	-0.760766048	5.019278494	-4.687547958	6.60E-05	0.001050583	1.564598301	down
587	1557100_s_at	1557100_s_at	HECTD1	-1.128896415	5.648376469	-4.687178313	6.61E-05	0.001051335	1.563625266	down
588	1557107_at	1557107_at	SLC26A4-AS1	-0.981838215	8.056194497	-4.685021638	6.64E-05	0.001056298	1.557948287	down
589	1557122_s_at	1557122_s_at	GABRB2	-0.692640709	4.420474221	-4.681561461	6.71E-05	0.001062917	1.548840622	down
590	1557131_at	1557131_at	SSSCA1-AS1	-0.994550821	3.865189291	-4.680099669	6.73E-05	0.001065595	1.544993171	down
591	1557133_at	1557133_at	LINC00632	-0.904533479	4.124123978	-4.679840886	6.74E-05	0.001065607	1.544312063	down
592	1557137_at	1557137_at	TMEM17	-0.73395189	5.437065934	-4.679316598	6.75E-05	0.001066327	1.542932165	down
593	1557148_at	1557148_at	HM13	-0.837681659	5.834965686	-4.676856255	6.79E-05	0.001071328	1.536456871	down
594	1557165_s_at	1557165_s_at	KLHL18	-0.621064065	3.022511457	-4.674115568	6.84E-05	0.00107656	1.529244125	down
595	1557174_a_at	1557174_a_at	IRAK1BP1	-0.897481601	3.883397028	-4.672357084	6.88E-05	0.001079863	1.52461648	down
596	1557176_a_at	1557176_a_at	C14orf37	-1.493769428	5.867926002	-4.672210009	6.88E-05	0.001079986	1.524229442	down
597	1557177_at	1557177_at	LOC100506258	-0.981533053	5.752482967	-4.671971929	6.88E-05	0.001080376	1.523602924	down
598	1557192_at	1557192_at	COX10-AS1	-1.217026937	4.821633614	-4.670242728	6.92E-05	0.001082988	1.519052535	down
599	1557194_a_at	1557194_a_at	RAD54L2	-0.88445233	3.637195224	-4.66960969	6.93E-05	0.001084154	1.517386738	down
600	1557203_at	1557203_at	PABPC1L2A /// PABPC1L2B	-0.602783279	4.437350529	-4.668738016	6.95E-05	0.00108557	1.515093022	down
601	1557215_at	1557215_at	LINC00648	-0.821727005	4.227912395	-4.665005848	7.02E-05	0.001094468	1.505272681	down
602	1557232_at	1557232_at	LOC102725017	-0.998044597	6.723435378	-4.660760306	7.10E-05	0.00110373	1.494102437	down
603	1557241_a_at	1557241_a_at	RP11-524D16__A.3	-1.223545118	5.78009131	-4.65709104	7.17E-05	0.00111235	1.484449202	down
604	1557261_at	1557261_at	WHAMMP2 /// WHAMMP3	-1.423170382	6.999352002	-4.655392842	7.20E-05	0.001113842	1.479981773	down
605	1557262_at	1557262_at	LOC102724814	-0.950589093	10.44869855	-4.655389769	7.20E-05	0.001113842	1.479973691	down
606	1557274_at	1557274_at	AC012360.6	-0.738795125	3.913702709	-4.6548686	7.21E-05	0.001114289	1.478602689	down
607	1557283_a_at	1557283_a_at	ZNF519	-1.400689701	5.660629077	-4.653156253	7.25E-05	0.001117286	1.474098254	down
608	1557292_a_at	1557292_a_at	MCOLN3	-1.032818098	9.45606984	-4.649226895	7.32E-05	0.001127395	1.463762449	down
609	1557293_at	1557293_at	LINC00969	-0.95729155	9.86355723	-4.648759112	7.33E-05	0.001128514	1.462532046	down
610	1557296_at	1557296_at	FLJ12825	-0.652767427	3.975893572	-4.6481801	7.35E-05	0.001129659	1.461009099	down
611	1557303_at	1557303_at	NT5C	-1.103840064	3.544301079	-4.646992448	7.37E-05	0.001131725	1.457885336	down
612	1557321_a_at	1557321_a_at	CAPN14	-0.810946609	8.366760991	-4.644786529	7.41E-05	0.001135627	1.452083536	down
613	1557322_at	1557322_at	ZNF230	-1.103482525	7.696234984	-4.644697951	7.42E-05	0.001135627	1.451850572	down
614	1557330_at	1557330_at	BC027619 /// RP11-236J17.3	-0.926583138	4.882944932	-4.643860777	7.43E-05	0.001136265	1.449648793	down
615	1557331_at	1557331_at	POLR1B	-0.788699154	5.149030316	-4.64371409	7.43E-05	0.001136265	1.449263008	down
616	1557342_a_at	1557342_a_at	hsa-let-7a-3 /// hsa-let-7b /// hsa-mir-4763 /// MIRLET7BHG /// RP4-695O20__B.10	-0.635829152	4.55265391	-4.643085133	7.45E-05	0.001136485	1.447608875	down
617	1557346_a_at	1557346_a_at	C17orf51	-0.925636065	5.785856661	-4.64224275	7.46E-05	0.001138006	1.445393472	down
618	1557362_at	1557362_at	PHIP	-1.221201593	3.551275173	-4.639119293	7.53E-05	0.00114435	1.437179382	down
619	1557369_a_at	1557369_a_at	LINC00698	-0.938027698	5.745773128	-4.638676296	7.54E-05	0.001144602	1.436014431	down
620	1557372_at	1557372_at	ATP6V1E2 /// FLJ41757	-0.74381642	4.375370968	-4.638219872	7.55E-05	0.001145245	1.434814182	down
621	1557383_a_at	1557383_a_at	RP5-1092A3.4	-1.289757531	6.349785985	-4.635777063	7.60E-05	0.001150969	1.428390586	down
622	1557384_at	1557384_at	LOC100506639 /// ZNF131	-0.909526879	4.470654326	-4.635482382	7.60E-05	0.001151358	1.427615718	down
623	1557389_at	1557389_at	SH3PXD2A-AS1	-1.039239943	5.606189566	-4.634566043	7.62E-05	0.001153171	1.425206222	down
624	1557399_at	1557399_at	LOC284009 /// METTL16	-0.830346366	3.983763972	-4.633055187	7.65E-05	0.001156523	1.421233567	down
625	1557411_s_at	1557411_s_at	SLC25A43	-1.311566502	4.000228014	-4.630398332	7.71E-05	0.001162147	1.414247933	down
626	1557424_at	1557424_at	LOC100505878	-0.577712161	3.534864381	-4.626113245	7.80E-05	0.001172933	1.402982093	down
627	1557439_at	1557439_at	ARHGEF7-AS2	-0.669627807	3.746433966	-4.621475871	7.90E-05	0.00118451	1.390791295	down
628	1557450_s_at	1557450_s_at	WHAMMP2	-0.777505819	4.679635145	-4.618782117	7.96E-05	0.001191591	1.38371051	down
629	1557455_s_at	1557455_s_at	MOSPD1	-0.740552326	9.408229347	-4.618025336	7.97E-05	0.001192741	1.381721318	down
630	1557474_at	1557474_at	LOC284578	-1.021321737	4.667659315	-4.615789831	8.02E-05	0.001196419	1.37584552	down
631	1557480_a_at	1557480_a_at	PPP1R27	-0.891983454	7.609104094	-4.614645069	8.05E-05	0.001198191	1.372836745	down
632	1557481_a_at	1557481_a_at	LINC00320	-1.936083401	7.128219511	-4.614484608	8.05E-05	0.001198388	1.372415013	down
633	1557488_at	1557488_at	CBX3P2	-1.016476238	8.219048613	-4.612479786	8.09E-05	0.001203306	1.36714596	down
634	1557498_a_at	1557498_a_at	LOC101928190	-0.736377994	5.839366444	-4.610981969	8.13E-05	0.001206908	1.363209575	down
635	1557527_at	1557527_at	AX746823	-0.97350454	4.473292954	-4.604725738	8.27E-05	0.001221219	1.346769192	down
636	1557531_a_at	1557531_a_at	C10orf55	-1.521757792	6.111435537	-4.604139091	8.28E-05	0.001222288	1.3452277	down
637	1557535_at	1557535_at	PALLD	-1.196585637	5.924937198	-4.603133177	8.30E-05	0.001224316	1.342584582	down
638	1557540_at	1557540_at	LOC100507403	-0.754165871	3.456049415	-4.601987198	8.33E-05	0.001226816	1.339573511	down
639	1557542_at	1557542_at	RP11-384P7.7	-1.492088505	4.727548832	-4.601782215	8.33E-05	0.001226839	1.339034926	down
640	1557544_at	1557544_at	CCDC147	-0.801134269	5.061980356	-4.601118036	8.35E-05	0.001228397	1.337289834	down
641	1557550_at	1557550_at	LINC00906	-1.263071866	4.130573697	-4.599227885	8.39E-05	0.001233734	1.332323727	down
642	1557569_at	1557569_at	MPDU1	-0.867504818	3.710887071	-4.594731137	8.50E-05	0.001244808	1.320510059	down
643	1557576_at	1557576_at	PAQR3	-1.374610435	6.796110101	-4.594230486	8.51E-05	0.001245266	1.31919485	down
644	1557585_at	1557585_at	ATP6V1H	-0.696390288	3.8481855	-4.590347619	8.60E-05	0.001256135	1.308995114	down
645	1557588_at	1557588_at	LINC01310	-0.986124335	3.845247117	-4.589475575	8.62E-05	0.001258398	1.306704512	down
646	1557593_at	1557593_at	WDR3	-0.706418844	4.148901642	-4.588422379	8.64E-05	0.00126071	1.303938143	down
647	1557595_at	1557595_at	GINS2	-0.593498854	3.699537133	-4.58765518	8.66E-05	0.001263007	1.301923033	down
648	1557597_at	1557597_at	LINC00624	-0.889488728	5.051467253	-4.587406661	8.67E-05	0.001263524	1.301270285	down
649	1557599_a_at	1557599_a_at	LOC101927870	-0.958811505	5.596475135	-4.586325435	8.69E-05	0.001266571	1.298430438	down
650	1557601_s_at	1557601_s_at	KIAA1257 /// LOC100132731	-0.758224577	5.057739054	-4.586141707	8.70E-05	0.001266754	1.297947883	down
651	1557602_at	1557602_at	LINC00870	-1.043042714	4.953390165	-4.586076241	8.70E-05	0.001266754	1.29777594	down
652	1557610_at	1557610_at	PITRM1-AS1	-0.880771479	8.542014693	-4.584915767	8.73E-05	0.001268394	1.294728049	down
653	1557615_a_at	1557615_a_at	ARHGAP19	-1.253925187	5.107902869	-4.583434704	8.76E-05	0.001272167	1.290838289	down
654	1557616_at	1557616_at	ZNF496	-1.803243322	5.909828861	-4.58336556	8.76E-05	0.001272167	1.290656699	down
655	1557617_at	1557617_at	DCTN1-AS1	-0.85750288	8.572946465	-4.58333561	8.76E-05	0.001272167	1.290578039	down
656	1557618_at	1557618_at	LOC285768	-0.621379263	4.115416176	-4.58301351	8.77E-05	0.001272944	1.289732121	down
657	1557620_a_at	1557620_a_at	CCDC38	-0.668386701	6.2192594	-4.582386776	8.79E-05	0.001274454	1.288086171	down
658	1557621_at	1557621_at	KCP	-1.082087133	7.575357218	-4.582382472	8.79E-05	0.001274454	1.288074867	down
659	1557633_at	1557633_at	POM121L8P	-0.658879052	3.506312775	-4.579618602	8.85E-05	0.001280721	1.280816607	down
660	1557649_at	1557649_at	GALE	-1.175824503	6.669112264	-4.576385702	8.93E-05	0.001288255	1.272327259	down
661	1557664_at	1557664_at	LOC101929114	-0.881246359	4.233174638	-4.573870902	8.99E-05	0.001294344	1.265724068	down
662	1557666_s_at	1557666_s_at	AK8	-0.982193108	5.507600114	-4.572002326	9.04E-05	0.001300254	1.26081796	down
663	1557731_at	1557731_at	LOC400620	-0.767727745	3.286584409	-4.560156727	9.33E-05	0.001326417	1.229721823	down
664	1557733_a_at	1557733_a_at	CHRM3-AS2	-1.203448904	3.681722878	-4.560056229	9.34E-05	0.001326435	1.229458046	down
665	1557767_at	1557767_at	NANOS2	-0.782389469	8.168773317	-4.554090037	9.49E-05	0.001339081	1.213799755	down
666	1557779_at	1557779_at	LOC101928687	-1.014924266	8.466493594	-4.552032052	9.54E-05	0.001342782	1.208399142	down
667	1557791_at	1557791_at	RP4-676L2.1	-1.165289227	5.034077895	-4.547788604	9.65E-05	0.001355224	1.197264322	down
668	1557796_at	1557796_at	FAR2	-0.505864829	3.055278275	-4.545728609	9.71E-05	0.001361547	1.191859346	down
669	1557798_at	1557798_at	CNPY2	-1.720937507	6.875696179	-4.545015833	9.73E-05	0.001363727	1.189989248	down
670	1557802_at	1557802_at	LOC101926944	-1.09728165	9.233191794	-4.544667752	9.73E-05	0.001363969	1.189076007	down
671	1557817_a_at	1557817_a_at	RP11-432M24.4	-1.201984525	5.771041376	-4.542735782	9.79E-05	0.001366948	1.184007361	down
672	1557821_at	1557821_at	LINC00639	-0.666141257	3.254724101	-4.541786469	9.81E-05	0.00136943	1.181516877	down
673	1557825_at	1557825_at	RP11-1E4.1	-1.311810941	4.555778899	-4.541211147	9.83E-05	0.001370259	1.180007573	down
674	1557840_at	1557840_at	EFHB	-1.317402639	4.227495487	-4.538146348	9.91E-05	0.001377772	1.171967762	down
675	1557841_at	1557841_at	LOC101926915	-1.010512883	4.281162727	-4.53761785	9.92E-05	0.001379156	1.170581433	down
676	1557848_at	1557848_at	LOC101929084	-0.689246278	4.32546651	-4.537199626	9.93E-05	0.001379568	1.169484385	down
677	1557862_at	1557862_at	LOC654841	-0.890023353	4.090221142	-4.535994321	9.97E-05	0.001381299	1.166322807	down
678	1557863_at	1557863_at	LOC101928388	-0.925699417	5.456054928	-4.535991703	9.97E-05	0.001381299	1.166315939	down
679	1557871_at	1557871_at	LOC253573	-1.23410787	5.728658708	-4.53193507	0.000100771	0.001394493	1.155675949	down
680	1557877_s_at	1557877_s_at	LINC01020	-0.999639741	4.033662496	-4.531049174	0.000101014	0.001395477	1.153352525	down
681	1557880_at	1557880_at	PCDH11X /// PCDH11Y	-0.993080028	6.68127468	-4.530841139	0.000101071	0.001395477	1.152806923	down
682	1557886_at	1557886_at	CEP112	-1.061857894	5.130000411	-4.529857776	0.000101341	0.001397789	1.150227956	down
683	1557888_at	1557888_at	ZNF787	-1.12658462	5.579778271	-4.529514176	0.000101436	0.001398742	1.149326847	down
684	1557898_at	1557898_at	LOC101928663	-1.468069538	6.306426037	-4.527633066	0.000101956	0.001402728	1.144393697	down
685	1557900_at	1557900_at	SIM2	-1.41541236	5.961410774	-4.526941899	0.000102148	0.001405012	1.142581198	down
686	1557914_s_at	1557914_s_at	ERVFH21-1	-1.213901362	7.268292077	-4.525375735	0.000102583	0.001408878	1.138474259	down
687	1557915_s_at	1557915_s_at	GSTO1	-1.444158602	6.423194766	-4.525167582	0.000102641	0.001409322	1.137928437	down
688	1557918_s_at	1557918_s_at	SLC16A1	-0.880174501	7.468229118	-4.524938025	0.000102705	0.001409847	1.137326489	down
689	1557921_s_at	1557921_s_at	LOC100506498	-1.0691002	4.333764203	-4.524340582	0.000102872	0.001411398	1.135759888	down
690	1557943_at	1557943_at	CNP	-0.90100708	3.962028516	-4.523971942	0.000102975	0.001411781	1.134793262	down
691	1557963_at	1557963_at	CDC42BPB	-1.610573322	9.388991221	-4.521923401	0.00010355	0.001416112	1.129421878	down
692	1557964_at	1557964_at	EIF4G2	-1.012783313	4.877586912	-4.52177106	0.000103593	0.001416112	1.129022443	down
693	1557970_s_at	1557970_s_at	RPS6KA2	-0.853231286	4.47121161	-4.521673461	0.000103621	0.001416112	1.128766543	down
694	1557985_s_at	1557985_s_at	CEP78	-0.8609561	6.637846602	-4.521060734	0.000103793	0.001417539	1.127160013	down
695	1557996_at	1557996_at	AC004951.6 /// AX747182	-2.169581869	5.809901612	-4.519229451	0.000104311	0.00142247	1.122358673	down
696	1558007_s_at	1558007_s_at	LOC100506655	-0.945931932	8.857398687	-4.518057015	0.000104644	0.00142484	1.119284861	down
697	1558020_at	1558020_at	ERGIC3	-1.266814715	4.698757963	-4.515891349	0.000105262	0.001430926	1.113607336	down
698	1558021_at	1558021_at	RABEPK	-0.758551722	4.499448882	-4.515753014	0.000105301	0.001431108	1.113244688	down
699	1558034_s_at	1558034_s_at	CP	-1.599032655	6.570010769	-4.515330956	0.000105422	0.001431682	1.112138264	down
700	1558041_a_at	1558041_a_at	KIAA0895L	-1.38138993	4.058513397	-4.515181646	0.000105465	0.001431908	1.111746851	down
701	1558045_a_at	1558045_a_at	LOC389906 /// LOC441528	-0.798730129	7.443239918	-4.513732373	0.000105881	0.001436844	1.1079477	down
702	1558062_at	1558062_at	FBXO10	-1.049750765	8.156985651	-4.512183299	0.000106328	0.001440759	1.103887108	down
703	1558078_at	1558078_at	BC041025	-0.91076405	3.965398532	-4.511025484	0.000106663	0.00144351	1.100852241	down
704	1558081_at	1558081_at	SNORA65	-0.740710141	4.86419132	-4.510664787	0.000106767	0.001443886	1.099906804	down
705	1558117_s_at	1558117_s_at	USP31	-0.805027511	5.336785408	-4.505965585	0.000108139	0.001457	1.087590429	down
706	1558119_at	1558119_at	TSPAN17	-0.763708215	6.923753697	-4.505515808	0.000108271	0.001458063	1.086411673	down
707	1558122_s_at	1558122_s_at	CSRNP3	-1.274604579	4.658215787	-4.504472603	0.000108579	0.001461121	1.08367775	down
708	1558124_at	1558124_at	NUDCD2	-0.920514965	8.966047346	-4.504154309	0.000108673	0.001461666	1.082843616	down
709	1558140_at	1558140_at	PLXNA1	-1.796386197	4.266270525	-4.502148916	0.000109266	0.00146767	1.077588374	down
710	1558168_at	1558168_at	H1FX-AS1 /// H1FX-AS1	-0.96567978	9.592125537	-4.499760261	0.000109978	0.001472466	1.071329182	down
711	1558174_at	1558174_at	FAM43A	-0.693176774	6.445881652	-4.498751922	0.000110279	0.001475652	1.068687079	down
712	1558179_at	1558179_at	ATP5J2	-0.708587024	5.36124648	-4.497269206	0.000110724	0.001480521	1.064802132	down
713	1558184_s_at	1558184_s_at	ZNF17	-0.992985752	8.125133626	-4.496829397	0.000110857	0.001481042	1.063649798	down
714	1558189_a_at	1558189_a_at	GPR37L1 /// LOC284570	-0.828973137	7.528344682	-4.496101452	0.000111076	0.001483048	1.061742558	down
715	1558193_at	1558193_at	ANKRD54	-3.13690288	8.623391477	-4.495821594	0.000111161	0.001483814	1.06100933	down
716	1558201_s_at	1558201_s_at	SLC4A1AP	-0.80455812	4.287355714	-4.494321369	0.000111614	0.001488782	1.057078853	down
717	1558212_at	1558212_at	LOC101930048 /// LOC101930053 /// VLDLR-AS1	-1.025598617	8.900769152	-4.491096678	0.000112596	0.001499829	1.048631002	down
718	1558215_s_at	1558215_s_at	UBTF	-0.745414659	9.63956774	-4.490944257	0.000112643	0.00149994	1.048231719	down
719	1558216_at	1558216_at	AFAP1-AS1	-0.636656879	3.209248489	-4.490799165	0.000112687	0.001500166	1.047851636	down
720	1558234_at	1558234_at	KCNJ2-AS1	-0.732169832	5.126313119	-4.489193094	0.00011318	0.001503856	1.043644491	down
721	1558249_s_at	1558249_s_at	STX16	-2.02723342	5.624296206	-4.488428361	0.000113415	0.001505092	1.041641326	down
722	1558250_s_at	1558250_s_at	RP11-350F4.2	-0.971686334	8.111075552	-4.488179599	0.000113492	0.001505744	1.040989721	down
723	1558290_a_at	1558290_a_at	MIR1204 /// PVT1	-1.919365479	4.514881634	-4.484528204	0.000114623	0.001515776	1.031425853	down
724	1558292_s_at	1558292_s_at	PIGW	-1.146970482	7.159407009	-4.484469591	0.000114641	0.001515776	1.03127234	down
725	1558315_s_at	1558315_s_at	HOOK3	-1.257576385	6.673192985	-4.480876315	0.000115765	0.001526307	1.021861758	down
726	1558320_at	1558320_at	LOC100996549	-1.786966243	5.8329913	-4.480869317	0.000115768	0.001526307	1.021843431	down
727	1558322_a_at	1558322_a_at	PAQR9	-2.929720169	7.672208119	-4.480701534	0.00011582	0.001526459	1.021404042	down
728	1558324_a_at	1558324_a_at	TMEM72	-1.608786138	9.054526044	-4.480471057	0.000115893	0.001526665	1.020800476	down
729	1558327_at	1558327_at	ZDHHC18	-0.764415854	3.331269754	-4.480427857	0.000115906	0.001526665	1.020687345	down
730	1558348_at	1558348_at	DET1	-0.690782563	5.124407542	-4.475831596	0.000117362	0.001540642	1.008651685	down
731	1558354_s_at	1558354_s_at	PLCG1-AS1	-0.795976066	6.99416652	-4.474381953	0.000117825	0.001546347	1.00485604	down
732	1558356_at	1558356_at	UACA	-1.158466963	6.200800122	-4.474055101	0.00011793	0.001547349	1.004000256	down
733	1558369_at	1558369_at	MPHOSPH9	-0.97791134	7.067844736	-4.47360436	0.000118074	0.001548129	1.002820113	down
734	1558383_at	1558383_at	KPNA4	-1.328153395	5.124221189	-4.470753322	0.000118992	0.001557545	0.995355831	down
735	1558393_at	1558393_at	KRT7	-1.079459948	3.699590477	-4.46971284	0.000119328	0.001559042	0.992631919	down
736	1558402_at	1558402_at	CTD-3080P12.3	-0.74862183	5.353411494	-4.468608658	0.000119686	0.00156178	0.989741343	down
737	1558404_at	1558404_at	LINC00622	-0.759237108	3.915836534	-4.468062161	0.000119864	0.001563726	0.988310735	down
738	1558414_at	1558414_at	FRRS1L	-2.419974365	5.018757061	-4.466266508	0.00012045	0.001568747	0.983610288	down
739	1558421_a_at	1558421_a_at	C14orf180	-0.99730957	4.537227105	-4.464774236	0.000120939	0.00157399	0.979704201	down
740	1558426_x_at	1558426_x_at	ORAI2	-1.055377467	4.876647989	-4.46417992	0.000121134	0.001575407	0.978148603	down
741	1558430_at	1558430_at	RP11-680G24.5	-0.648963504	8.088234336	-4.463930475	0.000121216	0.001575724	0.977495699	down
742	1558431_at	1558431_at	NHLRC4	-0.802823838	8.037067349	-4.463692691	0.000121294	0.001576367	0.976873324	down
743	1558449_at	1558449_at	RP11-421E14.2	-0.774762697	10.93840938	-4.460529476	0.000122341	0.001586567	0.968594363	down
744	1558451_at	1558451_at	LOC285500	-1.382707379	5.261448708	-4.459764362	0.000122595	0.001589112	0.966591984	down
745	1558469_at	1558469_at	LPP	-0.943963624	5.028798645	-4.457021549	0.000123511	0.001597956	0.959414177	down
746	1558502_s_at	1558502_s_at	DNM3	-1.372213558	4.881976005	-4.451638783	0.000125329	0.001614099	0.945329583	down
747	1558512_at	1558512_at	RP11-819C21.1	-0.721505455	3.52004128	-4.449970182	0.000125898	0.001619282	0.940964005	down
748	1558515_at	1558515_at	FTX	-0.624451022	4.053870072	-4.449963801	0.0001259	0.001619282	0.940947311	down
749	1558523_at	1558523_at	FAM184A	-1.872046713	4.065349009	-4.448527138	0.000126392	0.001623698	0.937188744	down
750	1558525_at	1558525_at	AK097453	-0.609064922	10.3737214	-4.4481596	0.000126518	0.001624937	0.936227228	down
751	1558530_at	1558530_at	LRTM2	-1.018497682	5.355353809	-4.447268851	0.000126824	0.001627722	0.933896987	down
752	1558533_at	1558533_at	KRBA2	-0.635202907	8.392952787	-4.446799822	0.000126985	0.00162903	0.932670012	down
753	1558534_at	1558534_at	LOC101060604 /// SLC7A5P1 /// SMG1P1 /// SMG1P3	-0.593899434	3.175534503	-4.446357907	0.000127138	0.001630603	0.931513985	down
754	1558549_s_at	1558549_s_at	VNN1	-0.673263205	4.639339775	-4.445079412	0.00012758	0.00163397	0.928169601	down
755	1558552_s_at	1558552_s_at	C3orf55	-1.256010904	6.919368812	-4.444625291	0.000127737	0.00163506	0.926981708	down
756	1558557_at	1558557_at	C16orf62	-1.1612245	6.348677578	-4.444488565	0.000127784	0.00163506	0.926624063	down
757	1558569_at	1558569_at	LOC100131541	-1.45246356	4.258480056	-4.443505438	0.000128126	0.001637512	0.924052471	down
758	1558573_at	1558573_at	MCTS1	-0.839688554	5.040029137	-4.442345713	0.00012853	0.001641522	0.921019054	down
759	1558578_a_at	1558578_a_at	C7orf73 /// LOC101930655 /// SLC13A4	-0.770517505	5.237302383	-4.441393071	0.000128862	0.001644618	0.918527374	down
760	1558579_at	1558579_at	FLJ37786	-1.405093428	5.006060116	-4.441118775	0.000128958	0.001645459	0.917809956	down
761	1558588_at	1558588_at	LINC00869 /// LOC100996741	-0.658551072	4.476973105	-4.439207546	0.000129629	0.001651886	0.912811333	down
762	1558590_at	1558590_at	METTL17	-0.614504462	7.820360793	-4.439035398	0.000129689	0.001652088	0.912361113	down
763	1558592_at	1558592_at	AX747507	-1.726446785	6.870803255	-4.438887322	0.000129741	0.001652236	0.911973849	down
764	1558594_at	1558594_at	TMEM253	-1.092423906	4.663235147	-4.438786872	0.000129777	0.001652236	0.911711146	down
765	1558595_at	1558595_at	LOC101928020	-2.46757004	6.160612785	-4.43874486	0.000129792	0.001652236	0.911601271	down
766	1558603_at	1558603_at	PLGLB2	-1.429643252	5.56645341	-4.437659571	0.000130174	0.001655181	0.908762994	down
767	1558605_at	1558605_at	CTD-2292M16.8	-0.581750959	6.314664836	-4.437331789	0.00013029	0.001655884	0.907905791	down
768	1558620_at	1558620_at	ZNF621	-0.855649543	3.430811903	-4.435081061	0.000131088	0.001662934	0.902020016	down
769	1558623_at	1558623_at	RGPD4-AS1	-0.693576518	5.021760363	-4.434790546	0.000131192	0.001663088	0.901260334	down
770	1558641_at	1558641_at	SPATA24	-0.696544241	7.098784952	-4.432374585	0.000132054	0.001670925	0.894943021	down
771	1558643_s_at	1558643_s_at	EDIL3	-0.904281796	4.500428932	-4.431977098	0.000132197	0.001672341	0.893903712	down
772	1558645_at	1558645_at	MIR133A1HG	-1.374044053	6.917048901	-4.431769235	0.000132271	0.001672556	0.893360218	down
773	1558647_at	1558647_at	SH3D19	-0.637890655	3.459456461	-4.431759073	0.000132275	0.001672556	0.893333646	down
774	1558648_at	1558648_at	C15orf57	-1.64064126	8.48712026	-4.431586237	0.000132337	0.001672954	0.892881741	down
775	1558651_at	1558651_at	LOC100507462	-0.844134868	4.378213483	-4.430589094	0.000132695	0.00167671	0.890274604	down
776	1558654_at	1558654_at	AK024134 /// PPM1H	-1.149741003	3.798422274	-4.430163881	0.000132849	0.001677226	0.889162868	down
777	1558661_at	1558661_at	LOC100506207	-0.689609007	3.626055382	-4.428873179	0.000133315	0.001682201	0.885788369	down
778	1558680_s_at	1558680_s_at	PDE1A	-1.674814844	5.790482028	-4.42620076	0.000134285	0.001690149	0.878801884	down
779	1558691_a_at	1558691_a_at	DOCK4	-0.896682313	4.777068181	-4.424565533	0.000134882	0.001694212	0.874527236	down
780	1558720_at	1558720_at	AX746968	-1.356691836	4.139889956	-4.418506641	0.000137116	0.001715524	0.858690759	down
781	1558722_at	1558722_at	ZNF252P	-0.784909233	5.050301287	-4.418344458	0.000137177	0.001715779	0.858266897	down
782	1558723_at	1558723_at	LOC284014	-1.012486753	4.745949115	-4.418283215	0.0001372	0.001715779	0.85810684	down
783	1558727_at	1558727_at	SERP2	-0.941681602	6.099548035	-4.417356332	0.000137545	0.001718805	0.855684501	down
784	1558733_at	1558733_at	ZBTB38	-1.026061109	9.242474871	-4.416486994	0.00013787	0.001721794	0.853412621	down
785	1558738_at	1558738_at	NOL3	-1.157129979	4.069966897	-4.416352295	0.00013792	0.00172203	0.853060612	down
786	1558745_at	1558745_at	LOC101929304 /// SNX29	-0.757208208	5.445200578	-4.414699808	0.000138539	0.001726445	0.848742305	down
787	1558750_a_at	1558750_a_at	ARHGAP11B /// LOC100288637	-1.249178528	8.442700388	-4.414512683	0.00013861	0.001726445	0.84825332	down
788	1558756_at	1558756_at	C2CD3	-0.692525138	3.665583217	-4.414412187	0.000138647	0.001726445	0.847990712	down
789	1558762_a_at	1558762_a_at	ZNF789	-1.129349334	5.987210222	-4.413026607	0.000139169	0.001730912	0.844370116	down
790	1558770_a_at	1558770_a_at	PIK3R6	-0.859415906	4.457641671	-4.410604179	0.000140087	0.001739944	0.838040598	down
791	1558773_s_at	1558773_s_at	RANBP10	-0.868753897	3.93997908	-4.410472648	0.000140137	0.00174017	0.83769694	down
792	1558791_at	1558791_at	FIRRE	-0.706961597	3.936795949	-4.406534866	0.000141641	0.001753642	0.827409171	down
793	1558794_at	1558794_at	NUTM2A-AS1	-0.949349639	3.996575708	-4.405727686	0.000141951	0.00175607	0.825300523	down
794	1558801_at	1558801_at	NNT-AS1	-0.565526528	3.257674011	-4.405338921	0.000142101	0.001756583	0.824284948	down
795	1558819_at	1558819_at	LOC101929759	-0.798938004	8.015449522	-4.402522177	0.00014319	0.001765659	0.816927164	down
796	1558820_a_at	1558820_a_at	CCDC178	-2.477210654	6.851415963	-4.402342058	0.00014326	0.001766123	0.81645669	down
797	1558821_s_at	1558821_s_at	AC083843.1	-0.97240477	6.427566307	-4.402214373	0.00014331	0.001766336	0.816123174	down
798	1558832_at	1558832_at	SLC2A1-AS1	-0.861091353	7.342813616	-4.399724259	0.000144281	0.001775099	0.80961928	down
799	1558844_at	1558844_at	LOC100506127	-0.82259988	8.427397701	-4.397161857	0.000145286	0.001783891	0.802927176	down
800	1558845_at	1558845_at	AC139100.3	-0.747988975	4.033013732	-4.397142639	0.000145294	0.001783891	0.802876988	down
801	1558848_at	1558848_at	AX747192 /// RP11-783K16.14	-1.020161704	4.137902003	-4.396411151	0.000145582	0.001786625	0.800966711	down
802	1558862_at	1558862_at	NBPF4 /// NBPF5P	-0.728223653	10.19815594	-4.393528002	0.000146725	0.001796315	0.793437861	down
803	1558869_at	1558869_at	BC039319	-0.732943126	4.832829364	-4.393168231	0.000146868	0.001797222	0.792498436	down
804	1558871_at	1558871_at	BC016361	-1.178394246	4.747979713	-4.393074484	0.000146905	0.001797277	0.792253647	down
805	1558881_at	1558881_at	LINC00924	-1.196869008	5.619338901	-4.391898451	0.000147374	0.001800802	0.789182913	down
806	1558888_x_at	1558888_x_at	ZNF321P /// ZNF816-ZNF321P	-0.765037149	5.203651552	-4.391299078	0.000147614	0.001802317	0.787617944	down
807	1558896_at	1558896_at	IBA57	-0.783076231	4.871135511	-4.390544647	0.000147916	0.001803992	0.785648164	down
808	1558914_at	1558914_at	DESI2	-0.687142201	4.553225372	-4.387507189	0.000149139	0.001816069	0.777718059	down
809	1558915_a_at	1558915_a_at	PEX14	-0.896212234	11.16477354	-4.386813763	0.000149419	0.00181908	0.775907805	down
810	1558920_at	1558920_at	SLC8A1-AS1	-0.572940288	4.425235193	-4.386269678	0.00014964	0.001820761	0.774487455	down
811	1558931_at	1558931_at	LRRC16A	-0.814871645	4.390555963	-4.385663015	0.000149886	0.001822328	0.772903771	down
812	1558934_a_at	1558934_a_at	GTF2H5	-1.075225585	6.265170595	-4.38556277	0.000149927	0.001822417	0.772642089	down
813	1558938_at	1558938_at	RP11-468E2.5	-0.766285892	4.576134637	-4.384833402	0.000150223	0.001824096	0.770738141	down
814	1558954_at	1558954_at	SNORA78	-0.988231256	6.404698369	-4.383350974	0.000150828	0.00182809	0.766868556	down
815	1558957_s_at	1558957_s_at	RP5-1180E21.5	-0.681296237	8.592187361	-4.382987861	0.000150976	0.001828963	0.765920753	down
816	1558967_s_at	1558967_s_at	HCG18	-0.809308894	5.057260547	-4.381962697	0.000151396	0.001831493	0.763244924	down
817	1558969_a_at	1558969_a_at	RPL32P3	-2.140712131	6.389147214	-4.381820606	0.000151455	0.001831627	0.762874054	down
818	1558990_at	1558990_at	C18orf21	-1.148251716	4.328895432	-4.380132888	0.000152149	0.001835962	0.758469103	down
819	1558999_x_at	1558999_x_at	LOC283922 /// PDPR	-0.837421289	7.051743834	-4.379327513	0.000152481	0.001838756	0.756367165	down
820	1559003_a_at	1559003_a_at	CCDC163P	-0.732329933	4.13884243	-4.37756359	0.000153212	0.001846106	0.751763748	down
821	1559018_at	1559018_at	PTPRE	-0.655828497	4.158997505	-4.376397864	0.000153697	0.001849332	0.748721644	down
822	1559021_at	1559021_at	C3orf52	-0.617316839	3.913037665	-4.374978384	0.000154289	0.001855641	0.745017517	down
823	1559028_at	1559028_at	C21orf15	-1.212217777	6.51085353	-4.372745802	0.000155225	0.001864849	0.739191995	down
824	1559034_at	1559034_at	SIRPB2	-1.017512754	5.505521788	-4.371461381	0.000155766	0.001869126	0.735840752	down
825	1559044_at	1559044_at	EXOSC1	-0.725405161	6.537582488	-4.368401586	0.000157063	0.001881946	0.727857935	down
826	1559050_at	1559050_at	HCG27	-1.273034239	5.081647564	-4.364121305	0.000158894	0.001902244	0.716692484	down
827	1559059_s_at	1559059_s_at	ZNF611	-1.489544692	5.245541212	-4.362774127	0.000159475	0.001906268	0.713178634	down
828	1559065_a_at	1559065_a_at	CLEC4G	-0.861591941	5.277176505	-4.361457446	0.000160045	0.001910787	0.709744504	down
829	1559072_a_at	1559072_a_at	ELFN2	-1.406008772	6.830122043	-4.361017002	0.000160236	0.001911609	0.70859579	down
830	1559075_s_at	1559075_s_at	BAHCC1	-0.700207882	4.321719413	-4.360633837	0.000160402	0.001912759	0.707596477	down
831	1559077_at	1559077_at	ABI3BP	-1.056140161	6.317391733	-4.360375978	0.000160514	0.001913611	0.706923978	down
832	1559078_at	1559078_at	AL833181	-0.535138039	3.359029848	-4.360308415	0.000160544	0.001913611	0.706747775	down
833	1559079_at	1559079_at	LINC00567	-0.789514018	5.144913863	-4.359772162	0.000160777	0.001915574	0.705349245	down
834	1559114_a_at	1559114_a_at	ACKR3	-0.784337182	5.002527369	-4.354798808	0.000162957	0.001934787	0.692380263	down
835	1559128_at	1559128_at	HSDL2	-0.913032882	5.594952704	-4.352257451	0.000164083	0.001944348	0.685754134	down
836	1559132_at	1559132_at	TMEM80	-1.207803429	6.742049335	-4.350635936	0.000164805	0.001951362	0.681526668	down
837	1559169_at	1559169_at	RP1-187B23.1	-0.814219823	5.290222177	-4.342893405	0.000168296	0.001983101	0.661344687	down
838	1559171_at	1559171_at	MGC57346	-1.179913867	6.545543844	-4.342380409	0.00016853	0.001985001	0.660007707	down
839	1559180_at	1559180_at	LOC100131860	-0.704789337	4.352790784	-4.34111535	0.000169108	0.001990525	0.656710799	down
840	1559204_x_at	1559204_x_at	KRAS	-0.732145144	4.110868158	-4.338330103	0.000170388	0.002002142	0.649452661	down
841	1559208_at	1559208_at	ST7-OT4	-0.943826899	7.806617405	-4.337876173	0.000170598	0.002003312	0.648269827	down
842	1559210_at	1559210_at	BC047644	-1.589355174	5.396662005	-4.33760992	0.000170721	0.002004009	0.647576046	down
843	1559213_at	1559213_at	LINC01419	-1.097539369	8.859605153	-4.337580542	0.000170734	0.002004009	0.647499496	down
844	1559214_at	1559214_at	FBXO22	-1.234621913	4.213706394	-4.337509579	0.000170767	0.002004009	0.647314589	down
845	1559227_s_at	1559227_s_at	VHL	-0.791188281	4.411496751	-4.335605461	0.000171649	0.002011075	0.64235322	down
846	1559237_a_at	1559237_a_at	RP11-543C4.1	-0.574676707	4.016153523	-4.33428281	0.000172265	0.002016396	0.638907141	down
847	1559258_a_at	1559258_a_at	CT83	-0.690260006	3.985317254	-4.330921947	0.000173839	0.002030041	0.63015145	down
848	1559268_at	1559268_at	ADAM23	-1.724930562	9.094792699	-4.328715325	0.00017488	0.002039152	0.624403413	down
849	1559270_at	1559270_at	ZFHX4	-0.568539341	3.35500978	-4.328633079	0.000174919	0.002039171	0.62418918	down
850	1559283_a_at	1559283_a_at	CNPY1	-0.775321968	6.021409132	-4.326020685	0.00017616	0.002049705	0.617384825	down
851	1559287_at	1559287_at	AX747750 /// RP11-532F6.3	-0.625769258	4.280960346	-4.32478402	0.000176751	0.002055264	0.614164001	down
852	1559288_at	1559288_at	AC067956.1	-0.830536629	8.942260867	-4.32452464	0.000176875	0.002056269	0.61348848	down
853	1559289_at	1559289_at	TADA1	-0.871349838	5.95189653	-4.32425234	0.000177005	0.002057348	0.612779318	down
854	1559297_at	1559297_at	SNX29P2	-0.677036139	3.542914173	-4.323077271	0.000177569	0.00206127	0.609719133	down
855	1559303_at	1559303_at	LOC100505835	-2.020014973	5.64729784	-4.322386776	0.000177901	0.002063811	0.607920969	down
856	1559311_at	1559311_at	EHMT1-IT1	-0.554041241	3.21462756	-4.321454313	0.00017835	0.002066258	0.605492763	down
857	1559313_at	1559313_at	DQ573539 /// SNX18P3 /// SNX18P3	-0.931025242	5.755817031	-4.321362741	0.000178395	0.002066258	0.605254306	down
858	1559315_s_at	1559315_s_at	SOCS2-AS1	-1.045022396	4.665216072	-4.321351289	0.0001784	0.002066258	0.605224487	down
859	1559326_at	1559326_at	DIO3OS	-0.94234552	8.581377357	-4.320297993	0.000178909	0.002070237	0.602481741	down
860	1559331_x_at	1559331_x_at	CTD-2035E11.5	-0.758277995	4.37488114	-4.320061412	0.000179024	0.00207083	0.601865711	down
861	1559340_at	1559340_at	TTLL11-IT1	-1.381993305	7.791508864	-4.319513223	0.00017929	0.002072444	0.600438305	down
862	1559355_at	1559355_at	NXPH2	-0.744306502	3.944908923	-4.316374561	0.000180819	0.002084829	0.592266298	down
863	1559372_at	1559372_at	LOC101928043	-0.655077793	5.909005098	-4.313938046	0.000182014	0.002095523	0.58592316	down
864	1559376_at	1559376_at	ATP1A1-AS1	-1.01857606	4.546756812	-4.313443017	0.000182258	0.002097006	0.584634496	down
865	1559390_a_at	1559390_a_at	SPATA45	-1.059680731	4.911298713	-4.312903754	0.000182524	0.00209786	0.583230714	down
866	1559397_s_at	1559397_s_at	PRR14	-1.293263184	5.158568873	-4.311759841	0.00018309	0.002100663	0.580253034	down
867	1559441_s_at	1559441_s_at	FLJ38576	-1.098945106	5.295398668	-4.305901634	0.000186014	0.002123687	0.565005938	down
868	1559443_s_at	1559443_s_at	IL21R-AS1	-1.249214451	4.826080021	-4.305807157	0.000186062	0.002123786	0.564760073	down
869	1559449_a_at	1559449_a_at	ZNF254	-1.167574937	3.852834581	-4.305119218	0.000186408	0.002126853	0.562969832	down
870	1559458_at	1559458_at	LTBR	-1.003558303	5.716640307	-4.304192868	0.000186876	0.00213041	0.560559245	down
871	1559469_s_at	1559469_s_at	SIPA1L2	-0.500859873	11.00192315	-4.302763569	0.0001876	0.002136434	0.556840044	down
872	1559474_at	1559474_at	LOC100996693 /// SPEG	-0.886807804	5.747407309	-4.302168315	0.000187902	0.00213854	0.555291191	down
873	1559479_at	1559479_at	SEPSECS-AS1	-0.686438858	7.540247777	-4.301489991	0.000188247	0.002141129	0.553526234	down
874	1559483_at	1559483_at	PROX1-AS1	-1.012644657	4.333101249	-4.30042478	0.00018879	0.002146413	0.550754725	down
875	1559485_at	1559485_at	ATG2B	-0.638129954	9.434993304	-4.300180881	0.000188915	0.002147382	0.550120156	down
876	1559488_at	1559488_at	LINC01366	-0.969159321	9.93662411	-4.300087371	0.000188962	0.002147479	0.549876865	down
877	1559492_at	1559492_at	LOC100506844	-0.616636272	3.916124633	-4.298902314	0.000189569	0.002152582	0.546793723	down
878	1559494_at	1559494_at	SLC35G2	-0.528037121	4.177651751	-4.298636294	0.000189705	0.002153012	0.546101644	down
879	1559495_at	1559495_at	BC039122	-1.571472929	6.505069211	-4.298624902	0.000189711	0.002153012	0.546072008	down
880	1559507_at	1559507_at	LOC100130357	-2.87678548	5.671637054	-4.296180402	0.000190969	0.002163541	0.539712751	down
881	1559514_at	1559514_at	LOC100132077	-0.910057739	5.322416522	-4.294754115	0.000191707	0.002169653	0.536002629	down
882	1559521_at	1559521_at	AP000473.8	-0.848768583	4.622337165	-4.294184595	0.000192003	0.00217075	0.534521232	down
883	1559523_at	1559523_at	BC042590	-1.118667168	5.110818111	-4.292960272	0.000192639	0.002177047	0.531336724	down
884	1559532_at	1559532_at	ARIH2OS	-0.836615507	3.891213146	-4.291550107	0.000193375	0.002182656	0.527669037	down
885	1559538_at	1559538_at	LOC101929549	-0.743510397	4.791786243	-4.289686531	0.000194352	0.002191419	0.522822412	down
886	1559544_s_at	1559544_s_at	LINC00441	-0.90042368	5.718711514	-4.288328583	0.000195067	0.002197665	0.519291021	down
887	1559567_at	1559567_at	PRDM11	-0.58191612	3.668671339	-4.285135926	0.000196757	0.002211701	0.510989211	down
888	1559571_a_at	1559571_a_at	ATP13A4	-0.838459006	4.150431806	-4.28447094	0.000197111	0.002214583	0.509260199	down
889	1559580_at	1559580_at	LRRC39	-0.766490053	6.116162632	-4.282743754	0.000198034	0.002221263	0.504769626	down
890	1559582_at	1559582_at	RHOQ	-0.887621453	3.874919199	-4.282650044	0.000198084	0.002221263	0.504525995	down
891	1559586_at	1559586_at	LOC728868	-0.728852697	3.5040871	-4.282360433	0.000198239	0.002221614	0.503773061	down
892	1559605_a_at	1559605_a_at	LOC285043	-0.588860275	4.164918853	-4.278411619	0.000200366	0.002239932	0.493507815	down
893	1559617_at	1559617_at	LOC101927206	-0.738525822	4.205411163	-4.277294479	0.000200972	0.002243852	0.490604041	down
894	1559621_at	1559621_at	LOC101927237	-0.715967303	4.404653188	-4.276338164	0.000201492	0.002248281	0.488118409	down
895	1559629_at	1559629_at	LOC101927710	-0.971416556	4.98361885	-4.273923554	0.000202811	0.002260562	0.481842866	down
896	1559650_at	1559650_at	JAZF1-AS1	-0.630548168	4.147020497	-4.271877659	0.000203935	0.002267216	0.476526126	down
897	1559653_at	1559653_at	GRTP1-AS1	-0.943915597	5.002086123	-4.271111026	0.000204358	0.002270532	0.474533971	down
898	1559654_s_at	1559654_s_at	GRTP1-AS1 /// LOC101930007 /// LOC101930262	-1.101172458	6.448853832	-4.27078738	0.000204537	0.002272057	0.473692973	down
899	1559656_a_at	1559656_a_at	MAMDC2-AS1	-1.671555551	6.117966728	-4.270328754	0.000204791	0.00227395	0.472501247	down
900	1559661_at	1559661_at	TENM3	-1.170804263	7.333488706	-4.270008428	0.000204968	0.002274995	0.471668902	down
901	1559664_at	1559664_at	BC042374	-0.907351103	6.297922906	-4.269184932	0.000205425	0.002278939	0.469529162	down
902	1559670_at	1559670_at	LOC100506489	-0.875358396	6.328046863	-4.268795427	0.000205641	0.002279324	0.468517115	down
903	1559679_a_at	1559679_a_at	RP11-495K9.5	-1.098305441	5.718239792	-4.26798894	0.000206089	0.002281883	0.466421678	down
904	1559681_a_at	1559681_a_at	LOC101930301 /// LOC101930303 /// TRIM16L	-0.979990975	5.411773141	-4.267661878	0.000206272	0.002282575	0.465571919	down
905	1559686_a_at	1559686_a_at	LOC100506379	-2.529667416	6.310395807	-4.267357877	0.000206441	0.002282575	0.464782087	down
906	1559687_at	1559687_at	TMEM221	-0.719262991	3.71805886	-4.2673524	0.000206444	0.002282575	0.464767858	down
907	1559709_at	1559709_at	ZNF138	-0.671267497	4.189574559	-4.263184327	0.000208782	0.002301905	0.45393975	down
908	1559716_at	1559716_at	INO80C	-0.640945656	3.756679424	-4.2609741	0.000210032	0.002312891	0.448198676	down
909	1559725_at	1559725_at	LOC101928555	-0.983548256	4.264316041	-4.260089389	0.000210535	0.002316559	0.445900794	down
910	1559748_at	1559748_at	ADAMTSL3	-0.563608588	10.32173544	-4.256804714	0.000212411	0.002332508	0.43737021	down
911	1559760_at	1559760_at	LOC401220	-0.722484821	6.751425237	-4.254851514	0.000213534	0.002342023	0.432298174	down
912	1559765_a_at	1559765_a_at	LOC101928483	-0.765446128	3.889490575	-4.254407004	0.000213791	0.002343104	0.431143942	down
913	1559785_at	1559785_at	TPPP2	-0.949650453	3.820781939	-4.252838103	0.000214698	0.00234972	0.427070246	down
914	1559790_at	1559790_at	LOC646241	-0.855519591	4.701215585	-4.251850645	0.000215272	0.002354468	0.42450643	down
915	1559796_at	1559796_at	EBF3	-0.962547358	5.239356961	-4.250770503	0.000215901	0.002359929	0.421702102	down
916	1559804_at	1559804_at	AK093370 /// CTD-3046C4.1	-0.709259795	4.915622539	-4.249885323	0.000216417	0.002364631	0.419404049	down
917	1559806_at	1559806_at	RP1-155D22.2	-1.043330626	4.829846384	-4.249319527	0.000216748	0.002367773	0.417935207	down
918	1559812_at	1559812_at	FAM53B-AS1	-1.200193456	8.801387394	-4.248316703	0.000217336	0.002371945	0.415331909	down
919	1559817_at	1559817_at	LOC100288798	-0.767312599	4.687233616	-4.248013079	0.000217514	0.002372822	0.414543735	down
920	1559837_at	1559837_at	LOC101928420	-0.579177499	3.262787928	-4.244962695	0.000219313	0.002387393	0.406625872	down
921	1559848_at	1559848_at	NSUN4	-1.807920998	6.453713869	-4.244349179	0.000219677	0.002389737	0.405033502	down
922	1559856_s_at	1559856_s_at	KMT2A	-1.070717384	9.873919405	-4.24331738	0.000220289	0.002395379	0.40235559	down
923	1559861_at	1559861_at	LOC101928099	-0.653721858	5.026493586	-4.243254651	0.000220327	0.002395379	0.402192787	down
924	1559883_s_at	1559883_s_at	SAMHD1	-0.793513994	7.479409652	-4.240023647	0.000222257	0.002409656	0.393807932	down
925	1559893_at	1559893_at	GPATCH11	-1.019909296	6.002808257	-4.238606863	0.000223109	0.002416491	0.390131594	down
926	1559924_at	1559924_at	RP11-474P2.2	-1.36422609	5.979008899	-4.236179635	0.000224575	0.002425148	0.383833859	down
927	1559925_s_at	1559925_s_at	LOC102723757	-0.866342701	7.667338459	-4.236110039	0.000224617	0.002425148	0.383653294	down
928	1559930_at	1559930_at	LOC101928211	-0.954745147	4.215438321	-4.235302979	0.000225107	0.002427169	0.381559441	down
929	1559948_at	1559948_at	LOC101927253	-1.512902326	5.299756678	-4.234029102	0.000225882	0.002432562	0.378254627	down
930	1559950_at	1559950_at	FAM66B /// FAM66C /// FAM66D /// LOC101928910 /// LOC102725108	-0.753103572	10.88646128	-4.233658706	0.000226108	0.002433697	0.377293747	down
931	1559970_at	1559970_at	LOC100506731	-0.999089639	4.278245683	-4.231776026	0.00022726	0.002441628	0.372409956	down
932	1559971_at	1559971_at	BSDC1	-1.27568161	4.093492256	-4.231582448	0.000227379	0.002442424	0.371907825	down
933	1559979_at	1559979_at	SYF2	-0.777364531	4.691403848	-4.23070411	0.000227918	0.002446298	0.369629526	down
934	1559988_at	1559988_at	ZNF483	-0.63048599	3.407691251	-4.229354483	0.00022875	0.002452817	0.366128943	down
935	1559992_a_at	1559992_a_at	LINC00645	-0.613421236	3.849094903	-4.22755251	0.000229865	0.002462841	0.361455434	down
936	1559993_at	1559993_at	SFXN3	-0.531151879	12.58070947	-4.226942046	0.000230244	0.002466418	0.359872254	down
937	1560001_at	1560001_at	LOC100131581	-0.803380526	7.042016187	-4.226329384	0.000230625	0.002468564	0.358283417	down
938	1560002_at	1560002_at	DQ594366	-1.041439507	6.604660651	-4.226100626	0.000230767	0.002469605	0.357690185	down
939	1560017_at	1560017_at	TMTC3	-0.55732498	4.14821055	-4.22524864	0.000231299	0.002470987	0.3554808	down
940	1560019_at	1560019_at	DLGAP1-AS2	-0.59845545	3.26589946	-4.225147152	0.000231362	0.002470987	0.355217626	down
941	1560025_at	1560025_at	AK094644	-0.589792005	3.461484534	-4.224424861	0.000231813	0.002473534	0.353344645	down
942	1560030_at	1560030_at	LOC283692	-0.646807883	3.885286035	-4.223966652	0.0002321	0.002474663	0.352156492	down
943	1560033_at	1560033_at	MCCC2	-0.745404533	3.450290755	-4.223230673	0.000232561	0.002478171	0.350248126	down
944	1560038_at	1560038_at	LOC100506071	-0.602626355	4.133783672	-4.222838375	0.000232808	0.002479432	0.349230936	down
945	1560063_a_at	1560063_a_at	CTD-2540F13.2	-1.27663969	6.662080063	-4.220860484	0.000234053	0.002487726	0.344102754	down
946	1560070_at	1560070_at	LOC101928191	-1.119805779	6.751817817	-4.219587892	0.000234858	0.002493858	0.340803489	down
947	1560071_a_at	1560071_a_at	RP1-30M3.5	-0.529234902	3.350190632	-4.219413849	0.000234969	0.002494145	0.340352288	down
948	1560074_at	1560074_at	PRKCA	-0.909433355	7.199095602	-4.219345029	0.000235012	0.002494145	0.340173876	down
949	1560091_a_at	1560091_a_at	PHF21B	-1.11177927	4.955028346	-4.217344393	0.000236284	0.002503648	0.334987572	down
950	1560101_at	1560101_at	SYDE2	-0.868884623	9.281994154	-4.215487586	0.00023747	0.002512811	0.330174561	down
951	1560112_at	1560112_at	WDFY2	-0.931360336	6.870670805	-4.213242589	0.000238913	0.002523587	0.324355889	down
952	1560141_at	1560141_at	LOC100133039	-1.210963681	4.024076422	-4.210930365	0.000240407	0.002532127	0.318363625	down
953	1560145_at	1560145_at	AK057978 /// MKLN1	-0.805037337	8.79990597	-4.210628581	0.000240603	0.002532725	0.317581581	down
954	1560147_at	1560147_at	WDR86-AS1	-0.755493077	10.35737591	-4.210520233	0.000240673	0.002532978	0.31730081	down
955	1560161_at	1560161_at	RP11-59H7.3	-0.527988236	3.070149227	-4.20923864	0.000241507	0.002538327	0.313979837	down
956	1560164_at	1560164_at	LOC101927990	-0.795238634	7.447813636	-4.208909486	0.000241721	0.002539117	0.313126936	down
957	1560168_at	1560168_at	LINC01330	-1.360323848	4.459708303	-4.208722714	0.000241843	0.002539728	0.312642981	down
958	1560172_at	1560172_at	INTS10	-0.887597468	5.119362773	-4.208075092	0.000242266	0.002542761	0.310964925	down
959	1560174_at	1560174_at	SPAG16	-0.677227934	4.054734116	-4.20795297	0.000242346	0.002542761	0.310648498	down
960	1560176_s_at	1560176_s_at	PPP4R1L	-1.003427599	6.859415398	-4.207760298	0.000242471	0.002543578	0.310149279	down
961	1560180_at	1560180_at	LOC101929456	-0.88840138	7.312231026	-4.206796129	0.000243103	0.00254871	0.30765115	down
962	1560181_at	1560181_at	LDLRAD4-AS1	-1.986611984	4.945945891	-4.206728317	0.000243147	0.00254871	0.307475455	down
963	1560212_a_at	1560212_a_at	LOC101929248	-0.875679479	4.761513719	-4.202749047	0.00024577	0.002568133	0.297166558	down
964	1560219_at	1560219_at	ASB3 /// AX747197	-1.209067755	4.421790202	-4.202360393	0.000246028	0.002570037	0.296159797	down
965	1560238_at	1560238_at	LOC101927667	-1.026494699	4.912627332	-4.199259309	0.000248094	0.002586673	0.288127492	down
966	1560241_at	1560241_at	LOC101928682	-0.684007397	4.0275911	-4.198862844	0.000248359	0.002588452	0.28710067	down
967	1560246_at	1560246_at	LOC101929524	-0.594900633	4.728330191	-4.197963087	0.000248962	0.002594244	0.284770426	down
968	1560250_s_at	1560250_s_at	LOC284242	-0.709698648	6.200926021	-4.197748809	0.000249106	0.002594776	0.28421549	down
969	1560258_a_at	1560258_a_at	CTB-92J24.2	-0.712052263	3.195211616	-4.196699034	0.000249812	0.002599849	0.281496876	down
970	1560274_at	1560274_at	WTAP	-0.893251771	7.425392645	-4.195476938	0.000250636	0.002604541	0.278332175	down
971	1560277_a_at	1560277_a_at	C12orf80	-0.762013155	10.78055062	-4.195137181	0.000250866	0.00260564	0.277452383	down
972	1560281_a_at	1560281_a_at	TMEM95	-0.639374313	5.60170859	-4.194496181	0.0002513	0.002608656	0.275792573	down
973	1560282_at	1560282_at	LOC101928590	-0.586548763	8.438286071	-4.194424088	0.000251348	0.002608656	0.275605897	down
974	1560288_at	1560288_at	LOC101927196	-1.111220404	9.714766743	-4.194054824	0.000251599	0.002609288	0.27464975	down
975	1560292_a_at	1560292_a_at	TMCO4	-0.909031585	8.223431264	-4.193433086	0.000252021	0.002612178	0.2730399	down
976	1560298_at	1560298_at	LOC101929261	-0.754009741	3.467990829	-4.192715394	0.000252509	0.002614919	0.271181659	down
977	1560337_at	1560337_at	LINC01289	-0.638551501	3.98981181	-4.189318323	0.000254831	0.002630339	0.262386886	down
978	1560352_at	1560352_at	ENTPD1-AS1 /// LOC101927104	-0.77645012	7.980282806	-4.187023437	0.000256412	0.002642234	0.256446418	down
979	1560354_at	1560354_at	CTD-2083E4.4	-0.82870887	4.268998388	-4.186896234	0.0002565	0.002642576	0.256117166	down
980	1560359_at	1560359_at	ITGA1	-0.799856111	4.700036666	-4.186077633	0.000257067	0.002647414	0.253998338	down
981	1560402_at	1560402_at	GAS5	-1.773263558	6.542563777	-4.182404588	0.000259624	0.002664212	0.244492253	down
982	1560407_at	1560407_at	MARK1	-1.305733154	6.474921938	-4.180779073	0.000260763	0.002674401	0.240285863	down
983	1560412_at	1560412_at	LOC100507506	-0.64615272	9.489678995	-4.180009438	0.000261305	0.002677943	0.238294375	down
984	1560419_at	1560419_at	LOC100127974	-0.84278427	5.13504457	-4.178998384	0.000262017	0.00268301	0.235678316	down
985	1560424_at	1560424_at	AK098263	-0.618410972	4.662375038	-4.178491723	0.000262375	0.002685634	0.2343674	down
986	1560425_s_at	1560425_s_at	RP11-75C9.1	-1.247568028	3.970807693	-4.17845817	0.000262399	0.002685634	0.234280588	down
987	1560426_at	1560426_at	C12orf55	-0.681845939	3.872041448	-4.178331947	0.000262488	0.002685982	0.233954009	down
988	1560432_at	1560432_at	CLRN1-AS1	-0.571458001	4.243878522	-4.177604603	0.000263003	0.0026893	0.23207218	down
989	1560435_at	1560435_at	AX748292	-1.330766361	11.03483947	-4.176944925	0.000263471	0.002692457	0.230365479	down
990	1560445_x_at	1560445_x_at	ARHGEF1	-0.81444571	4.794096952	-4.176398235	0.000263859	0.00269503	0.228951142	down
991	1560448_at	1560448_at	PRR7-AS1	-0.728386275	9.333802902	-4.175633691	0.000264403	0.002699578	0.226973257	down
992	1560449_at	1560449_at	LOC101927543	-0.905827455	4.07344936	-4.17525791	0.000264671	0.002701808	0.226001137	down
993	1560458_s_at	1560458_s_at	CAPS2	-1.265703279	4.014000112	-4.174503635	0.000265209	0.002704273	0.22404993	down
994	1560464_at	1560464_at	TSPAN10	-0.772778498	5.200275662	-4.173816551	0.000265701	0.002707768	0.222272602	down
995	1560475_at	1560475_at	LOC100129455	-0.73606721	5.898806443	-4.17242886	0.000266696	0.002715378	0.218683154	down
996	1560482_at	1560482_at	BC034423 /// RP11-966I7.2	-0.982258017	9.335528015	-4.171538578	0.000267336	0.002719871	0.21638045	down
997	1560485_at	1560485_at	HIVEP1	-0.762599241	8.736769206	-4.171271261	0.000267528	0.002720818	0.215689059	down
998	1560488_at	1560488_at	LCNL1	-0.77250728	5.48619108	-4.170332256	0.000268206	0.002726693	0.213260478	down
999	1560491_at	1560491_at	LOC102546299	-0.60752619	4.257465577	-4.170041968	0.000268416	0.002727305	0.212509721	down
1000	1560495_at	1560495_at	LOC101929741	-0.648340578	3.9060119	-4.169047256	0.000269136	0.00273259	0.209937227	down
1001	1560507_at	1560507_at	AWAT1	-0.644953813	3.486937504	-4.168472842	0.000269552	0.002733109	0.208451754	down
1002	1560510_at	1560510_at	ARHGEF7-IT1	-0.510492315	3.733403642	-4.167961668	0.000269924	0.002736018	0.207129859	down
1003	1560511_at	1560511_at	CTA-268H5.14	-0.754659881	5.455705324	-4.16761168	0.000270178	0.002738019	0.20622481	down
1004	1560513_at	1560513_at	LOC400568	-1.694606161	5.256104631	-4.167483688	0.000270271	0.002738019	0.205893835	down
1005	1560520_at	1560520_at	LOC102724162	-0.689602756	6.622256603	-4.166731729	0.000270819	0.002741538	0.20394938	down
1006	1560522_at	1560522_at	DLGAP1-AS3	-1.659806024	4.115891398	-4.166412569	0.000271052	0.002742998	0.203124101	down
1007	1560523_at	1560523_at	AC005537.2	-1.236274196	5.190932121	-4.166317005	0.000271122	0.002742998	0.202876996	down
1008	1560531_at	1560531_at	LCE1B	-1.199764403	6.381479941	-4.16525466	0.000271899	0.002748393	0.200130115	down
1009	1560533_at	1560533_at	LOC101928098	-1.86447811	6.238906583	-4.164920854	0.000272143	0.002749611	0.19926703	down
1010	1560548_at	1560548_at	LINC00382	-0.745774274	3.926226667	-4.164371913	0.000272546	0.002750307	0.197847727	down
1011	1560562_a_at	1560562_a_at	ZNF677	-0.861376208	5.712520142	-4.163407246	0.000273255	0.002752431	0.195353648	down
1012	1560563_at	1560563_at	LOC101929552	-0.972547941	9.433691892	-4.162820899	0.000273686	0.002756273	0.193837747	down
1013	1560576_at	1560576_at	LOC101928845	-0.604573108	9.032970854	-4.161619922	0.000274573	0.002762656	0.19073297	down
1014	1560579_s_at	1560579_s_at	SLC16A1-AS1	-1.287935814	5.389871664	-4.160612543	0.000275319	0.00276914	0.18812883	down
1015	1560588_at	1560588_at	AC073321.4	-2.06524677	6.961158391	-4.159678812	0.000276012	0.002774069	0.185715193	down
1016	1560595_at	1560595_at	LOC100128993	-1.179107427	4.977393103	-4.158337032	0.000277011	0.002782574	0.182246979	down
1017	1560617_at	1560617_at	AP000266.7 /// BC034802 /// LOC100128198	-0.579793919	3.147407812	-4.1568383	0.00027813	0.002789724	0.178373357	down
1018	1560619_at	1560619_at	LINC00935	-1.309062289	7.887016047	-4.156680662	0.000278249	0.002789787	0.177965943	down
1019	1560620_at	1560620_at	KCNK15	-1.113555914	3.774896988	-4.156625521	0.00027829	0.002789787	0.177823431	down
1020	1560625_s_at	1560625_s_at	CATIP-AS1	-0.650918373	8.144587578	-4.156052825	0.000278719	0.002792555	0.176343336	down
1021	1560634_a_at	1560634_a_at	AC007557.2 /// BC031974	-0.867449077	5.853325325	-4.154174268	0.000280132	0.002803776	0.171488636	down
1022	1560652_at	1560652_at	RP6-24A23.7	-0.637076592	4.161757551	-4.152775524	0.000281189	0.002809577	0.167874207	down
1023	1560659_at	1560659_at	LINC00342	-0.688479147	4.456395908	-4.152257338	0.000281581	0.002811444	0.166535254	down
1024	1560665_at	1560665_at	SCPEP1	-0.549031772	3.52204937	-4.151824157	0.00028191	0.002812251	0.165415974	down
1025	1560673_at	1560673_at	LOC101929591	-0.825553559	8.147985392	-4.151767499	0.000281953	0.002812251	0.165269579	down
1026	1560676_at	1560676_at	SIAH3	-0.603198161	3.969452929	-4.151683918	0.000282016	0.002812251	0.165053621	down
1027	1560679_at	1560679_at	LINC01127	-1.404371928	8.226476294	-4.15160835	0.000282074	0.002812251	0.164858366	down
1028	1560683_at	1560683_at	NBEAP1	-1.443087803	7.37186755	-4.151254719	0.000282342	0.002813903	0.163944663	down
1029	1560690_at	1560690_at	LINC01153	-0.737482738	3.802830102	-4.150491072	0.000282923	0.002817447	0.161971622	down
1030	1560692_at	1560692_at	VSTM2A /// VSTM2A-OT1	-0.835092101	7.504988724	-4.150448609	0.000282956	0.002817447	0.161861914	down
1031	1560694_at	1560694_at	SFT2D1	-0.94361085	5.139732699	-4.150259401	0.0002831	0.002818368	0.161373068	down
1032	1560697_at	1560697_at	TRHDE-AS1	-1.271899464	5.246151105	-4.149170301	0.000283931	0.002825099	0.158559323	down
1033	1560703_at	1560703_at	LYRM9	-0.827393628	7.406581837	-4.149006844	0.000284056	0.002825313	0.158137036	down
1034	1560705_at	1560705_at	SLC25A28	-1.575274184	7.781636663	-4.148766661	0.000284239	0.002826137	0.157516537	down
1035	1560714_at	1560714_at	FLJ37035	-0.965142028	4.053658201	-4.147846704	0.000284944	0.002830871	0.155139954	down
1036	1560715_at	1560715_at	P4HA3	-0.520950402	3.68479007	-4.147803841	0.000284977	0.002830871	0.155029226	down
1037	1560724_at	1560724_at	TOR1AIP1	-2.212291981	5.157862275	-4.14634793	0.000286096	0.002838889	0.151268319	down
1038	1560734_at	1560734_at	LOC101927079 /// LOC727924 /// OR4N4	-0.588502451	3.137493068	-4.145639275	0.000286642	0.002841382	0.149437827	down
1039	1560750_at	1560750_at	LOC151121	-0.918910382	6.712221365	-4.144322412	0.000287659	0.002845626	0.146036479	down
1040	1560752_at	1560752_at	FBXW2	-1.000627403	6.844707188	-4.14407223	0.000287853	0.002846512	0.145390308	down
1041	1560753_at	1560753_at	RP11-215E13.2	-0.658596865	5.168401591	-4.143928587	0.000287964	0.002847097	0.145019308	down
1042	1560754_at	1560754_at	CMTM7	-0.839014457	4.011947972	-4.143731297	0.000288117	0.002848094	0.144509754	down
1043	1560757_at	1560757_at	TOP1MT	-1.787798093	6.407234496	-4.142882465	0.000288776	0.002853059	0.142317484	down
1044	1560762_at	1560762_at	LINC00996	-0.574162854	3.899135598	-4.142624722	0.000288976	0.002853492	0.141651834	down
1045	1560770_at	1560770_at	PABPC1	-0.952245402	5.451398255	-4.140723973	0.000290458	0.002865018	0.136743205	down
1046	1560773_at	1560773_at	DLGAP1 /// LOC102724716	-0.896471501	5.798580289	-4.139765771	0.000291208	0.00287086	0.13426886	down
1047	1560785_at	1560785_at	DYRK3	-0.881444209	5.723210804	-4.138493976	0.000292206	0.00287655	0.130984926	down
1048	1560787_at	1560787_at	LOC101929143	-0.589992713	3.78167854	-4.138406023	0.000292275	0.002876713	0.130757828	down
1049	1560790_at	1560790_at	GOLGA6L2	-0.559957176	4.525306101	-4.137939393	0.000292642	0.002879086	0.129552992	down
1050	1560792_at	1560792_at	RP11-309G3.3	-1.047945218	8.768813475	-4.137568211	0.000292935	0.00288113	0.128594622	down
1051	1560794_at	1560794_at	RP11-274B18.4	-0.516503754	4.169172519	-4.137193153	0.00029323	0.002883394	0.127626262	down
1052	1560810_at	1560810_at	LOC101927735	-0.658346089	5.211529619	-4.135312483	0.000294718	0.002895021	0.122770872	down
1053	1560819_a_at	1560819_a_at	LINC00944	-1.118089887	6.63033661	-4.134372966	0.000295463	0.002899221	0.120345466	down
1054	1560823_at	1560823_at	LOC340017	-0.822582157	6.248603903	-4.133881227	0.000295854	0.002902017	0.11907607	down
1055	1560827_at	1560827_at	LOC101928725	-0.72604886	4.579010155	-4.13339039	0.000296245	0.002904809	0.117809034	down
1056	1560832_at	1560832_at	LINC01029	-1.118939177	4.891812638	-4.132311757	0.000297106	0.002910633	0.115024788	down
1057	1560833_at	1560833_at	LINC01189 /// LOC101927827	-1.175207223	5.054730837	-4.132293416	0.000297121	0.002910633	0.114977447	down
1058	1560836_at	1560836_at	LINC01241	-1.159136835	4.921096053	-4.132262309	0.000297146	0.002910633	0.114897154	down
1059	1560842_a_at	1560842_a_at	TEX26-AS1	-0.665184701	4.973732306	-4.132112674	0.000297265	0.002910633	0.114510918	down
1060	1560851_at	1560851_at	LINC00619	-1.050821551	10.28019368	-4.131122927	0.000298058	0.002915781	0.111956279	down
1061	1560877_a_at	1560877_a_at	RP11-21G15.1	-0.977833972	4.024212787	-4.128915497	0.000299832	0.002923206	0.106259159	down
1062	1560878_at	1560878_at	SYT15	-1.253915784	4.228922932	-4.1287539	0.000299963	0.002923955	0.105842123	down
1063	1560881_a_at	1560881_a_at	LINC00112	-0.702791718	3.397411643	-4.128430204	0.000300224	0.002925458	0.105006763	down
1064	1560903_at	1560903_at	CTA-254O6.1	-1.075085957	6.269002138	-4.124798078	0.000303171	0.002944963	0.095634368	down
1065	1560928_at	1560928_at	LOC151657	-0.845783173	6.386076351	-4.121352613	0.000305992	0.00296301	0.086745321	down
1066	1560935_s_at	1560935_s_at	LOC284669	-0.680569706	7.745234812	-4.120955919	0.000306319	0.002964246	0.085721984	down
1067	1560944_at	1560944_at	SLC25A3P1	-1.315938027	6.946107654	-4.119274577	0.000307707	0.002973809	0.081384934	down
1068	1560959_a_at	1560959_a_at	RP1-39J2.1	-1.990719089	6.57432715	-4.117255799	0.000309381	0.002985952	0.076177983	down
1069	1560960_at	1560960_at	AY927499	-0.554425337	3.388036673	-4.117013698	0.000309583	0.002987369	0.07555358	down
1070	1560974_s_at	1560974_s_at	NOS1	-0.980977014	6.65632127	-4.115120861	0.000311162	0.002998375	0.070672041	down
1071	1561004_at	1561004_at	PRKCQ-AS1	-1.293351162	5.056598858	-4.111245593	0.00031442	0.003017383	0.060679472	down
1072	1561033_at	1561033_at	LOC101927211	-1.114334796	9.609954362	-4.108900714	0.000316408	0.003028109	0.054634109	down
1073	1561041_at	1561041_at	TNRC6C	-0.634197529	3.304031275	-4.106191666	0.000318719	0.003046501	0.04765084	down
1074	1561050_a_at	1561050_a_at	NAV2-IT1	-0.716419479	8.257555872	-4.104606257	0.00032008	0.003056834	0.043564523	down
1075	1561052_s_at	1561052_s_at	AF086219 /// CTD-2647L4.1	-0.699714276	10.37289879	-4.104435211	0.000320227	0.003057706	0.043123681	down
1076	1561054_a_at	1561054_a_at	CCDC14	-1.056420045	6.364391763	-4.104252849	0.000320384	0.003058136	0.042653678	down
1077	1561060_at	1561060_at	LOC101929752	-0.964559217	8.985091812	-4.103230557	0.000321265	0.003063873	0.040019007	down
1078	1561061_at	1561061_at	LOC729506	-1.193889082	4.730578505	-4.10316487	0.000321322	0.003063879	0.039849723	down
1079	1561069_at	1561069_at	BC036309 /// RP11-298H24.1	-0.783685337	7.435060466	-4.102335544	0.000322039	0.003068014	0.037712485	down
1080	1561080_at	1561080_at	TXNRD1	-0.875502829	4.177212358	-4.101878125	0.000322435	0.003068603	0.036533723	down
1081	1561082_at	1561082_at	NID1	-1.127210045	6.835653827	-4.101696375	0.000322592	0.003069047	0.036065363	down
1082	1561086_at	1561086_at	AC092667.2	-1.141414792	7.197679118	-4.10109251	0.000323116	0.003072413	0.034509271	down
1083	1561089_at	1561089_at	CTD-2199O4.3 /// CTD-2199O4.7	-1.226139367	7.454982612	-4.100556893	0.000323581	0.003075233	0.033129091	down
1084	1561099_at	1561099_at	LOC642757	-1.183172014	4.486705476	-4.097866857	0.000325928	0.003092698	0.026198013	down
1085	1561101_at	1561101_at	JAKMIP2-AS1	-0.535109366	3.911210364	-4.097734248	0.000326044	0.003092726	0.025856362	down
1086	1561104_at	1561104_at	LOC101926962	-0.796982714	4.85672844	-4.096786692	0.000326875	0.003098503	0.023415178	down
1087	1561105_at	1561105_at	CLDN11	-1.225129058	5.369999574	-4.096746418	0.000326911	0.003098503	0.023311423	down
1088	1561113_at	1561113_at	CTD-2302E22.4	-1.013459598	5.452811157	-4.095109135	0.000328352	0.003109756	0.019093608	down
1089	1561127_at	1561127_at	ADARB2-AS1	-1.170965287	4.083772867	-4.092254513	0.000330879	0.003129353	0.01174072	down
1090	1561146_at	1561146_at	VPS35	-0.866450202	3.870996628	-4.088258949	0.000334448	0.003154926	0.00145098	down
1091	1561170_at	1561170_at	GOLGA6L6	-1.005078776	5.375046156	-4.085902004	0.000336571	0.003166215	-0.004617757	down
1092	1561206_at	1561206_at	KLHL8	-0.59005406	3.476899917	-4.082030171	0.000340088	0.003186743	-0.014585328	down
1093	1561211_at	1561211_at	LOC101930541	-0.870043752	7.598652567	-4.081619406	0.000340464	0.003188566	-0.015642666	down
1094	1561213_at	1561213_at	LINC01360	-0.5133385	4.516208815	-4.081074355	0.000340962	0.003191505	-0.017045626	down
1095	1561215_at	1561215_at	RP11-366L5.1	-0.780364532	3.801308262	-4.081021064	0.000341011	0.003191505	-0.017182795	down
1096	1561216_at	1561216_at	LOC101928961	-0.879086114	9.586740117	-4.080861558	0.000341157	0.003192325	-0.017593355	down
1097	1561222_at	1561222_at	LINC00485	-0.746670047	4.608915742	-4.079310261	0.000342581	0.003202906	-0.021586106	down
1098	1561223_at	1561223_at	RP11-677O4.2	-0.956136267	5.478673384	-4.079184895	0.000342696	0.003203436	-0.021908759	down
1099	1561224_at	1561224_at	LOC101927228	-0.523385689	5.244925899	-4.079077354	0.000342795	0.003203813	-0.022185535	down
1100	1561226_at	1561226_at	XCR1	-0.619113998	3.293917981	-4.078371481	0.000343445	0.003208792	-0.024002182	down
1101	1561228_at	1561228_at	LOC100506122	-0.913383968	9.237155794	-4.078239999	0.000343566	0.003209377	-0.024340558	down
1102	1561230_at	1561230_at	RP11-171I2.1	-0.60173569	3.218447465	-4.077271669	0.00034446	0.00321663	-0.02683253	down
1103	1561232_at	1561232_at	CASC11	-1.21301494	4.503914706	-4.076705752	0.000344984	0.003220969	-0.028288841	down
1104	1561238_at	1561238_at	PEX2	-0.654400768	6.372509183	-4.076096602	0.000345548	0.003223488	-0.029856351	down
1105	1561243_at	1561243_at	TMEM105	-1.342389863	8.893473897	-4.074917127	0.000346644	0.003231503	-0.032891312	down
1106	1561249_a_at	1561249_a_at	DNM1P35	-1.631724137	4.286730678	-4.074379701	0.000347144	0.003233961	-0.034274119	down
1107	1561261_at	1561261_at	CTD-2587M23.1	-0.795255323	7.416640147	-4.072093659	0.000349281	0.003247775	-0.040155674	down
1108	1561263_at	1561263_at	C1QTNF3	-0.956444784	6.615361526	-4.071447259	0.000349887	0.003251432	-0.0418186	down
1109	1561270_at	1561270_at	ZNF429	-0.672902636	3.55937056	-4.07059176	0.000350691	0.003257014	-0.044019357	down
1110	1561273_at	1561273_at	HOXC-AS3	-1.5696861	5.103801066	-4.069716915	0.000351515	0.003263006	-0.046269771	down
1111	1561274_at	1561274_at	CRYBB2P1	-0.698137081	3.688001589	-4.069511269	0.000351709	0.003263796	-0.04679875	down
1112	1561278_at	1561278_at	RP11-360A18.2	-1.309264678	5.292468626	-4.069103143	0.000352095	0.003266166	-0.047848544	down
1113	1561279_at	1561279_at	RP11-231E19.1	-1.564226254	5.136310009	-4.068989798	0.000352202	0.003266605	-0.048140088	down
1114	1561287_at	1561287_at	LINC00561	-0.765960844	7.142851065	-4.06762647	0.000353493	0.003276331	-0.051646683	down
1115	1561288_at	1561288_at	LINC00536	-0.627309382	3.498706964	-4.067560731	0.000353555	0.003276331	-0.051815761	down
1116	1561294_a_at	1561294_a_at	LOC100128554	-0.708191254	6.472039776	-4.066932292	0.000354152	0.003278571	-0.053432061	down
1117	1561300_at	1561300_at	BC041998	-0.66288619	3.888406258	-4.066269846	0.000354782	0.003282676	-0.055135759	down
1118	1561301_at	1561301_at	MAGI1-IT1	-1.050718013	9.916748507	-4.066213496	0.000354835	0.003282676	-0.055280678	down
1119	1561304_a_at	1561304_a_at	LOC100422781	-0.987823289	5.825338594	-4.065586925	0.000355432	0.003286913	-0.056892049	down
1120	1561305_at	1561305_at	LOC101927849	-1.254370321	8.093333778	-4.065543592	0.000355474	0.003286913	-0.057003488	down
1121	1561306_s_at	1561306_s_at	LOC101930630 /// STRC	-1.651976637	6.039430665	-4.06527021	0.000355734	0.003288768	-0.05770653	down
1122	1561309_x_at	1561309_x_at	BC043266 /// RP4-568F9.6	-0.541353029	4.473156767	-4.065057922	0.000355937	0.003289529	-0.058252455	down
1123	1561313_at	1561313_at	AL832615 /// AX747639	-0.638776391	4.409090428	-4.063206922	0.000357709	0.003304229	-0.063012234	down
1124	1561327_at	1561327_at	LINC00242	-0.77842081	8.023915508	-4.061254821	0.000359587	0.003316032	-0.068031437	down
1125	1561328_at	1561328_at	MIR3663HG	-1.106355357	6.819603082	-4.061246761	0.000359595	0.003316032	-0.068052159	down
1126	1561332_at	1561332_at	ATP13A5	-0.598989439	3.33397918	-4.060711874	0.000360111	0.003318568	-0.069427351	down
1127	1561340_at	1561340_at	RP11-257I14.1	-1.159445141	5.846854789	-4.06025075	0.000360557	0.003319319	-0.070612863	down
1128	1561342_at	1561342_at	LOC150005	-1.112071909	7.952312554	-4.059641948	0.000361146	0.003323362	-0.072177994	down
1129	1561347_a_at	1561347_a_at	LOC101927166	-1.21493829	5.872494456	-4.058621414	0.000362136	0.003330492	-0.0748015	down
1130	1561352_at	1561352_at	LINC01204	-0.795098399	4.555004653	-4.057914828	0.000362823	0.003335126	-0.07661784	down
1131	1561353_at	1561353_at	LOC101927690	-0.640844835	11.06351925	-4.057767522	0.000362966	0.003335883	-0.076996493	down
1132	1561355_at	1561355_at	LOC692247	-0.994110845	3.272597085	-4.057547016	0.000363181	0.003336735	-0.077563305	down
1133	1561370_at	1561370_at	LOC100505716	-0.637969403	3.766411158	-4.055689596	0.000364994	0.003347211	-0.082337505	down
1134	1561375_at	1561375_at	RP11-806L2.2	-0.928138676	5.019268453	-4.054352797	0.000366305	0.003357542	-0.085773212	down
1135	1561383_at	1561383_at	LOC284661	-0.651458467	4.783309931	-4.053783896	0.000366864	0.003361541	-0.087235264	down
1136	1561400_at	1561400_at	LINC01180	-1.158193075	4.842617945	-4.052670868	0.000367961	0.003364822	-0.090095557	down
1137	1561401_at	1561401_at	LOC285627	-1.758110149	8.261351727	-4.052528218	0.000368102	0.003365037	-0.090462129	down
1138	1561402_at	1561402_at	LINC00880	-1.393082366	6.004678019	-4.05245395	0.000368175	0.003365037	-0.090652976	down
1139	1561403_at	1561403_at	SOHLH1	-1.372878484	4.321635312	-4.052390718	0.000368238	0.003365037	-0.090815464	down
1140	1561407_at	1561407_at	ARAP2 /// LOC101928667	-1.23709994	6.01507899	-4.052228596	0.000368398	0.003365037	-0.091232067	down
1141	1561413_at	1561413_at	CTB-113P19.1	-1.412874891	10.83220891	-4.051793468	0.000368828	0.00336746	-0.092350192	down
1142	1561414_at	1561414_at	LINC01242	-0.661097178	5.077119504	-4.051755376	0.000368865	0.00336746	-0.092448075	down
1143	1561418_at	1561418_at	LOC101928245	-0.755242175	3.529019111	-4.050169698	0.000370437	0.003380114	-0.096522455	down
1144	1561421_a_at	1561421_a_at	AK057259 /// AK096803	-0.878465015	5.32729963	-4.04988976	0.000370715	0.003380959	-0.097241714	down
1145	1561423_at	1561423_at	LINC00535	-0.507809182	4.667137125	-4.049553758	0.000371049	0.003382425	-0.098105002	down
1146	1561427_at	1561427_at	LOC101928333	-0.80820538	6.075295571	-4.048655754	0.000371944	0.003389337	-0.10041216	down
1147	1561431_at	1561431_at	RP11-284F21.8	-0.947572714	4.698577337	-4.04807135	0.000372527	0.003392683	-0.101913549	down
1148	1561437_at	1561437_at	MCHR2-AS1	-0.914889968	4.107772946	-4.046936582	0.000373662	0.00340046	-0.104828728	down
1149	1561445_at	1561445_at	RP11-461L18.1	-0.86047573	4.022881663	-4.046100526	0.0003745	0.003405101	-0.106976401	down
1150	1561446_at	1561446_at	LOC101928443	-0.855175497	7.023182465	-4.046055478	0.000374546	0.003405101	-0.107092116	down
1151	1561450_at	1561450_at	LOC101928618	-1.338878327	4.955799798	-4.045454348	0.00037515	0.003408892	-0.108636237	down
1152	1561469_at	1561469_at	LOC101928865	-0.860741735	6.539874267	-4.042900051	0.000377727	0.003424401	-0.115196841	down
1153	1561477_at	1561477_at	CCDC144A	-0.91958058	4.327235455	-4.042383527	0.00037825	0.003426248	-0.116523389	down
1154	1561478_at	1561478_at	LINC00560	-1.128576825	8.906251766	-4.042311107	0.000378324	0.003426345	-0.116709379	down
1155	1561481_at	1561481_at	LOC101928435	-0.599709961	4.131704335	-4.041501972	0.000379145	0.003432079	-0.118787327	down
1156	1561482_at	1561482_at	RSU1P2	-0.871717878	5.674826827	-4.041180086	0.000379472	0.003434472	-0.119613937	down
1157	1561489_at	1561489_at	ARHGAP15 /// LOC101928361	-0.556408565	3.305579949	-4.040427535	0.000380238	0.003437624	-0.121546446	down
1158	1561490_at	1561490_at	NPSR1-AS1	-0.719682059	7.150762958	-4.040405694	0.000380261	0.003437624	-0.121602531	down
1159	1561493_at	1561493_at	BC037892 /// RP11-1129I3.1	-0.545352774	3.302436805	-4.039164101	0.000381528	0.003447372	-0.124790676	down
1160	1561497_at	1561497_at	MIR3180-1 /// MIR3180-2 /// MIR3180-3	-0.901317408	7.155880244	-4.038969716	0.000381727	0.003448598	-0.125289794	down
1161	1561502_x_at	1561502_x_at	CTU2	-0.9939651	6.14172172	-4.037725461	0.000383002	0.003457459	-0.1284845	down
1162	1561508_at	1561508_at	RP11-552F3.10	-0.999451059	7.345359581	-4.037322928	0.000383415	0.003458707	-0.129517979	down
1163	1561511_at	1561511_at	RP11-510C10.4	-0.724358872	4.050019894	-4.037083845	0.000383661	0.003459782	-0.130131799	down
1164	1561516_at	1561516_at	LOC101928995	-0.685947921	4.788498934	-4.035453068	0.000385341	0.003472643	-0.134318406	down
1165	1561519_at	1561519_at	LOC101927346	-0.625679831	4.210614454	-4.034884789	0.000385928	0.003476216	-0.135777222	down
1166	1561528_at	1561528_at	LOC101927592	-1.097412865	4.456548612	-4.03401446	0.000386829	0.003480669	-0.138011325	down
1167	1561536_at	1561536_at	LOC283435	-1.094939968	4.855821315	-4.033054396	0.000387826	0.003485841	-0.140475643	down
1168	1561539_at	1561539_at	LOC100506368	-0.687040933	3.330992674	-4.031728786	0.000389205	0.003496518	-0.143878018	down
1169	1561545_at	1561545_at	EPN2-AS1	-0.646794537	4.301621007	-4.030227879	0.000390774	0.003507246	-0.14772999	down
1170	1561546_at	1561546_at	FGD5-AS1	-1.481184295	5.675266985	-4.030217484	0.000390784	0.003507246	-0.147756668	down
1171	1561556_at	1561556_at	LOC101929648	-0.735577778	4.888044796	-4.028949682	0.000392114	0.003516292	-0.151010118	down
1172	1561557_at	1561557_at	BC040833	-0.628709238	3.580822282	-4.028713597	0.000392362	0.003517665	-0.151615934	down
1173	1561558_at	1561558_at	PRKG1-AS1	-1.112906347	4.63835782	-4.028681509	0.000392396	0.003517665	-0.151698275	down
1174	1561560_at	1561560_at	RP11-95H11.1	-0.545393392	4.102536235	-4.028263373	0.000392835	0.003520452	-0.152771229	down
1175	1561567_at	1561567_at	LOC101928491	-1.284250998	5.904658346	-4.026964639	0.000394204	0.003529198	-0.15610366	down
1176	1561571_at	1561571_at	LOC730139	-0.96480679	6.017508255	-4.026908986	0.000394263	0.003529198	-0.156246455	down
1177	1561577_at	1561577_at	LOC101928475	-1.367744315	5.695736366	-4.026046001	0.000395176	0.003533894	-0.158460642	down
1178	1561579_at	1561579_at	LOC728445	-0.782359715	6.434062964	-4.025581348	0.000395668	0.003536187	-0.15965277	down
1179	1561602_at	1561602_at	LOC100129476	-0.800750043	4.045219737	-4.023160551	0.000398241	0.003550171	-0.165863089	down
1180	1561608_at	1561608_at	RP11-472K22.1	-0.712249411	3.350694961	-4.022925363	0.000398492	0.003550198	-0.166466391	down
1181	1561609_at	1561609_at	BC028044	-0.652225506	7.139453691	-4.022637206	0.0003988	0.00355236	-0.167205559	down
1182	1561678_at	1561678_at	LOC101929486	-0.571434795	3.82422684	-4.014639744	0.000407432	0.003602837	-0.187715087	down
1183	1561691_at	1561691_at	LINC00326	-0.901266947	5.28311906	-4.012282862	0.000410011	0.003619201	-0.1937574	down
1184	1561702_at	1561702_at	RP11-753A21.2	-0.833261013	5.447494742	-4.011325352	0.000411063	0.003625563	-0.19621191	down
1185	1561707_at	1561707_at	LINC00895	-0.573073414	4.264057172	-4.010265921	0.00041223	0.003632928	-0.198927515	down
1186	1561719_at	1561719_at	LOC101928196	-0.798202497	4.087043826	-4.008983098	0.000413648	0.003641315	-0.202215493	down
1187	1561723_at	1561723_at	RP11-6F2.5	-0.857645286	3.755765769	-4.008711931	0.000413948	0.0036422	-0.202910482	down
1188	1561726_s_at	1561726_s_at	CD81-AS1	-0.639675936	4.484744234	-4.008529086	0.000414151	0.003643396	-0.203379102	down
1189	1561739_at	1561739_at	RP11-1C8.6	-0.637579896	3.649417545	-4.006821812	0.000416048	0.003655964	-0.207754454	down
1190	1561741_at	1561741_at	LOC101929224	-0.887580661	7.15620168	-4.005856141	0.000417124	0.003662899	-0.210229045	down
1191	1561785_at	1561785_at	MUC4	-0.838205117	4.493784183	-4.003076141	0.000420239	0.003680961	-0.217352127	down
1192	1561795_at	1561795_at	LINC01393	-1.157847979	3.873011947	-4.002324316	0.000421085	0.003686293	-0.219278285	down
1193	1561806_at	1561806_at	BC028670	-0.745715113	6.208783584	-4.002295757	0.000421117	0.003686293	-0.219351452	down
1194	1561817_at	1561817_at	AX747630	-0.907856097	4.338101909	-4.00138775	0.000422142	0.003693748	-0.221677622	down
1195	1561847_at	1561847_at	NUDT17	-0.675481507	3.761555979	-4.000193617	0.000423493	0.003701542	-0.224736598	down
1196	1561877_at	1561877_at	LOC100996624	-1.201918095	4.70023444	-3.996680775	0.000427491	0.00372645	-0.233734021	down
1197	1561884_at	1561884_at	CEPT1	-0.78512992	3.952825855	-3.994591012	0.000429887	0.003742387	-0.239085575	down
1198	1561889_at	1561889_at	AC078842.4 /// AK094915	-0.997111941	7.958290637	-3.994503321	0.000429988	0.003742387	-0.239310123	down
1199	1561890_at	1561890_at	C10orf128	-0.70663315	4.09452619	-3.99450227	0.000429989	0.003742387	-0.239312815	down
1200	1561891_at	1561891_at	LOC101928668	-0.695271606	9.461600312	-3.99424017	0.000430291	0.003743744	-0.239983957	down
1201	1561897_at	1561897_at	RP11-932O9.4	-0.683853116	6.25854646	-3.992677594	0.000432093	0.00375651	-0.243984919	down
1202	1561905_at	1561905_at	BC048141	-0.753100959	5.260750646	-3.99217765	0.000432671	0.003759743	-0.245264937	down
1203	1561908_a_at	1561908_a_at	HS3ST3B1	-0.65893174	6.227846647	-3.991951802	0.000432933	0.003760313	-0.245843168	down
1204	1561940_at	1561940_at	CHFR /// LOC100128843	-2.18124147	4.87837434	-3.989269111	0.00043605	0.003776497	-0.252710938	down
1205	1561963_at	1561963_at	MIR4296	-0.607226538	5.061166149	-3.987447093	0.00043818	0.003788341	-0.257374692	down
1206	1561966_at	1561966_at	BC041363	-1.23221599	6.974638868	-3.986642836	0.000439123	0.003794696	-0.259433148	down
1207	1561990_at	1561990_at	LOC157931	-0.791086473	4.76315009	-3.983819707	0.00044245	0.003816209	-0.266657971	down
1208	1562022_s_at	1562022_s_at	LOC100130987 /// RAD9A	-0.953597927	8.99024824	-3.9772653	0.00045027	0.003872055	-0.283426676	down
1209	1562032_at	1562032_at	RP4-539M6.14	-0.53756365	3.963017725	-3.976255626	0.000451487	0.003878247	-0.286009185	down
1210	1562034_at	1562034_at	LINC00163	-1.471422849	4.897354981	-3.975703012	0.000452154	0.003882178	-0.287422571	down
1211	1562036_at	1562036_at	RP11-109G23.3	-0.842779655	7.797401958	-3.975593817	0.000452286	0.003882673	-0.287701846	down
1212	1562048_at	1562048_at	LOC152225	-0.727928869	2.951512692	-3.974438348	0.000453685	0.003891626	-0.290656931	down
1213	1562051_at	1562051_at	LOC729296 /// MIR646HG	-0.578249112	3.538008753	-3.974076378	0.000454124	0.00389417	-0.291582617	down
1214	1562052_at	1562052_at	LOC101927159	-0.675926534	6.09608367	-3.974005399	0.00045421	0.003894279	-0.291764132	down
1215	1562053_at	1562053_at	RP11-10K16.1	-0.706261016	3.413231889	-3.973948502	0.000454279	0.003894279	-0.291909635	down
1216	1562056_at	1562056_at	AC017002.2	-0.869053645	9.263004278	-3.97301683	0.000455412	0.003902151	-0.294292127	down
1217	1562058_at	1562058_at	AK094733 /// RP11-114G22.1	-2.908060382	6.79794594	-3.972537781	0.000455995	0.003905925	-0.295517107	down
1218	1562065_at	1562065_at	LOC101927582	-0.534945606	3.097764399	-3.971095851	0.000457755	0.003918548	-0.299204047	down
1219	1562089_at	1562089_at	GLYATL1	-0.612321301	10.43441517	-3.968590872	0.000460829	0.00393439	-0.305608326	down
1220	1562098_at	1562098_at	BC062763	-1.070320116	4.780898348	-3.966702415	0.00046316	0.003951204	-0.310435704	down
1221	1562107_at	1562107_at	LOC101928833	-0.757010877	7.512026508	-3.964869373	0.000465433	0.003966486	-0.315120856	down
1222	1562110_at	1562110_at	BC022892	-0.802318464	6.586395936	-3.964848686	0.000465459	0.003966486	-0.31517373	down
1223	1562121_at	1562121_at	CHL1-AS1	-1.333154382	4.65961852	-3.964051045	0.000466452	0.00397247	-0.317212277	down
1224	1562133_x_at	1562133_x_at	ZNF90	-0.565977917	11.58725738	-3.963646851	0.000466956	0.003974903	-0.318245244	down
1225	1562157_at	1562157_at	LOC101928770	-1.208903373	7.082645844	-3.961507472	0.000469632	0.003992076	-0.32371223	down
1226	1562173_a_at	1562173_a_at	LINC00555	-0.709589376	5.169002984	-3.959777103	0.000471807	0.004004974	-0.328133467	down
1227	1562201_x_at	1562201_x_at	RP11-357G3.2	-0.803098887	4.889329525	-3.959276794	0.000472438	0.004006127	-0.329411706	down
1228	1562209_at	1562209_at	DCAF4L1	-0.726024676	5.57088675	-3.959155357	0.000472591	0.004006653	-0.329721957	down
1229	1562211_a_at	1562211_a_at	ZNF491	-1.392544741	4.967558199	-3.959056145	0.000472716	0.00400684	-0.329975427	down
1230	1562220_at	1562220_at	RP11-195M16.3	-0.590577061	4.064492342	-3.958355977	0.000473601	0.004010861	-0.331764188	down
1231	1562226_at	1562226_at	VWDE	-0.613263824	3.685502725	-3.957859513	0.000474229	0.004014317	-0.333032484	down
1232	1562232_at	1562232_at	RP11-508N22.12	-0.638694376	3.880863451	-3.956667773	0.000475741	0.004023374	-0.336076802	down
1233	1562236_at	1562236_at	KAT6B	-1.553043549	5.52247753	-3.9557441	0.000476915	0.004030798	-0.338436174	down
1234	1562239_at	1562239_at	SGSM1	-2.258924837	7.176621708	-3.955687814	0.000476987	0.004030798	-0.338579943	down
1235	1562247_at	1562247_at	LOC286058	-0.932396802	7.391135447	-3.954855949	0.000478048	0.004037265	-0.340704675	down
1236	1562255_at	1562255_at	SYTL3	-1.251529445	4.301063224	-3.953556953	0.000479708	0.00404754	-0.34402231	down
1237	1562272_at	1562272_at	LOC101927914	-1.51745627	5.693089854	-3.950725503	0.000483348	0.004070085	-0.351252842	down
1238	1562274_at	1562274_at	LOC101928446	-1.084010027	4.821022546	-3.950454569	0.000483698	0.004071775	-0.351944641	down
1239	1562295_at	1562295_at	ADAMTS9-AS2	-1.135377647	4.407074056	-3.946483208	0.000488852	0.004105684	-0.362083632	down
1240	1562308_at	1562308_at	LOC283682	-0.606480176	3.418865152	-3.944930352	0.000490882	0.004116411	-0.366047383	down
1241	1562317_at	1562317_at	FAM186A	-2.384349424	6.414332948	-3.943598366	0.00049263	0.004126638	-0.369447023	down
1242	1562320_at	1562320_at	NAV2-AS5	-0.511841487	4.162277209	-3.94338718	0.000492908	0.004127505	-0.369986006	down
1243	1562338_at	1562338_at	1-Mar	-0.57739379	3.241700904	-3.941520307	0.00049537	0.004141336	-0.374750267	down
1244	1562341_at	1562341_at	LOC101927560 /// LOC101927587	-0.72913261	6.389487372	-3.941255422	0.00049572	0.00414363	-0.375426205	down
1245	1562349_at	1562349_at	TRAPPC2	-0.622939249	3.371687436	-3.940313104	0.000496968	0.004151523	-0.377830731	down
1246	1562351_at	1562351_at	LDHAL6CP /// LDHAL6CP	-0.543131473	8.61877312	-3.93980083	0.000497648	0.004156566	-0.379137843	down
1247	1562365_at	1562365_at	LOC286177	-0.554640887	3.18141239	-3.93936909	0.000498221	0.004157975	-0.380239431	down
1248	1562367_at	1562367_at	C15orf54	-0.730644907	7.663522824	-3.939330386	0.000498273	0.004157975	-0.380338183	down
1249	1562408_at	1562408_at	CTD-2008P7.1	-0.64677721	3.84465929	-3.936161371	0.000502503	0.004178133	-0.388422946	down
1250	1562418_at	1562418_at	AP001604.3 /// BC043580	-0.930775126	6.015894432	-3.934445668	0.000504808	0.004192674	-0.392799309	down
1251	1562424_at	1562424_at	LOC285889	-1.850028136	5.239681085	-3.934262424	0.000505055	0.00419345	-0.393266693	down
1252	1562428_at	1562428_at	LOC654780	-1.016875482	8.758850679	-3.93327239	0.00050639	0.004202623	-0.395791779	down
1253	1562436_at	1562436_at	CARS-AS1	-1.580312866	4.528478445	-3.931961409	0.000508164	0.004214084	-0.399135181	down
1254	1562439_at	1562439_at	BC036778 /// NCOA3	-0.825923846	7.909954137	-3.931910013	0.000508234	0.004214084	-0.39926625	down
1255	1562455_at	1562455_at	LOC101929586	-0.9445001	4.504268485	-3.930482539	0.000510172	0.004224391	-0.402906394	down
1256	1562457_at	1562457_at	NCKAP5L	-0.861435742	4.455433159	-3.930115475	0.000510672	0.004227248	-0.403842371	down
1257	1562463_at	1562463_at	LOC101929260	-0.870293801	4.771384618	-3.929409161	0.000511634	0.004232014	-0.405643339	down
1258	1562469_at	1562469_at	CASC15	-1.039089502	7.493161672	-3.928709582	0.00051259	0.004237352	-0.407427047	down
1259	1562470_at	1562470_at	TCEANC2	-0.890869137	7.373378321	-3.928308869	0.000513138	0.004241241	-0.408448702	down
1260	1562472_at	1562472_at	AX746830	-0.951520293	4.151281579	-3.927851141	0.000513765	0.004245779	-0.409615688	down
1261	1562478_at	1562478_at	LINC00659	-0.598783593	4.54242495	-3.92597434	0.000516342	0.00426302	-0.414400246	down
1262	1562492_at	1562492_at	LOC340090	-0.66188703	4.534941405	-3.924482583	0.0005184	0.004274393	-0.418202765	down
1263	1562496_at	1562496_at	LOC339539	-0.967410168	4.396882102	-3.924280644	0.000518679	0.004275406	-0.418717483	down
1264	1562514_at	1562514_at	RP11-201A3.1	-0.781801124	5.524476572	-3.921972181	0.000521881	0.004294676	-0.424600957	down
1265	1562520_at	1562520_at	LOC101929473	-0.665885259	4.020387645	-3.921563715	0.000522449	0.004298061	-0.425641896	down
1266	1562524_at	1562524_at	LOC101929196	-0.939481916	5.076331912	-3.921007623	0.000523224	0.004303142	-0.427059005	down
1267	1562537_at	1562537_at	FCER1A	-0.806765856	5.978742745	-3.920543322	0.000523872	0.004305233	-0.428242156	down
1268	1562540_at	1562540_at	LOC339978	-0.805910913	5.202266375	-3.91970097	0.00052505	0.004314261	-0.430388577	down
1269	1562546_at	1562546_at	LOC101930657	-0.611884529	4.704970419	-3.919008017	0.00052602	0.00431964	-0.432154215	down
1270	1562581_at	1562581_at	LOC254028	-0.546876726	3.870495495	-3.916479722	0.000529577	0.004338358	-0.438595575	down
1271	1562582_at	1562582_at	AK054988	-1.571922015	6.538120228	-3.916428868	0.000529649	0.004338358	-0.438725127	down
1272	1562583_s_at	1562583_s_at	AK054988 /// TPTE2P1 /// TPTE2P1	-0.507245253	3.886812773	-3.916308599	0.000529818	0.004339099	-0.439031508	down
1273	1562586_at	1562586_at	RP13-379O24.2	-0.589072327	11.4985782	-3.916089276	0.000530128	0.004340336	-0.439590219	down
1274	1562589_at	1562589_at	LOC101928460	-0.935137886	6.357813623	-3.915197581	0.000531389	0.004348126	-0.44186167	down
1275	1562590_at	1562590_at	PRTG	-0.580896382	3.675722992	-3.915159034	0.000531444	0.004348126	-0.441959857	down
1276	1562597_at	1562597_at	LOC101929505	-1.010864582	10.0608182	-3.914880871	0.000531838	0.004348661	-0.442668402	down
1277	1562610_at	1562610_at	AC004538.3 /// BC040327	-0.771265153	4.007759865	-3.913135877	0.000534317	0.004363521	-0.447112992	down
1278	1562616_at	1562616_at	RP11-809F4.3	-0.64739909	10.86690483	-3.912881466	0.000534679	0.004363873	-0.447760945	down
1279	1562637_at	1562637_at	SAMD12	-1.42627535	4.092281594	-3.911120516	0.000537194	0.004374601	-0.452245549	down
1280	1562640_at	1562640_at	HOXA-AS2	-0.869344083	9.54408737	-3.910632578	0.000537893	0.004378015	-0.453488081	down
1281	1562645_at	1562645_at	LOC401176	-0.856410037	7.016740363	-3.910380729	0.000538254	0.004378015	-0.454129397	down
1282	1562653_at	1562653_at	LOC101929413	-0.93550698	5.169304352	-3.909959774	0.000538858	0.004380321	-0.455201304	down
1283	1562661_at	1562661_at	AX746690 /// RP4-564F22.5	-0.970351956	7.016554368	-3.909018486	0.000540211	0.004388057	-0.45759806	down
1284	1562665_at	1562665_at	RP1-142L7.9	-0.522937326	4.09411956	-3.90881021	0.00054051	0.004389188	-0.458128362	down
1285	1562682_at	1562682_at	LOC101928784	-0.830536641	8.386163306	-3.907923591	0.000541789	0.004393004	-0.460385739	down
1286	1562683_a_at	1562683_a_at	LINC01097	-0.759329546	4.49587972	-3.907871269	0.000541864	0.004393004	-0.460518947	down
1287	1562689_at	1562689_at	LOC151484	-1.281596064	6.816944157	-3.907119407	0.00054295	0.004397712	-0.462433112	down
1288	1562695_at	1562695_at	FOXN4	-1.065870306	10.62334311	-3.906511939	0.00054383	0.004402411	-0.463979589	down
1289	1562696_at	1562696_at	FAM155A-IT1	-0.570496246	4.532621808	-3.906422671	0.000543959	0.004402806	-0.464206838	down
1290	1562699_at	1562699_at	LOC101928847	-0.743128048	6.440322597	-3.905941483	0.000544657	0.004406496	-0.46543178	down
1291	1562701_at	1562701_at	CTD-2297D10.2	-0.805573963	3.80571403	-3.90588478	0.000544739	0.00440651	-0.465576125	down
1292	1562717_at	1562717_at	LINC00299	-0.797219447	4.146198549	-3.904705084	0.000546453	0.004415804	-0.468579046	down
1293	1562718_at	1562718_at	AP000253.1	-0.868221892	5.11957697	-3.904629838	0.000546563	0.004416037	-0.468770575	down
1294	1562724_at	1562724_at	LOC286114	-0.880538441	4.670180137	-3.904267963	0.00054709	0.004416823	-0.469691677	down
1295	1562729_at	1562729_at	RP11-893F2.14	-1.197990915	5.270842376	-3.903481655	0.000548237	0.004424331	-0.471693027	down
1296	1562741_at	1562741_at	UBXN4	-0.713434615	4.082412305	-3.90235695	0.000549881	0.004431063	-0.47455549	down
1297	1562742_at	1562742_at	LINC01362	-0.750917101	4.506715878	-3.902274257	0.000550002	0.004431198	-0.474765942	down
1298	1562743_at	1562743_at	ZNF33B /// ZNF33B	-0.957202586	4.133903332	-3.902234877	0.00055006	0.004431198	-0.474866164	down
1299	1562747_at	1562747_at	LOC101928101	-0.60993071	7.372512672	-3.901838648	0.000550641	0.004434569	-0.475874535	down
1300	1562748_at	1562748_at	LOC253044	-0.874044228	4.309335587	-3.901756209	0.000550762	0.004434606	-0.476084331	down
1301	1562751_at	1562751_at	RP1-58B11.1	-0.668944522	5.154042444	-3.901427521	0.000551244	0.004436813	-0.47692079	down
1302	1562753_at	1562753_at	ST6GALNAC5	-1.038625669	3.820493812	-3.900620372	0.00055243	0.004445051	-0.478974774	down
1303	1562760_at	1562760_at	LOC101929288	-0.93366721	4.881957216	-3.899505167	0.000554073	0.004455455	-0.48181249	down
1304	1562761_at	1562761_at	NMRK1	-1.05847179	5.748432411	-3.89946618	0.000554131	0.004455455	-0.481911692	down
1305	1562762_at	1562762_at	C3orf56	-0.90217184	4.695051086	-3.899318014	0.000554349	0.004456558	-0.482288692	down
1306	1562765_at	1562765_at	WWTR1-AS1	-0.878211713	3.747211164	-3.899030126	0.000554774	0.004458664	-0.483021196	down
1307	1562775_at	1562775_at	NUDT12	-0.5382537	9.001376337	-3.898252785	0.000555924	0.004464216	-0.484998997	down
1308	1562777_at	1562777_at	ERV3-1	-1.498212533	5.128893154	-3.898159044	0.000556063	0.004464424	-0.485237495	down
1309	1562778_at	1562778_at	FAM166A	-0.64370699	4.078967829	-3.897882735	0.000556472	0.004466426	-0.485940481	down
1310	1562783_at	1562783_at	LOC100128840	-0.528321761	3.678812702	-3.897694248	0.000556751	0.004467933	-0.486420021	down
1311	1562786_at	1562786_at	LOC101928886	-0.881001343	5.047882656	-3.897450786	0.000557112	0.004469569	-0.487039418	down
1312	1562789_at	1562789_at	ZNF229	-1.44051823	8.797291299	-3.896337265	0.000558766	0.004480867	-0.489872214	down
1313	1562790_at	1562790_at	NCALD	-1.114906754	5.295762837	-3.896185015	0.000558993	0.004482026	-0.490259521	down
1314	1562792_at	1562792_at	LOC101927157	-0.700868417	8.531674748	-3.896033926	0.000559218	0.004482243	-0.490643871	down
1315	1562805_at	1562805_at	TLR8-AS1	-0.658744635	4.432340524	-3.89480114	0.000561056	0.004491324	-0.493779749	down
1316	1562810_at	1562810_at	AC003986.5 /// BC043576	-0.872756183	6.235129025	-3.894695301	0.000561214	0.004491932	-0.494048962	down
1317	1562812_at	1562812_at	ZNF32-AS3	-1.089984849	5.891336926	-3.894443803	0.00056159	0.004493625	-0.494688669	down
1318	1562821_a_at	1562821_a_at	DSCAM-AS1	-1.223740053	4.305880331	-3.893282006	0.00056333	0.004504248	-0.497643643	down
1319	1562822_at	1562822_at	LOC101928389	-0.934370952	7.296867053	-3.893102096	0.000563599	0.004505507	-0.498101214	down
1320	1562823_at	1562823_at	ROR1-AS1	-0.738500755	7.854345002	-3.893067152	0.000563652	0.004505507	-0.498190089	down
1321	1562825_at	1562825_at	CEACAMP3 /// CEACAMP3	-1.247246056	4.695814024	-3.892811671	0.000564035	0.004507449	-0.498839848	down
1322	1562829_at	1562829_at	LOC339568	-1.036232795	6.877513141	-3.891951679	0.000565328	0.004515514	-0.501026967	down
1323	1562841_at	1562841_at	LOC339666	-1.068987042	5.728565164	-3.890241486	0.000567907	0.004530909	-0.505375906	down
1324	1562848_at	1562848_at	IST1	-0.741551506	7.285800831	-3.889541915	0.000568965	0.004536705	-0.507154729	down
1325	1562862_at	1562862_at	RP3-388M5.9	-0.867408638	10.49682822	-3.887570739	0.000571958	0.004553925	-0.512166427	down
1326	1562871_at	1562871_at	AOX2P	-1.055477408	6.017815577	-3.885739508	0.000574752	0.00457151	-0.516821685	down
1327	1562876_s_at	1562876_s_at	MIR4435-1HG /// RP11-181E10.3	-0.785001711	7.135140625	-3.885490787	0.000575132	0.004573017	-0.517453924	down
1328	1562878_at	1562878_at	LOC102723704	-0.799307893	6.047228331	-3.885402837	0.000575267	0.004573017	-0.517677487	down
1329	1562880_at	1562880_at	LOC100288238	-0.628893956	8.745588002	-3.885342399	0.00057536	0.004573017	-0.517831114	down
1330	1562885_at	1562885_at	LOC101929002	-1.020835716	8.799094695	-3.885253315	0.000575496	0.004573423	-0.518057556	down
1331	1562888_at	1562888_at	GLB1L3	-0.871724902	5.149521215	-3.885141954	0.000575667	0.004573462	-0.518340622	down
1332	1562892_at	1562892_at	CHCHD5	-0.984454037	5.231474747	-3.884861734	0.000576096	0.004574879	-0.519052899	down
1333	1562916_at	1562916_at	LINC00102	-0.522217628	3.833153388	-3.881027386	0.000582003	0.004609069	-0.528797777	down
1334	1562920_at	1562920_at	LOC441086	-0.765385201	6.422192436	-3.880288533	0.000583148	0.004615631	-0.53067524	down
1335	1562922_at	1562922_at	LOC101929133	-1.196240631	5.958892098	-3.88008068	0.000583471	0.004617347	-0.531203387	down
1336	1562924_at	1562924_at	LOC340357	-0.846313422	4.378119362	-3.879577182	0.000584253	0.004622197	-0.532482727	down
1337	1562925_at	1562925_at	LOC101927648	-0.852776466	3.467582249	-3.879497361	0.000584377	0.00462251	-0.53268554	down
1338	1562938_at	1562938_at	FAHD2CP	-1.001594369	3.964457152	-3.87709965	0.000588115	0.004645364	-0.538777208	down
1339	1562942_at	1562942_at	LOC101929949	-1.132362786	4.899183836	-3.876000028	0.000589838	0.004656279	-0.541570575	down
1340	1562944_at	1562944_at	LOC101928160 /// ZNF707	-0.513428853	8.74351967	-3.875561618	0.000590526	0.004660326	-0.542684205	down
1341	1562949_at	1562949_at	LINC00358	-0.564100176	3.728804764	-3.874845639	0.000591652	0.004665227	-0.544502828	down
1342	1562953_s_at	1562953_s_at	WDFY3-AS2	-0.68519051	4.911308657	-3.874646882	0.000591964	0.004667001	-0.545007665	down
1343	1562961_at	1562961_at	CTD-2293H3.1	-0.834941745	5.297075057	-3.874377879	0.000592388	0.004667649	-0.54569091	down
1344	1562972_at	1562972_at	LINC00929	-0.541463474	4.084039388	-3.873921816	0.000593107	0.004669276	-0.546849244	down
1345	1562990_at	1562990_at	LINC00564	-1.711665898	6.201959866	-3.870924868	0.000597852	0.004699192	-0.554460105	down
1346	1563003_at	1563003_at	ITGAX	-1.127552235	6.962863512	-3.868032129	0.000602468	0.004728674	-0.561804747	down
1347	1563005_at	1563005_at	LOC101929441	-0.781956423	5.112365145	-3.867886896	0.000602701	0.004729821	-0.562173453	down
1348	1563007_at	1563007_at	LOC101929241	-0.931657942	5.681640497	-3.867564003	0.000603218	0.004732603	-0.562993171	down
1349	1563009_at	1563009_at	BC039485 /// LOC284930	-1.570303494	6.697635038	-3.867383802	0.000603507	0.004733157	-0.563450632	down
1350	1563013_at	1563013_at	LOC646522	-0.677520285	4.067156215	-3.867242204	0.000603735	0.004733857	-0.563810091	down
1351	1563022_at	1563022_at	CCDC160	-0.68190067	4.156417123	-3.866410075	0.000605071	0.004740261	-0.565922451	down
1352	1563043_at	1563043_at	LINC00620	-0.525818577	3.883751836	-3.863793686	0.000609294	0.004763105	-0.572563315	down
1353	1563044_at	1563044_at	LOC101927865	-0.836072892	6.14712079	-3.863714124	0.000609423	0.004763431	-0.572765238	down
1354	1563059_at	1563059_at	LOC340581	-0.624429832	3.719280477	-3.861648519	0.000612778	0.004783499	-0.578007183	down
1355	1563061_at	1563061_at	BC039487	-0.74309665	11.28429591	-3.861464816	0.000613077	0.004784781	-0.578473332	down
1356	1563063_at	1563063_at	LINC01049	-0.731814214	5.924625758	-3.86125733	0.000613415	0.004786424	-0.578999825	down
1357	1563064_at	1563064_at	LOC101927313	-0.684330774	5.377876669	-3.861160668	0.000613573	0.004786784	-0.5792451	down
1358	1563070_at	1563070_at	LINC01395	-0.806249074	4.390618063	-3.860638226	0.000614425	0.004790293	-0.580570743	down
1359	1563071_at	1563071_at	LOC100289061	-0.520305196	4.363077537	-3.860631237	0.000614437	0.004790293	-0.580588476	down
1360	1563072_at	1563072_at	RP11-171N4.1	-0.942914336	9.208093845	-3.86049607	0.000614657	0.004791331	-0.58093144	down
1361	1563074_at	1563074_at	LOC255654	-1.088466322	6.542215413	-3.860347666	0.0006149	0.004791854	-0.581307986	down
1362	1563077_at	1563077_at	LOC100289058	-0.837348438	8.940324936	-3.859515345	0.000616261	0.00479996	-0.583419764	down
1363	1563078_at	1563078_at	LOC101929460	-1.221013975	5.346657677	-3.859497152	0.000616291	0.00479996	-0.583465921	down
1364	1563086_at	1563086_at	LOC101928894	-0.652594146	4.827879502	-3.857870618	0.00061896	0.004815076	-0.587592407	down
1365	1563090_at	1563090_at	CCDC33	-0.659642297	3.8151382	-3.857704291	0.000619234	0.004815076	-0.588014348	down
1366	1563092_at	1563092_at	RP11-791M20.1	-0.830488248	8.988724692	-3.857224706	0.000620024	0.004820104	-0.589230936	down
1367	1563098_at	1563098_at	IGFN1	-0.837624828	6.139260672	-3.857021551	0.000620358	0.004821257	-0.589746277	down
1368	1563112_at	1563112_at	BC039686	-0.739398299	10.53358556	-3.855688378	0.00062256	0.004829519	-0.593127929	down
1369	1563113_at	1563113_at	UBR4	-0.770363218	4.066471703	-3.85544068	0.000622969	0.004831921	-0.593756189	down
1370	1563115_at	1563115_at	BC039673	-1.063923201	5.112724391	-3.85520904	0.000623353	0.004833615	-0.594343711	down
1371	1563116_at	1563116_at	LOC101927363	-0.50557592	4.241858478	-3.85510162	0.000623531	0.004834309	-0.594616162	down
1372	1563117_at	1563117_at	LOC388456	-0.578288351	4.330334945	-3.854947071	0.000623787	0.004835609	-0.595008144	down
1373	1563121_at	1563121_at	LOC101927650	-0.695113277	5.216508039	-3.854252373	0.000624939	0.004841208	-0.596770045	down
1374	1563127_at	1563127_at	LINC01428	-0.956165563	9.747782897	-3.854241464	0.000624957	0.004841208	-0.596797712	down
1375	1563132_at	1563132_at	LINC01169	-0.891450394	8.081176018	-3.853261709	0.000626586	0.00485043	-0.599282424	down
1376	1563137_at	1563137_at	MGAT5B	-0.685836076	9.112878957	-3.851951181	0.000628771	0.00486459	-0.602605712	down
1377	1563157_at	1563157_at	BC040624 /// FOXP1-AS1 /// FOXP1-AS1	-0.577883261	7.927766788	-3.85082148	0.000630661	0.004873003	-0.60547019	down
1378	1563165_at	1563165_at	LOC101928978	-0.75382041	3.886110256	-3.849973744	0.000632082	0.00488157	-0.607619558	down
1379	1563168_at	1563168_at	NRG1-IT1	-0.926533181	7.013835931	-3.849885586	0.00063223	0.004881681	-0.607843069	down
1380	1563170_at	1563170_at	LOC101927059	-0.654930015	6.912696158	-3.849663343	0.000632603	0.004883184	-0.608406524	down
1381	1563171_at	1563171_at	GNA14-AS1	-0.629151124	3.396256055	-3.849557645	0.000632781	0.004883866	-0.608674497	down
1382	1563188_at	1563188_at	LOC102723448	-0.532823582	4.232996571	-3.847025128	0.000637051	0.004909694	-0.615094485	down
1383	1563190_at	1563190_at	BC037214 /// RP11-58G13.1	-1.357402455	9.610119128	-3.846934168	0.000637205	0.004909694	-0.615325048	down
1384	1563204_at	1563204_at	ZNF627	-1.026093062	5.04871568	-3.846743306	0.000637528	0.004910799	-0.615808834	down
1385	1563221_at	1563221_at	LOC414300	-0.591211554	3.985265846	-3.845052674	0.000640397	0.004927192	-0.620093858	down
1386	1563222_at	1563222_at	TMBIM4	-0.673482959	4.015810413	-3.845011167	0.000640467	0.004927192	-0.620199053	down
1387	1563244_at	1563244_at	RP11-650K20.3	-0.661834169	5.158520322	-3.842831619	0.000644184	0.004949518	-0.625722449	down
1388	1563246_at	1563246_at	LINC01432	-0.856371153	7.024410742	-3.842579286	0.000644616	0.004951421	-0.626361851	down
1389	1563272_at	1563272_at	TBC1D8B	-1.077415575	5.798637433	-3.840952454	0.000647406	0.004964505	-0.630483892	down
1390	1563274_at	1563274_at	LOC101929269	-0.680536457	4.11836706	-3.84053606	0.000648122	0.00496828	-0.631538862	down
1391	1563296_at	1563296_at	LINC00572	-0.510882955	3.380898435	-3.838848407	0.000651032	0.004986016	-0.635814339	down
1392	1563310_a_at	1563310_a_at	RP11-7F17.4	-0.976799066	4.26202932	-3.837536265	0.000653303	0.00499851	-0.639138127	down
1393	1563316_at	1563316_at	NEGR1-IT1	-0.535393189	3.439907864	-3.837285258	0.000653739	0.004999742	-0.639773914	down
1394	1563327_a_at	1563327_a_at	CXorf31	-0.744065225	7.081953528	-3.835914787	0.000656121	0.005011948	-0.643245036	down
1395	1563340_at	1563340_at	CTD-3193O13.1	-0.900438201	4.76723228	-3.835535016	0.000656782	0.005013203	-0.644206856	down
1396	1563360_at	1563360_at	T-18	-0.86877841	4.974896701	-3.834331678	0.000658883	0.005023628	-0.647254278	down
1397	1563361_at	1563361_at	RNF216	-0.714827771	4.274673434	-3.834271856	0.000658988	0.005023725	-0.64740577	down
1398	1563369_at	1563369_at	LINC00173	-0.655167458	3.841628103	-3.833949832	0.000659551	0.005025217	-0.648221237	down
1399	1563385_at	1563385_at	LINC00307	-0.501902731	3.782059428	-3.833113262	0.000661017	0.005032177	-0.650339603	down
1400	1563396_x_at	1563396_x_at	CTC-384G19.1	-0.666377901	8.211531371	-3.832245017	0.000662541	0.005040275	-0.652538037	down
1401	1563397_at	1563397_at	AC114752.3	-0.677132021	3.733745554	-3.832121535	0.000662759	0.005040444	-0.652850685	down
1402	1563405_at	1563405_at	ATP4B	-0.890979179	7.232844008	-3.831978458	0.00066301	0.005040444	-0.653212945	down
1403	1563427_at	1563427_at	LOC101928031	-0.74992604	3.534193299	-3.831024429	0.000664691	0.005049599	-0.655628371	down
1404	1563445_x_at	1563445_x_at	CTSLP8	-0.628646062	9.448522087	-3.830798804	0.000665089	0.005051219	-0.656199585	down
1405	1563462_at	1563462_at	LOC285419	-0.83161795	5.464261755	-3.828926843	0.0006684	0.005069326	-0.660938453	down
1406	1563484_at	1563484_at	LOC101927766	-0.724773708	4.499982647	-3.824895418	0.000675586	0.005111501	-0.6711417	down
1407	1563498_s_at	1563498_s_at	SLC25A45	-0.519009071	3.437389801	-3.823954826	0.000677274	0.005117762	-0.673521816	down
1408	1563511_at	1563511_at	DKFZp451B082	-0.613070203	3.766000181	-3.82291749	0.000679139	0.005128013	-0.676146541	down
1409	1563521_at	1563521_at	MOB3B	-1.550372866	7.363327747	-3.822340751	0.000680179	0.005132336	-0.677605746	down
1410	1563528_at	1563528_at	RAPGEF4-AS1	-1.264941713	4.552782977	-3.821422897	0.000681837	0.005142697	-0.679927872	down
1411	1563549_a_at	1563549_a_at	ANO8	-0.572524694	5.088559413	-3.819836091	0.000684712	0.005155971	-0.683942029	down
1412	1563559_at	1563559_at	FMN1	-0.97375525	4.603381636	-3.819523283	0.00068528	0.005157822	-0.684733283	down
1413	1563563_at	1563563_at	CCDC40	-0.787419836	8.230217564	-3.819432029	0.000685446	0.005157822	-0.684964108	down
1414	1563571_at	1563571_at	CTBP1-AS	-0.745977513	5.443036874	-3.818805221	0.000686586	0.005163008	-0.686549564	down
1415	1563581_at	1563581_at	RPL34-AS1	-0.77707008	4.894457007	-3.818188125	0.00068771	0.00516917	-0.688110382	down
1416	1563586_at	1563586_at	LOC401324	-0.878331613	8.015946486	-3.817874626	0.000688282	0.005172046	-0.688903283	down
1417	1563608_a_at	1563608_a_at	KCNT1	-0.951999637	6.08242237	-3.816204163	0.000691337	0.00518714	-0.693127895	down
1418	1563610_at	1563610_at	LOC157273	-2.017152582	6.17904733	-3.816153833	0.000691429	0.00518714	-0.693255172	down
1419	1563612_at	1563612_at	AX747250	-0.841976228	8.214162999	-3.815809288	0.000692061	0.005190007	-0.694126456	down
1420	1563635_at	1563635_at	ITGA9-AS1	-0.512188951	3.618002542	-3.814817368	0.000693883	0.005199842	-0.696634694	down
1421	1563654_at	1563654_at	C8orf66	-0.641423491	4.740193284	-3.813856528	0.000695653	0.005207393	-0.699064158	down
1422	1563655_at	1563655_at	TNNT2	-1.443160122	4.09352513	-3.813779479	0.000695795	0.005207744	-0.699258966	down
1423	1563657_at	1563657_at	PLXND1	-1.003074418	4.126273106	-3.813379739	0.000696532	0.005211357	-0.700269641	down
1424	1563662_at	1563662_at	LOC285778	-0.812046806	3.851484064	-3.812607858	0.000697959	0.005219655	-0.70222112	down
1425	1563674_at	1563674_at	FCRL2	-0.506859183	9.76084218	-3.811846446	0.000699369	0.005226408	-0.704146017	down
1426	1563680_at	1563680_at	LOC284950	-0.830317172	6.203600083	-3.811707396	0.000699626	0.005226408	-0.704497534	down
1427	1563681_at	1563681_at	RP11-108B14.5	-1.193088683	6.451285455	-3.811551256	0.000699916	0.005227857	-0.704892247	down
1428	1563685_at	1563685_at	LOC285422	-0.503146827	3.67972469	-3.811428735	0.000700143	0.00522884	-0.70520197	down
1429	1563707_at	1563707_at	AL831948 /// RP1-197B17.3	-0.835387053	3.907891684	-3.809944628	0.000702903	0.005243002	-0.708953437	down
1430	1563709_at	1563709_at	LOC100127955 /// LOC100128374	-0.61769434	10.87069504	-3.809647226	0.000703457	0.005245704	-0.709705146	down
1431	1563720_at	1563720_at	BC043356	-0.535566574	4.51744048	-3.809375703	0.000703963	0.005246863	-0.710391429	down
1432	1563753_at	1563753_at	BPI /// LOC149684	-0.934802059	8.854828549	-3.807172683	0.000708085	0.005270869	-0.715959087	down
1433	1563770_at	1563770_at	ZBTB8B	-0.609122291	3.602628805	-3.806891944	0.000708612	0.005273355	-0.716668525	down
1434	1563776_at	1563776_at	LOC100507283	-1.172681803	4.678380758	-3.805559725	0.000711117	0.005289842	-0.720034883	down
1435	1563792_at	1563792_at	AMN	-0.591630971	3.648854279	-3.80476999	0.000712607	0.005297426	-0.722030282	down
1436	1563794_s_at	1563794_s_at	IFT122	-0.879637203	8.740891414	-3.804711005	0.000712718	0.005297426	-0.722179315	down
1437	1563800_at	1563800_at	LOC100506870 /// LOC283140	-0.884050201	3.848347121	-3.8042551	0.00071358	0.005301666	-0.723331173	down
1438	1563802_at	1563802_at	LINC01226	-1.213633029	6.461445788	-3.803796073	0.000714448	0.005306675	-0.724490881	down
1439	1563814_at	1563814_at	C2orf50	-1.551461965	5.537901316	-3.803173389	0.000715627	0.005312381	-0.726063991	down
1440	1563816_at	1563816_at	GAB4	-0.613366447	3.295028664	-3.803134065	0.000715702	0.005312381	-0.726163332	down
1441	1563821_at	1563821_at	LINC00858	-0.732920502	4.14213964	-3.803022344	0.000715914	0.005313232	-0.72644557	down
1442	1563822_at	1563822_at	LOC100131763	-1.151856717	8.558804162	-3.802687636	0.000716549	0.005317136	-0.727291112	down
1443	1563842_at	1563842_at	PIGG	-0.99105407	5.380851486	-3.801699564	0.000718427	0.005323933	-0.729787063	down
1444	1563868_a_at	1563868_a_at	SPATA31E1	-0.818260049	6.029945091	-3.799362475	0.000722888	0.005348329	-0.735689967	down
1445	1563874_at	1563874_at	WDR72	-0.876396835	3.245226512	-3.799266429	0.000723072	0.005348329	-0.735932532	down
1446	1563878_a_at	1563878_a_at	LOC338963	-0.722738881	4.16715975	-3.799026462	0.000723531	0.00535064	-0.736538562	down
1447	1563898_at	1563898_at	RP11-421F16.3	-0.621318562	4.062821757	-3.798070427	0.000725366	0.00535865	-0.738952891	down
1448	1563899_at	1563899_at	LCTL	-0.587846326	3.337423961	-3.797794715	0.000725895	0.005361839	-0.739649129	down
1449	1563904_at	1563904_at	LOC100129620	-0.884387293	6.136208791	-3.79704109	0.000727346	0.00536953	-0.741552131	down
1450	1563933_a_at	1563933_a_at	PLD5	-1.033219747	5.210229955	-3.795402792	0.000730508	0.005386663	-0.745688657	down
1451	1563934_at	1563934_at	AX747444	-0.753702516	8.025132417	-3.795387833	0.000730537	0.005386663	-0.745726424	down
1452	1563975_at	1563975_at	RNF130	-1.317504771	4.368879603	-3.793522203	0.000734155	0.005403864	-0.750436278	down
1453	1563983_at	1563983_at	TPT1-AS1	-0.606068569	6.191466659	-3.792968943	0.000735231	0.005410328	-0.751832872	down
1454	1563993_at	1563993_at	LOC101929268	-0.599562675	4.174745054	-3.792496812	0.00073615	0.005415638	-0.753024621	down
1455	1564000_at	1564000_at	ANKRD31	-0.67141918	4.357471186	-3.79208846	0.000736947	0.005420037	-0.754055346	down
1456	1564022_at	1564022_at	ZNF804B	-0.79489909	7.152027243	-3.789607178	0.000741803	0.005446964	-0.760317642	down
1457	1564027_a_at	1564027_a_at	FAM115C /// FAM115D /// LOC101928422	-0.758648144	4.369416502	-3.788757263	0.000743474	0.005458499	-0.762462387	down
1458	1564039_at	1564039_at	ZSCAN23	-1.069553167	6.267115464	-3.787944975	0.000745074	0.005467311	-0.764512045	down
1459	1564050_at	1564050_at	LOC100131347	-0.945311503	6.847530322	-3.787200516	0.000746544	0.005475042	-0.766390432	down
1460	1564051_at	1564051_at	RP11-410D17.2	-1.015253611	4.093379249	-3.787157615	0.000746628	0.005475042	-0.766498673	down
1461	1564053_a_at	1564053_a_at	YTHDF3	-1.030591872	3.715935711	-3.786522951	0.000747884	0.00548255	-0.768099937	down
1462	1564056_at	1564056_at	RP11-400N9.1	-0.716691938	7.378990756	-3.786487862	0.000747953	0.00548255	-0.768188463	down
1463	1564070_s_at	1564070_s_at	HOTTIP	-0.538290298	9.878057132	-3.784801631	0.000751298	0.005501907	-0.772442433	down
1464	1564093_at	1564093_at	NEK1	-0.838611243	4.134178294	-3.783310734	0.000754268	0.005517744	-0.776203144	down
1465	1564122_at	1564122_at	LINC00514	-0.634807331	5.175587444	-3.781872197	0.000757145	0.005533604	-0.77983135	down
1466	1564131_a_at	1564131_a_at	BSN-AS2	-0.508108726	3.303957552	-3.781366064	0.000758159	0.005537318	-0.781107793	down
1467	1564148_at	1564148_at	RP11-338I21.1	-0.899116158	7.828666556	-3.780272505	0.000760356	0.005548323	-0.783865521	down
1468	1564151_at	1564151_at	LOC102724718	-0.597891691	7.73036531	-3.780082901	0.000760738	0.005548854	-0.784343639	down
1469	1564152_at	1564152_at	FLJ35816	-0.864557814	4.653584559	-3.780074857	0.000760754	0.005548854	-0.784363924	down
1470	1564168_a_at	1564168_a_at	LOC93444	-0.525131946	3.344894307	-3.779364497	0.000762185	0.005552625	-0.786155145	down
1471	1564193_at	1564193_at	LOC100652824	-0.916293806	3.961335227	-3.777568159	0.000765815	0.005574617	-0.790684276	down
1472	1564200_at	1564200_at	LINC00607	-0.602746035	4.034459046	-3.777005004	0.000766957	0.005580699	-0.792104032	down
1473	1564202_at	1564202_at	LOC100131756	-0.947440157	6.205369218	-3.776907474	0.000767155	0.005581396	-0.792349904	down
1474	1564209_at	1564209_at	LINC00700	-1.010875439	5.45450949	-3.775930222	0.00076914	0.005592121	-0.794813456	down
1475	1564229_at	1564229_at	LOC729173	-0.925349489	5.89910414	-3.774917646	0.000771203	0.005601069	-0.797365851	down
1476	1564235_at	1564235_at	LOC729866	-0.546013528	9.368147538	-3.774616586	0.000771817	0.005602768	-0.79812469	down
1477	1564240_at	1564240_at	LOC100130856 /// PSPN	-1.03133849	5.648959942	-3.773824815	0.000773435	0.005612153	-0.800120309	down
1478	1564242_at	1564242_at	TRPM2-AS	-0.554914543	3.897645479	-3.773358481	0.00077439	0.005617587	-0.80129562	down
1479	1564248_at	1564248_at	AX747826	-0.681348305	7.967140815	-3.773226788	0.000774659	0.005618053	-0.801627519	down
1480	1564274_at	1564274_at	C9orf47	-0.786071697	3.996090877	-3.771073201	0.000779084	0.005640042	-0.807054614	down
1481	1564280_x_at	1564280_x_at	LOC100133920	-1.219470359	5.660899183	-3.770833897	0.000779577	0.005641379	-0.807657608	down
1482	1564287_at	1564287_at	LINC00410	-0.623090587	3.607035938	-3.770682439	0.000779889	0.005641379	-0.808039243	down
1483	1564295_at	1564295_at	FLJ25917	-0.741366829	3.364695411	-3.770411992	0.000780447	0.005642811	-0.808720686	down
1484	1564314_at	1564314_at	LOC219690	-0.744479235	5.036033056	-3.76902613	0.000783312	0.005656046	-0.812212403	down
1485	1564318_at	1564318_at	POLR3A	-1.20531696	5.91127092	-3.768710673	0.000783965	0.00565927	-0.813007152	down
1486	1564327_at	1564327_at	FLJ32790	-0.714024023	7.013011963	-3.768366409	0.000784679	0.005662181	-0.813874451	down
1487	1564337_at	1564337_at	LOC101929538	-0.979420802	5.623776406	-3.767250884	0.000786997	0.005675155	-0.816684609	down
1488	1564352_at	1564352_at	CECR3	-1.439209195	7.394427575	-3.766606103	0.000788339	0.005681049	-0.818308784	down
1489	1564373_a_at	1564373_a_at	LOC283887	-1.000834988	4.11460473	-3.765519017	0.000790608	0.005688446	-0.821046909	down
1490	1564386_at	1564386_at	TXNDC8	-0.544103095	3.667458488	-3.764867391	0.000791971	0.005693008	-0.822688094	down
1491	1564401_at	1564401_at	LOC400748	-0.760709322	4.399201931	-3.763620818	0.000794585	0.005706545	-0.825827464	down
1492	1564403_at	1564403_at	GVQW1	-0.675363965	6.316972152	-3.763382141	0.000795086	0.005708646	-0.826428513	down
1493	1564444_at	1564444_at	LOC100130264	-0.619780179	4.426209986	-3.760922483	0.000800271	0.005733087	-0.832621856	down
1494	1564446_at	1564446_at	LOC284930	-0.86856973	4.928169685	-3.760921848	0.000800273	0.005733087	-0.832623454	down
1495	1564466_at	1564466_at	SOX9-AS1	-0.576618669	4.310500742	-3.76051679	0.00080113	0.005733822	-0.833643259	down
1496	1564471_at	1564471_at	LOC100130815	-0.712000882	4.50629888	-3.759802315	0.000802644	0.005742548	-0.835441992	down
1497	1564473_at	1564473_at	ESCO2	-1.142308696	4.390857579	-3.759653205	0.00080296	0.005743258	-0.835817372	down
1498	1564482_at	1564482_at	ATP5O	-0.535766452	3.730397381	-3.759227762	0.000803863	0.005746761	-0.836888384	down
1499	1564485_at	1564485_at	LINC00887	-0.894687544	4.966337126	-3.759144861	0.00080404	0.005747072	-0.837097075	down
1500	1564490_at	1564490_at	LINC01165	-0.821950463	8.312203749	-3.759108323	0.000804117	0.005747072	-0.837189054	down
1501	1564504_at	1564504_at	ASIC5	-0.728601879	5.161607708	-3.757592639	0.000807344	0.005766345	-0.841004307	down
1502	1564514_at	1564514_at	SNRK	-0.62111899	3.99133236	-3.756993639	0.000808623	0.005773236	-0.842511969	down
1503	1564584_at	1564584_at	LOC100506557	-0.673175388	9.457929549	-3.753374575	0.000816391	0.005814271	-0.851619434	down
1504	1564595_at	1564595_at	LINC01103	-0.650382035	5.867730815	-3.752346346	0.000818611	0.005827412	-0.854206501	down
1505	1564601_at	1564601_at	LINC00221	-0.906390183	4.712949895	-3.751976213	0.000819412	0.005831228	-0.855137717	down
1506	1564603_at	1564603_at	NUTM1	-0.683427975	6.846556615	-3.751707097	0.000819994	0.005834615	-0.855814766	down
1507	1564630_at	1564630_at	EDN1	-1.846810507	4.925311347	-3.750661048	0.000822263	0.005845432	-0.858446303	down
1508	1564639_at	1564639_at	LOC100291323	-0.581804811	3.630519332	-3.749564237	0.000824648	0.00585858	-0.861205296	down
1509	1564662_at	1564662_at	ZNF852	-0.730718452	5.374978068	-3.747479229	0.000829201	0.005884044	-0.866449371	down
1510	1564679_at	1564679_at	ASB15	-0.652503362	4.395866887	-3.74665316	0.000831011	0.005892304	-0.868526794	down
1511	1564683_at	1564683_at	TBL3	-1.135124672	7.36603817	-3.746596545	0.000831136	0.00589242	-0.868669165	down
1512	1564684_at	1564684_at	BTN2A2	-0.769186788	4.970036644	-3.746416084	0.000831532	0.005894464	-0.869122974	down
1513	1564691_at	1564691_at	LL0XNC01-116E7.2	-0.802190497	8.281770274	-3.745721587	0.000833058	0.005900648	-0.870869368	down
1514	1564701_at	1564701_at	AC068138.1	-0.72191336	5.097984696	-3.745675403	0.00083316	0.005900648	-0.870985501	down
1515	1564749_at	1564749_at	LOC100289045	-1.312259574	5.803661466	-3.744166852	0.000836484	0.005913701	-0.87477857	down
1516	1564760_at	1564760_at	RP11-395N3.1	-0.743039905	9.671038551	-3.743927708	0.000837013	0.005914699	-0.875379825	down
1517	1564785_at	1564785_at	C14orf183	-0.8296536	7.859211095	-3.741879117	0.000841551	0.005938542	-0.88052989	down
1518	1564819_at	1564819_at	RP11-116D17.1	-0.817533322	6.731787133	-3.740316663	0.000845029	0.005951562	-0.884457233	down
1519	1564881_at	1564881_at	LOC152578	-0.739946362	5.229979928	-3.737116495	0.000852196	0.005987385	-0.892499486	down
1520	1564887_at	1564887_at	RP11-440L14.3	-1.178589804	5.661352313	-3.736634275	0.000853281	0.005991929	-0.89371115	down
1521	1564936_at	1564936_at	RP11-182J23.1	-0.695625899	4.223272713	-3.735242887	0.00085642	0.006005241	-0.897206988	down
1522	1564972_x_at	1564972_x_at	SETDB2	-0.943906237	4.213113932	-3.733116697	0.000861238	0.006029377	-0.902548212	down
1523	1565150_at	1565150_at	GDPGP1	-0.770573804	8.893623181	-3.728640542	0.000871467	0.006084466	-0.913789666	down
1524	1565152_at	1565152_at	RP11-118G23.2	-1.617573783	4.170935929	-3.72843907	0.00087193	0.006086247	-0.914295544	down
1525	1565242_at	1565242_at	TNXB	-0.870476933	3.844814114	-3.727622782	0.000873809	0.006096927	-0.916345081	down
1526	1565339_at	1565339_at	DNAH10	-0.845026648	5.008950959	-3.726281096	0.000876907	0.0061091	-0.919713478	down
1527	1565346_a_at	1565346_a_at	ATP1A4	-1.133676339	8.65415185	-3.726204392	0.000877084	0.0061091	-0.919906036	down
1528	1565347_s_at	1565347_s_at	TFE3	-0.7527779	5.618034052	-3.726188568	0.000877121	0.0061091	-0.919945761	down
1529	1565389_s_at	1565389_s_at	GRM5	-0.903192959	7.919881806	-3.726105978	0.000877312	0.0061091	-0.920153094	down
1530	1565424_at	1565424_at	LINC00529	-0.896352227	5.857044248	-3.72597998	0.000877603	0.006109365	-0.920469397	down
1531	1565454_at	1565454_at	XAGE-4	-0.616113571	3.738472059	-3.725830233	0.00087795	0.006109444	-0.920845313	down
1532	1565580_s_at	1565580_s_at	TATDN2	-0.70957689	4.564253167	-3.722978798	0.000884576	0.006136028	-0.928002486	down
1533	1565583_at	1565583_at	ZSCAN5A	-0.900090154	6.873229627	-3.722757207	0.000885093	0.006136441	-0.928558612	down
1534	1565585_at	1565585_at	LOC101928968	-0.590968299	3.525457556	-3.722715401	0.00088519	0.006136441	-0.928663532	down
1535	1565588_at	1565588_at	SP140L	-0.826649834	6.894780865	-3.722517437	0.000885652	0.006138823	-0.92916035	down
1536	1565604_at	1565604_at	PWP2	-0.831418292	5.975367631	-3.720541119	0.000890279	0.006163859	-0.934119738	down
1537	1565637_at	1565637_at	PMP22	-0.983481276	5.369592938	-3.718585928	0.000894879	0.006183181	-0.939025283	down
1538	1565641_at	1565641_at	C16orf45	-0.619518975	5.122300626	-3.717409207	0.000897659	0.006200011	-0.941977261	down
1539	1565653_at	1565653_at	MROH1	-0.887974547	6.953746754	-3.717191935	0.000898173	0.006200011	-0.942522287	down
1540	1565666_s_at	1565666_s_at	MUC6	-0.577492515	3.140737071	-3.716485744	0.000899846	0.006206118	-0.944293695	down
1541	1565673_at	1565673_at	FCGR2A	-1.031715956	5.635708703	-3.715952022	0.000901113	0.00621134	-0.945632409	down
1542	1565674_at	1565674_at	FCGR2A /// FCGR2C	-1.23796697	4.958622289	-3.715826691	0.000901411	0.006212609	-0.945946764	down
1543	1565681_s_at	1565681_s_at	DIP2C	-0.771405377	8.086102601	-3.715411921	0.000902396	0.006217052	-0.946987064	down
1544	1565684_at	1565684_at	LOC400940	-1.668505364	8.571527899	-3.715215208	0.000902864	0.006219492	-0.947480433	down
1545	1565715_at	1565715_at	RP11-388M20.6	-0.530886236	3.608899979	-3.712571886	0.000909175	0.006248008	-0.954109251	down
1546	1565717_s_at	1565717_s_at	FUS	-1.444660991	6.659154485	-3.712035642	0.000910461	0.006254002	-0.955453838	down
1547	1565729_at	1565729_at	RP13-436F16.1	-0.716322084	4.67149483	-3.711901087	0.000910783	0.006254344	-0.955791213	down
1548	1565738_at	1565738_at	SCTR	-0.611475425	11.21318673	-3.710785665	0.000913464	0.006265618	-0.958587809	down
1549	1565775_at	1565775_at	LOC101927410	-1.013356053	7.114631986	-3.708051715	0.000920067	0.006293587	-0.965441247	down
1550	1565786_x_at	1565786_x_at	FLJ45482	-1.195357083	4.401416258	-3.707141943	0.000922274	0.006303167	-0.967721492	down
1551	1565823_at	1565823_at	7-Sep	-0.539136036	9.595690675	-3.704419161	0.000928912	0.006328752	-0.974544776	down
1552	1565843_s_at	1565843_s_at	BRPF3	-1.111504248	5.828669845	-3.702359832	0.000933963	0.006352875	-0.979704375	down
1553	1565857_at	1565857_at	RP11-36B6.1	-0.584331468	3.486638265	-3.701300422	0.000936572	0.006363118	-0.982358338	down
1554	1565905_at	1565905_at	FLJ46026	-0.933716073	4.441685882	-3.697629687	0.000945666	0.006398456	-0.991552116	down
1555	1565908_at	1565908_at	NADSYN1	-0.669486328	4.375671202	-3.697617846	0.000945696	0.006398456	-0.991581768	down
1556	1565937_a_at	1565937_a_at	LMO3	-0.828485227	5.918914732	-3.694126648	0.000954426	0.00644158	-1.000323117	down
1557	1566039_a_at	1566039_a_at	LOC100996385	-1.075808072	6.395096158	-3.691978907	0.000959836	0.006462137	-1.005699349	down
1558	1566081_at	1566081_at	DLEU7	-0.87981658	4.23565643	-3.690557977	0.000963431	0.006478152	-1.009255667	down
1559	1566108_at	1566108_at	MYNN /// RP11-362K14.5	-1.061324554	9.09291028	-3.687084272	0.000972276	0.006524178	-1.017947803	down
1560	1566124_a_at	1566124_a_at	FABP6	-0.776608313	8.803575899	-3.686590535	0.00097354	0.006527875	-1.019183047	down
1561	1566126_at	1566126_at	AK097242 /// CTB-127C13.1	-0.683148	7.31453002	-3.686185603	0.000974577	0.006534031	-1.020196078	down
1562	1566127_at	1566127_at	AC010095.5 /// RP13-1039J1.3	-0.50718145	3.800261766	-3.686063802	0.00097489	0.006535323	-1.020500783	down
1563	1566139_at	1566139_at	HOPX	-0.680703459	3.863706353	-3.685067847	0.000977447	0.006546847	-1.022992209	down
1564	1566208_at	1566208_at	TCEA1	-1.246126158	5.609024065	-3.678683571	0.000993996	0.006624798	-1.038957507	down
1565	1566272_at	1566272_at	RALGAPA1	-0.662463277	3.270717946	-3.674736421	0.001004364	0.006670745	-1.048823669	down
1566	1566342_at	1566342_at	SOD2	-0.644367664	9.656924929	-3.673009425	0.001008933	0.006685663	-1.053139311	down
1567	1566402_at	1566402_at	SNORA68	-1.493612101	6.038508841	-3.672472003	0.001010359	0.006692679	-1.054482153	down
1568	1566440_at	1566440_at	CTNND2	-0.757756343	6.032904865	-3.671177806	0.001013801	0.006704499	-1.057715663	down
1569	1566449_at	1566449_at	LRRC7	-2.158070589	6.235360291	-3.670299519	0.001016144	0.006714727	-1.05990982	down
1570	1566454_at	1566454_at	LOC100507494	-0.600567792	5.763689098	-3.669732033	0.00101766	0.006723032	-1.061327434	down
1571	1566509_s_at	1566509_s_at	FBXO9	-0.846109581	5.472963274	-3.663766406	0.001033735	0.006798106	-1.076225528	down
1572	1566643_a_at	1566643_a_at	BC022568 /// CTC-265F19.1	-0.875918976	5.768347971	-3.655679134	0.001055922	0.00689591	-1.096409142	down
1573	1566646_at	1566646_at	LINC01225	-0.663968205	3.453264664	-3.654792405	0.001058383	0.006909505	-1.098621268	down
1574	1566677_at	1566677_at	MMP2	-0.930004411	8.258945013	-3.652187879	0.001065644	0.006946949	-1.105117743	down
1575	1566689_at	1566689_at	RP11-157B13.7	-1.122832249	5.554059853	-3.6517063	0.001066991	0.006952419	-1.106318778	down
1576	1566701_at	1566701_at	VRK3	-0.669352939	4.378301781	-3.649991808	0.001071803	0.006975308	-1.110594202	down
1577	1566720_at	1566720_at	RPS10P7	-1.021881591	5.316416436	-3.649239795	0.00107392	0.006984249	-1.112469281	down
1578	1566737_at	1566737_at	LINC01346	-0.572593382	3.8166486	-3.647917897	0.001077652	0.007001022	-1.115765002	down
1579	1566760_at	1566760_at	LINC00884	-1.893257327	4.951298798	-3.646866979	0.001080627	0.007015623	-1.118384838	down
1580	1566785_x_at	1566785_x_at	NSF	-1.418448423	3.715048352	-3.644915803	0.001086173	0.00703715	-1.123248254	down
1581	1566831_at	1566831_at	SBF2-AS1	-0.658232507	4.88779405	-3.642472583	0.001093156	0.007068479	-1.129336874	down
1582	1566839_at	1566839_at	LOC283674	-0.715785502	4.670004436	-3.642032367	0.001094419	0.007071304	-1.130433766	down
1583	1566901_at	1566901_at	TGIF1	-0.702241249	5.763614988	-3.63651944	0.001110356	0.00714052	-1.144166601	down
1584	1566906_at	1566906_at	LOC100129722	-0.996622277	4.669410116	-3.636321717	0.001110932	0.007141075	-1.144659002	down
1585	1566917_at	1566917_at	HPYR1	-1.376998661	8.637459198	-3.636168583	0.001111378	0.007141075	-1.145040353	down
1586	1566987_s_at	1566987_s_at	LINC00674	-0.530435809	4.683819945	-3.630757498	0.001127254	0.007209334	-1.158512176	down
1587	1567014_s_at	1567014_s_at	CSNK2A1 /// NFE2L2	-0.714707531	3.419128743	-3.628499165	0.001133945	0.007241115	-1.164132658	down
1588	1567023_at	1567023_at	OR5AK4P	-0.832373863	4.799820243	-3.628268933	0.001134629	0.007242947	-1.164705587	down
1589	1567036_at	1567036_at	C20orf181	-0.792556602	4.274553759	-3.627762935	0.001136134	0.007246634	-1.165964709	down
1590	1567080_s_at	1567080_s_at	CLN6	-2.317618239	6.216972564	-3.624354712	0.001146325	0.007298009	-1.174444154	down
1591	1567183_s_at	1567183_s_at	AC069277.2 /// AF279782	-0.70331972	3.525591221	-3.620886768	0.001156785	0.007351763	-1.183069376	down
1592	1567213_at	1567213_at	PNN	-0.700183424	5.042533727	-3.620777924	0.001157115	0.007353005	-1.18334004	down
1593	1567241_at	1567241_at	OR2L1P	-0.594074402	6.900298862	-3.62015332	0.001159009	0.007357347	-1.184893192	down
1594	1567246_at	1567246_at	OR5H1	-0.759304545	9.367675403	-3.619786459	0.001160123	0.007360568	-1.185805392	down
1595	1567253_at	1567253_at	OR10D3	-1.128797628	4.446736506	-3.618811577	0.001163089	0.007373826	-1.188229285	down
1596	1567273_at	1567273_at	OR2K2	-0.878865795	3.642529293	-3.618086517	0.001165299	0.007380993	-1.190031887	down
1597	1567284_at	1567284_at	OR1J4	-0.97689767	4.911513031	-3.616674471	0.001169615	0.007403187	-1.193542079	down
1598	1567298_at	1567298_at	OR13C4	-0.757105338	9.139554806	-3.615925718	0.001171911	0.007412064	-1.195403205	down
1599	1567410_at	1567410_at	ZNF135	-0.591303171	5.465487591	-3.612468352	0.001182565	0.007459882	-1.203995226	down
1600	1567457_at	1567457_at	RAC1	-2.325245936	7.327810804	-3.612347762	0.001182939	0.007459882	-1.204294859	down
1601	1567558_at	1567558_at	TREML4	-0.67461723	8.547291714	-3.611366861	0.00118598	0.007473886	-1.206731983	down
1602	1567622_at	1567622_at	ABLIM2	-1.124476642	5.499679913	-3.610197223	0.001189616	0.007489894	-1.209637742	down
1603	1567624_at	1567624_at	TREML5P	-0.695584853	5.32502946	-3.610039526	0.001190107	0.00749113	-1.210029489	down
1604	1568574_x_at	1568574_x_at	SPP1	-0.573037633	9.570779729	-3.601027482	0.0012185	0.007621722	-1.232407014	down
1605	1568592_at	1568592_at	TRIM69	-0.669163295	7.26219414	-3.600232423	0.001221036	0.007634967	-1.234380265	down
1606	1568593_a_at	1568593_a_at	NUDT16P1	-0.516203652	3.426693497	-3.600104555	0.001221444	0.007636647	-1.234697606	down
1607	1568609_s_at	1568609_s_at	LINC00623 /// LINC00869 /// LINC01138 /// LOC103091866	-0.864057984	10.20783259	-3.599195835	0.001224351	0.0076452	-1.236952736	down
1608	1568615_a_at	1568615_a_at	SRD5A3-AS1	-1.180138684	6.76885044	-3.598696946	0.001225949	0.007651685	-1.238190725	down
1609	1568617_a_at	1568617_a_at	CAMSAP3	-0.551587938	3.666762604	-3.598357469	0.001227038	0.007655881	-1.239033097	down
1610	1568619_s_at	1568619_s_at	ITPRIPL2	-0.584188942	7.954151426	-3.597971956	0.001228275	0.007662705	-1.239989672	down
1611	1568620_at	1568620_at	CSAD	-0.93835501	8.762965253	-3.597901395	0.001228502	0.007663051	-1.24016475	down
1612	1568625_at	1568625_at	SVOP	-1.081827377	7.623982551	-3.597817377	0.001228772	0.007663051	-1.240373217	down
1613	1568627_at	1568627_at	SMEK2	-0.873479166	7.38635433	-3.597780191	0.001228891	0.007663051	-1.240465484	down
1614	1568633_a_at	1568633_a_at	LOC101927809	-0.527965229	4.673798748	-3.597483186	0.001229846	0.007667255	-1.241202404	down
1615	1568635_at	1568635_at	LINC00354	-0.903564193	5.06945106	-3.597114663	0.001231032	0.007672897	-1.242116743	down
1616	1568638_a_at	1568638_a_at	IDO2	-0.869307144	7.013381439	-3.596934893	0.00123161	0.007674755	-1.242562759	down
1617	1568644_at	1568644_at	ZNF208	-1.254324547	6.250405417	-3.596071278	0.001234394	0.007688598	-1.244705301	down
1618	1568658_at	1568658_at	C2orf74 /// KIAA1841	-0.776812943	3.550481101	-3.594976204	0.001237933	0.007703621	-1.247421808	down
1619	1568660_a_at	1568660_a_at	LOC100506172	-0.587963933	4.669546328	-3.594796198	0.001238516	0.00770637	-1.247868316	down
1620	1568661_at	1568661_at	BC045560	-0.817399178	3.248403244	-3.594615365	0.001239102	0.007709136	-1.248316864	down
1621	1568663_a_at	1568663_a_at	PWRN2	-1.206122533	5.802713288	-3.594087146	0.001240814	0.007717675	-1.249627049	down
1622	1568672_at	1568672_at	EAF2	-0.643439343	5.365119037	-3.593383927	0.001243097	0.007728716	-1.251371194	down
1623	1568675_at	1568675_at	CHRNA10	-0.881409812	6.205384708	-3.593133255	0.001243912	0.007732023	-1.251992888	down
1624	1568695_s_at	1568695_s_at	INTS6	-0.742133921	3.54849928	-3.591331952	0.001249782	0.00775881	-1.256459881	down
1625	1568699_at	1568699_at	IFT43	-0.66493837	7.932367773	-3.591099224	0.001250543	0.007760887	-1.257036958	down
1626	1568702_a_at	1568702_a_at	PAAF1	-0.560718538	9.523304244	-3.590934347	0.001251082	0.007763351	-1.257445783	down
1627	1568706_s_at	1568706_s_at	PP12719	-0.578447086	8.217585234	-3.59057055	0.001252272	0.007768743	-1.25834782	down
1628	1568717_a_at	1568717_a_at	FKBP15	-0.716693395	5.061435247	-3.590318446	0.001253097	0.007771447	-1.258972895	down
1629	1568718_at	1568718_at	SLC22A23	-0.686361142	5.021237252	-3.590168779	0.001253587	0.007771971	-1.259343977	down
1630	1568723_at	1568723_at	ATP9B	-0.603377831	3.37451842	-3.590013936	0.001254095	0.007771971	-1.259727887	down
1631	1568734_a_at	1568734_a_at	HS1BP3	-0.503737318	2.908224284	-3.58961877	0.00125539	0.007776849	-1.260707613	down
1632	1568743_at	1568743_at	ATP10A	-0.614762224	8.67490686	-3.589341487	0.0012563	0.007778079	-1.261395053	down
1633	1568746_a_at	1568746_a_at	LOC646268	-0.923097477	4.773417082	-3.588978886	0.001257491	0.007782889	-1.262293985	down
1634	1568754_at	1568754_at	LOC101927814	-1.067321275	4.320430761	-3.588376537	0.001259472	0.007791541	-1.263787212	down
1635	1568763_s_at	1568763_s_at	LOC102724884 /// LOC728613 /// PDCD6	-0.669372511	7.375841127	-3.588049688	0.001260548	0.007794221	-1.264597433	down
1636	1568783_at	1568783_at	SREK1	-0.648002572	4.12282429	-3.586832091	0.001264565	0.007810674	-1.267615496	down
1637	1568785_a_at	1568785_a_at	LOC102725116	-0.532147634	3.265008798	-3.586412437	0.001265952	0.007817477	-1.26865561	down
1638	1568801_at	1568801_at	VWA9	-0.893828464	5.823792512	-3.585512265	0.001268933	0.00782881	-1.270886546	down
1639	1568805_at	1568805_at	NCOA7	-0.665760769	8.064733134	-3.584000321	0.001273955	0.007856246	-1.274633218	down
1640	1568812_at	1568812_at	LOC100507140	-0.662007855	4.007549457	-3.583707933	0.001274928	0.007860476	-1.275357706	down
1641	1568815_a_at	1568815_a_at	DDX50	-0.678381065	9.048422497	-3.582731642	0.001278184	0.007877882	-1.277776637	down
1642	1568820_a_at	1568820_a_at	BEND6	-0.909411432	5.113561979	-3.582319236	0.001279561	0.007884595	-1.278798376	down
1643	1568840_at	1568840_at	DCAF13	-0.922452862	3.704408271	-3.581364734	0.001282755	0.007894488	-1.281162999	down
1644	1568843_at	1568843_at	TTLL13	-0.632170285	4.184743859	-3.581186802	0.001283351	0.007897269	-1.281603772	down
1645	1568849_at	1568849_at	LINC00165	-0.633631978	3.669409392	-3.58046518	0.001285772	0.007906827	-1.283391294	down
1646	1568853_at	1568853_at	LOC101927929	-0.583966068	3.711691973	-3.580006831	0.001287312	0.007912737	-1.284526601	down
1647	1568854_at	1568854_at	LINC00240	-0.601194338	4.074643049	-3.579752631	0.001288167	0.007917101	-1.285156217	down
1648	1568858_at	1568858_at	CTD-2196E14.6	-0.931073228	3.772271767	-3.579266738	0.001289803	0.007924481	-1.286359662	down
1649	1568864_at	1568864_at	LOC100131691	-1.120425585	5.400995645	-3.578936535	0.001290915	0.007929535	-1.287177464	down
1650	1568868_at	1568868_at	CYP27C1	-0.900304592	6.95949342	-3.578498717	0.001292392	0.007935039	-1.288261754	down
1651	1568871_at	1568871_at	CADM2-AS1	-0.886742403	6.561806607	-3.578190846	0.001293431	0.007938674	-1.28902419	down
1652	1568872_at	1568872_at	ISPD-AS1	-0.715566863	4.357026559	-3.578136917	0.001293613	0.007938674	-1.289157742	down
1653	1568874_at	1568874_at	NCOA6	-0.743034454	3.996777632	-3.577990934	0.001294107	0.007940217	-1.289519255	down
1654	1568877_a_at	1568877_a_at	ACBD5	-0.717761144	4.580837067	-3.577802639	0.001294743	0.007942339	-1.289985545	down
1655	1568884_at	1568884_at	DNAJC2	-1.060608855	4.611876502	-3.576223031	0.001300094	0.007970692	-1.293896898	down
1656	1568889_at	1568889_at	FANCD2	-0.757402117	4.307961276	-3.576001672	0.001300845	0.00797087	-1.294444969	down
1657	1568892_at	1568892_at	LOC100996251	-1.757526131	5.521134103	-3.57593282	0.001301079	0.00797087	-1.294615439	down
1658	1568894_at	1568894_at	LOC101929007	-0.602136377	5.313440819	-3.575929372	0.001301091	0.00797087	-1.294623975	down
1659	1568896_at	1568896_at	STXBP5L	-0.666121257	4.389659828	-3.575913943	0.001301143	0.00797087	-1.294662178	down
1660	1568897_at	1568897_at	LOC100422212	-0.791046483	5.26455033	-3.575655813	0.00130202	0.007975349	-1.295301268	down
1661	1568906_at	1568906_at	LOC728196	-0.900998473	3.95801594	-3.573916232	0.001307947	0.008004475	-1.299607788	down
1662	1568908_at	1568908_at	LOC101927348	-0.655873015	4.507633021	-3.573442136	0.001309566	0.008012593	-1.300781336	down
1663	1568919_at	1568919_at	LOC101928496	-0.656877527	8.343754883	-3.57257073	0.001312548	0.008026347	-1.302938213	down
1664	1568933_at	1568933_at	LYPD8	-0.55955495	3.386505311	-3.571048744	0.001317772	0.008047493	-1.306704938	down
1665	1568938_at	1568938_at	LINC01398	-0.571465328	4.192405146	-3.570621546	0.001319242	0.008052872	-1.307762095	down
1666	1568939_at	1568939_at	OR8B2	-0.62281391	4.69564006	-3.570542803	0.001319513	0.008053627	-1.30795695	down
1667	1568954_s_at	1568954_s_at	C16orf72	-0.630687171	8.673650734	-3.569239956	0.001324007	0.008076547	-1.311180716	down
1668	1568970_at	1568970_at	ADAM18	-0.577774366	3.648755274	-3.568597509	0.001326229	0.00808603	-1.312770234	down
1669	1568999_at	1568999_at	PSG4 /// PSG6	-0.749703448	4.200526193	-3.567495409	0.001330048	0.008100742	-1.315496768	down
1670	1569005_at	1569005_at	BCAS4	-1.445790085	4.934610513	-3.566954421	0.001331926	0.008107668	-1.316835032	down
1671	1569023_a_at	1569023_a_at	LINC00458	-1.006451117	4.48271751	-3.565442463	0.001337191	0.008132469	-1.32057484	down
1672	1569054_at	1569054_at	SLC1A3	-0.673425881	5.044576143	-3.563501438	0.001343978	0.008159228	-1.32537511	down
1673	1569057_s_at	1569057_s_at	MIA3	-0.60431772	4.673921231	-3.563259267	0.001344827	0.008162659	-1.325973945	down
1674	1569091_at	1569091_at	BC044596	-0.605412204	5.579134933	-3.559933514	0.001356542	0.008217026	-1.334196351	down
1675	1569102_at	1569102_at	ABCA4	-0.581476453	4.274712699	-3.559130658	0.001359385	0.008228101	-1.336180874	down
1676	1569104_a_at	1569104_a_at	RP11-708J19.1	-1.00398826	5.650394539	-3.559130462	0.001359386	0.008228101	-1.336181359	down
1677	1569106_s_at	1569106_s_at	SETD5	-0.80989396	5.729295377	-3.558767371	0.001360674	0.008234071	-1.337078805	down
1678	1569110_x_at	1569110_x_at	LOC728613	-0.741181377	4.602205976	-3.558297774	0.001362341	0.008241423	-1.338239451	down
1679	1569111_at	1569111_at	SOX13	-0.580561927	9.824603695	-3.558226765	0.001362593	0.008242037	-1.338414953	down
1680	1569114_at	1569114_at	AC099850.1 /// BC017255	-1.05767111	5.78019078	-3.557886113	0.001363804	0.008247536	-1.339256859	down
1681	1569127_at	1569127_at	RP11-876N24.5	-0.795098517	5.352491226	-3.556752362	0.001367841	0.008267378	-1.342058674	down
1682	1569133_x_at	1569133_x_at	ARSK	-1.29549112	4.530249171	-3.556329595	0.001369349	0.008272837	-1.343103365	down
1683	1569159_at	1569159_at	LZTS1	-0.710579199	6.710876324	-3.552911501	0.001381604	0.008332048	-1.351548115	down
1684	1569176_at	1569176_at	TMPRSS12	-0.683438173	6.923653614	-3.552541266	0.001382938	0.008335591	-1.352462645	down
1685	1569182_at	1569182_at	CTD-2313J17.5	-0.71922278	3.330593674	-3.552359713	0.001383593	0.00833586	-1.352911091	down
1686	1569183_a_at	1569183_a_at	CHM	-1.139234103	4.133199789	-3.552237174	0.001384035	0.008337604	-1.353213763	down
1687	1569186_at	1569186_at	MYO3A	-0.868856525	4.108957872	-3.552007869	0.001384862	0.008341669	-1.353780142	down
1688	1569189_at	1569189_at	TTC9C	-0.719106449	4.630251094	-3.551703762	0.00138596	0.008345637	-1.354531258	down
1689	1569205_at	1569205_at	PRCP	-0.929185591	6.910554651	-3.550856766	0.001389022	0.008355683	-1.356623138	down
1690	1569212_at	1569212_at	SCART1	-0.665259614	5.059451001	-3.550484998	0.001390369	0.008360103	-1.357541261	down
1691	1569213_at	1569213_at	LOC400891	-0.617753112	4.374467388	-3.550211331	0.001391361	0.008365147	-1.35821709	down
1692	1569218_at	1569218_at	LOC101927003	-1.589551885	5.835209196	-3.550129375	0.001391658	0.008365365	-1.358419481	down
1693	1569257_at	1569257_at	FMNL1	-1.152382917	6.615750505	-3.54770637	0.001400471	0.008401446	-1.364402292	down
1694	1569259_at	1569259_at	DAB1-AS1	-1.170883267	6.579996932	-3.547226306	0.001402224	0.008411037	-1.365587478	down
1695	1569268_at	1569268_at	GRIN2C	-0.715743336	4.321656765	-3.546377817	0.001405327	0.008425952	-1.367682089	down
1696	1569272_at	1569272_at	PIK3C3	-0.783541435	3.524767511	-3.545878443	0.001407156	0.008434145	-1.368914777	down
1697	1569277_at	1569277_at	ZNF91	-0.527810762	3.980027733	-3.544760855	0.001411259	0.008455026	-1.371673279	down
1698	1569296_a_at	1569296_a_at	GS1-124K5.11	-0.599579337	5.442199588	-3.543079174	0.001417454	0.008484703	-1.375823518	down
1699	1569297_at	1569297_at	LINC01300	-1.139779874	8.396717374	-3.542961804	0.001417887	0.008486368	-1.376113151	down
1700	1569303_s_at	1569303_s_at	RGS20	-0.969335817	4.999733968	-3.542778707	0.001418563	0.008487628	-1.376564968	down
1701	1569305_a_at	1569305_a_at	BC040412 /// CTC-400I9.1	-0.755035004	5.038605409	-3.542693902	0.001418877	0.008488574	-1.376774234	down
1702	1569323_at	1569323_at	PTPRG	-0.587106755	4.563508408	-3.540629058	0.001426527	0.00852315	-1.381868903	down
1703	1569337_at	1569337_at	SLC5A9	-0.691966412	7.889205543	-3.539154446	0.001432014	0.008548546	-1.38550661	down
1704	1569341_at	1569341_at	RP3-337H4.8	-0.718438153	8.795595457	-3.53900398	0.001432575	0.008549283	-1.385877761	down
1705	1569352_at	1569352_at	FNIP2	-0.725028903	4.06892307	-3.538295717	0.00143522	0.00855742	-1.387624745	down
1706	1569369_at	1569369_at	ZFYVE28	-0.835707112	4.595876988	-3.537386802	0.00143862	0.008570117	-1.389866466	down
1707	1569371_at	1569371_at	LRRC59	-0.866385932	4.826376544	-3.537335551	0.001438812	0.008570326	-1.389992863	down
1708	1569374_at	1569374_at	C3orf62	-0.548381401	4.305129982	-3.53718759	0.001439366	0.00857176	-1.390357767	down
1709	1569380_a_at	1569380_a_at	HERPUD1	-0.523052679	3.316071236	-3.536645243	0.0014414	0.008577989	-1.39169527	down
1710	1569385_s_at	1569385_s_at	TET2	-1.019242945	8.619939024	-3.536615767	0.00144151	0.008577989	-1.391767958	down
1711	1569393_at	1569393_at	MGC15885	-0.588481977	3.718442084	-3.535806466	0.00144455	0.008591404	-1.393763657	down
1712	1569396_at	1569396_at	LOC101929280	-0.935987051	5.979215444	-3.535764672	0.001444707	0.008591404	-1.393866715	down
1713	1569402_at	1569402_at	MEIS3	-0.674634409	8.577715692	-3.535321399	0.001446375	0.008598351	-1.394959732	down
1714	1569431_at	1569431_at	PAFAH1B2	-0.947325224	8.802392468	-3.533329503	0.001453893	0.008625079	-1.399870703	down
1715	1569433_at	1569433_at	SAMD5	-0.56701332	4.218371207	-3.533301693	0.001453998	0.008625079	-1.399939261	down
1716	1569434_at	1569434_at	C14orf105	-0.672011232	5.466255975	-3.533121137	0.001454682	0.008628197	-1.400384365	down
1717	1569436_at	1569436_at	TUSC8	-0.831288744	6.401608681	-3.532857588	0.00145568	0.00863247	-1.401034048	down
1718	1569448_at	1569448_at	PGM2L1	-1.148860482	4.861814245	-3.531784269	0.001459751	0.008651694	-1.40367974	down
1719	1569472_s_at	1569472_s_at	TTC3 /// TTC3P1	-1.144215258	3.645691799	-3.530323223	0.001465311	0.008670551	-1.407280692	down
1720	1569481_s_at	1569481_s_at	SNX22	-0.695256996	3.421685811	-3.529944848	0.001466755	0.008672521	-1.408213163	down
1721	1569503_at	1569503_at	HEATR5B /// HEATR5B	-0.852249416	4.092220994	-3.527869333	0.001474696	0.008704659	-1.41332742	down
1722	1569508_at	1569508_at	PRDM5	-0.849761847	10.81019874	-3.527786445	0.001475014	0.008705353	-1.41353164	down
1723	1569515_a_at	1569515_a_at	LOC100996681	-0.817765549	8.504802861	-3.527514501	0.001476058	0.008708082	-1.414201648	down
1724	1569517_at	1569517_at	LOC646482	-0.707733821	4.7757875	-3.527373886	0.001476598	0.008708515	-1.414548084	down
1725	1569521_s_at	1569521_s_at	LOC101929747	-0.802390369	8.415350778	-3.527207533	0.001477237	0.008710011	-1.414957923	down
1726	1569525_s_at	1569525_s_at	BMS1P17 /// BMS1P18	-0.504486961	3.796857841	-3.526849215	0.001478615	0.008715314	-1.415840678	down
1727	1569532_a_at	1569532_a_at	LCN15	-0.52748206	5.154891248	-3.526521086	0.001479877	0.008719935	-1.41664903	down
1728	1569537_at	1569537_at	LINC00463	-1.2992983	7.977592451	-3.526320998	0.001480647	0.008722595	-1.417141939	down
1729	1569554_at	1569554_at	ESR2 /// RP11-544I20.2	-1.067418452	6.958078057	-3.525055098	0.001485531	0.008741691	-1.420260185	down
1730	1569555_at	1569555_at	GDA	-0.589765036	3.638450107	-3.525024802	0.001485648	0.008741691	-1.420334807	down
1731	1569560_at	1569560_at	HIRA	-0.896012858	4.670768497	-3.524269053	0.001488571	0.008756063	-1.422196217	down
1732	1569566_at	1569566_at	TBC1D1	-1.302309349	5.394834532	-3.523988646	0.001489657	0.008759242	-1.42288682	down
1733	1569592_a_at	1569592_a_at	F11	-0.663547585	4.351967882	-3.522377999	0.001495909	0.008780336	-1.426853235	down
1734	1569609_at	1569609_at	AC092192.1	-0.51072957	3.376818444	-3.520756767	0.001502228	0.008805541	-1.43084504	down
1735	1569638_at	1569638_at	SOX5	-0.62561438	4.394218608	-3.519611987	0.001506706	0.008818381	-1.433663317	down
1736	1569644_at	1569644_at	RP11-259G18.1	-0.85815753	7.544761934	-3.51905925	0.001508873	0.008827995	-1.435023948	down
1737	1569660_at	1569660_at	PP13439	-0.892834806	4.014879302	-3.517605623	0.001514585	0.008854784	-1.438601863	down
1738	1569670_at	1569670_at	PP12613	-0.500876334	11.98279017	-3.515820619	0.001521628	0.008888359	-1.442994673	down
1739	1569673_at	1569673_at	RP11-21L23.2	-0.650945001	4.096099793	-3.515436173	0.00152315	0.008895343	-1.443940668	down
1740	1569676_at	1569676_at	TOR1AIP2	-0.8225202	5.084940016	-3.51486404	0.001525416	0.008905726	-1.445348428	down
1741	1569681_at	1569681_at	LOC101929378	-0.86954001	3.65576148	-3.514392088	0.001527288	0.008912849	-1.446509625	down
1742	1569685_at	1569685_at	AC005224.2	-1.491015134	4.587575058	-3.514250571	0.00152785	0.008914224	-1.446857803	down
1743	1569688_at	1569688_at	FMO5	-0.696323495	3.602169174	-3.514002653	0.001528835	0.008919017	-1.447467752	down
1744	1569701_at	1569701_at	PER3	-1.362874916	4.377747337	-3.512463578	0.001534961	0.008947121	-1.451253952	down
1745	1569706_at	1569706_at	MYSM1	-0.672499109	3.905303686	-3.512302844	0.001535602	0.008948951	-1.45164933	down
1746	1569709_at	1569709_at	SZT2	-0.608824751	3.434402192	-3.511945382	0.001537029	0.008956311	-1.452528602	down
1747	1569714_at	1569714_at	ZFYVE20	-0.856491093	3.847496731	-3.511315137	0.001539548	0.008967249	-1.454078775	down
1748	1569724_at	1569724_at	KB-1836B5.1	-1.412737182	5.682508889	-3.510752808	0.001541799	0.008975496	-1.455461811	down
1749	1569727_at	1569727_at	LOC101927701	-0.747970642	8.055824992	-3.510696274	0.001542025	0.008975859	-1.455600851	down
1750	1569730_at	1569730_at	MROH2B	-0.679278858	4.385803554	-3.510289998	0.001543654	0.008981669	-1.456600019	down
1751	1569740_at	1569740_at	BC038755 /// PRKRIRP5 /// PRKRIRP5	-0.725048471	4.635427723	-3.509427066	0.001547118	0.008995926	-1.458722119	down
1752	1569751_at	1569751_at	LOC101930296 /// TBC1D26 /// ZNF286A	-1.236426655	4.367781338	-3.508435883	0.001551107	0.009012408	-1.46115937	down
1753	1569753_at	1569753_at	LOC101928940	-0.523971799	3.378528707	-3.508343353	0.00155148	0.009012729	-1.461386883	down
1754	1569756_at	1569756_at	LOC101927292	-1.142025775	6.07372201	-3.50820954	0.001552019	0.009014835	-1.461715896	down
1755	1569763_at	1569763_at	LOC101929328	-0.832199455	10.02665383	-3.506951508	0.001557099	0.009039538	-1.464808868	down
1756	1569783_at	1569783_at	LRRD1	-0.621459906	3.805164153	-3.505381421	0.001563461	0.009061155	-1.468668472	down
1757	1569786_at	1569786_at	LOC101929694	-1.123321124	3.523546277	-3.50487845	0.001565504	0.009070999	-1.469904744	down
1758	1569794_at	1569794_at	RP4-742J24.2	-0.928887442	5.961184652	-3.503547823	0.001570923	0.009094685	-1.473175026	down
1759	1569796_s_at	1569796_s_at	ATRNL1	-0.579614164	3.856155983	-3.503445145	0.001571342	0.009096147	-1.473427357	down
1760	1569805_at	1569805_at	LOC101927274	-0.79790019	8.042541757	-3.502823618	0.00157388	0.009107853	-1.47495471	down
1761	1569816_at	1569816_at	LOC101928748	-0.559694171	5.444834322	-3.501638102	0.001578731	0.009127327	-1.477867737	down
1762	1569823_at	1569823_at	LOC440346	-0.874903706	7.745549084	-3.501158427	0.001580699	0.009134837	-1.479046281	down
1763	1569832_at	1569832_at	LOC100131655	-0.597248154	5.591865007	-3.500024696	0.001585358	0.009154283	-1.481831576	down
1764	1569833_at	1569833_at	LOC101929765	-0.959856457	7.933478775	-3.500013687	0.001585403	0.009154283	-1.481858621	down
1765	1569849_at	1569849_at	LOC102723831	-1.313593803	5.078348979	-3.498440247	0.001591891	0.009180517	-1.485723607	down
1766	1569859_at	1569859_at	LOC101929410	-0.523679429	4.058508815	-3.497761353	0.001594699	0.009188549	-1.487391038	down
1767	1569885_at	1569885_at	LINC00882	-0.77559652	5.531566388	-3.495060377	0.001605916	0.009239549	-1.494023695	down
1768	1569887_a_at	1569887_a_at	FAM183CP	-0.616611116	4.005252201	-3.494824877	0.001606897	0.009243251	-1.49460191	down
1769	1569891_at	1569891_at	ATP5A1	-0.915724752	5.918309345	-3.494703536	0.001607403	0.009245189	-1.494899829	down
1770	1569905_at	1569905_at	HSD11B1L	-0.819628936	4.413586883	-3.492895382	0.001614962	0.009281829	-1.499338781	down
1771	1569906_s_at	1569906_s_at	PHF20	-0.528984326	3.236961094	-3.492792612	0.001615393	0.009282489	-1.499591053	down
1772	1569916_at	1569916_at	BC045559	-0.840139057	4.797555281	-3.492227029	0.001617765	0.0092911	-1.500979346	down
1773	1569937_at	1569937_at	BC047626	-0.703148152	7.966661189	-3.489389233	0.001629717	0.009345021	-1.507943789	down
1774	1569938_at	1569938_at	SIRT5	-0.835324148	7.101217698	-3.489243559	0.001630333	0.009346173	-1.508301241	down
1775	1569940_at	1569940_at	SLC6A16	-1.038031497	5.147103282	-3.489239883	0.001630348	0.009346173	-1.508310261	down
1776	1569955_at	1569955_at	LOC101928893	-0.961635949	5.901788343	-3.487671878	0.001636992	0.009374938	-1.512157442	down
1777	1569956_at	1569956_at	MYLK	-1.19369975	5.348323817	-3.487586351	0.001637355	0.009376035	-1.512367269	down
1778	1569963_at	1569963_at	LOC101928525	-1.734532648	5.634520938	-3.486830722	0.001640567	0.009388526	-1.514220991	down
1779	1569974_x_at	1569974_x_at	BC015774 /// SEPT7P2	-1.000793466	7.412108054	-3.486459424	0.001642147	0.009393637	-1.515131813	down
1780	1569983_at	1569983_at	LINC00566	-0.591248311	9.897012689	-3.485764511	0.001645109	0.009404675	-1.516836384	down
1781	1569987_at	1569987_at	DLEU7-AS1	-0.661869979	8.591487193	-3.485445866	0.001646468	0.009410481	-1.517617955	down
1782	1569996_at	1569996_at	ANKRD26P3	-0.674956832	6.245603718	-3.48506299	0.001648104	0.009414906	-1.518557035	down
1783	1570001_at	1570001_at	CASP8AP2	-0.876940265	5.431071179	-3.484564488	0.001650235	0.009424129	-1.519779654	down
1784	1570015_at	1570015_at	CHIAP2	-0.502047876	4.597968129	-3.48359203	0.001654401	0.009440031	-1.522164498	down
1785	1570026_at	1570026_at	CPXM2	-0.846439835	6.64350506	-3.482766689	0.001657945	0.009453344	-1.524188358	down
1786	1570033_at	1570033_at	WIPI2	-1.211297348	5.187074029	-3.482250112	0.001660166	0.009462065	-1.525454989	down
1787	1570046_at	1570046_at	RP11-489G11.3	-0.957372068	5.866146974	-3.481302588	0.001664249	0.009476751	-1.527778105	down
1788	1570058_at	1570058_at	SUV420H2	-0.585541595	4.571737457	-3.479609384	0.001671568	0.009510198	-1.531928866	down
1789	1570070_at	1570070_at	CCM2L	-0.642013021	4.07084195	-3.478797926	0.001675087	0.009525262	-1.533917821	down
1790	1570071_at	1570071_at	LOC101929865 /// LOC101930243	-0.862745233	7.231259682	-3.478440702	0.001676639	0.009533093	-1.534793354	down
1791	1570082_x_at	1570082_x_at	HIPK1-AS1	-0.799160501	8.117028011	-3.477917127	0.001678915	0.009542066	-1.536076539	down
1792	1570110_at	1570110_at	LOC101928730	-0.899774418	4.264616895	-3.475741985	0.001688404	0.00957907	-1.541406624	down
1793	1570114_at	1570114_at	MDGA2	-0.704049837	6.736962945	-3.475533275	0.001689317	0.009581327	-1.541917991	down
1794	1570116_at	1570116_at	AC079807.4	-1.452855432	6.0896194	-3.47520794	0.001690742	0.009588353	-1.542715084	down
1795	1570120_at	1570120_at	BC024027 /// RP11-268G12.1	-0.692540013	3.712683555	-3.474813406	0.001692471	0.009594419	-1.543681678	down
1796	1570121_at	1570121_at	ZNF365	-0.645903112	10.62263378	-3.474803681	0.001692513	0.009594419	-1.543705502	down
1797	1570125_at	1570125_at	GHET1	-1.307103614	5.621245075	-3.474528593	0.00169372	0.009594829	-1.544379435	down
1798	1570127_at	1570127_at	LOC101929144	-1.238169375	5.431946064	-3.474477981	0.001693942	0.009594829	-1.544503425	down
1799	1570130_at	1570130_at	SPATS2	-1.190413489	7.939189332	-3.474425235	0.001694174	0.009594829	-1.544632644	down
1800	1570133_at	1570133_at	AC005785.2	-0.59560404	3.70793598	-3.474387198	0.001694341	0.009594829	-1.544725827	down
1801	1570167_at	1570167_at	AC007787.2	-0.909265498	3.810245301	-3.471328057	0.00170782	0.00964875	-1.552218852	down
1802	1570186_at	1570186_at	GRASPOS	-0.557041554	4.817470789	-3.470432233	0.001711787	0.009660604	-1.554412599	down
1803	1570188_at	1570188_at	NR1I3	-0.88373668	10.43082648	-3.470237022	0.001712652	0.009664492	-1.554890613	down
1804	1570190_at	1570190_at	AK311120 /// LSAMP	-0.531501557	5.161836844	-3.469852484	0.001714359	0.009670334	-1.555832205	down
1805	1570207_at	1570207_at	FRRS1	-0.796881461	6.076870485	-3.468665588	0.001719636	0.009689899	-1.558738226	down
1806	1570226_at	1570226_at	LOC101927124	-0.541242473	4.013101469	-3.467405402	0.001725256	0.009710559	-1.561823276	down
1807	1570230_at	1570230_at	LOC101927884	-1.068099107	8.261925633	-3.466898312	0.001727523	0.009718422	-1.56306456	down
1808	1570235_at	1570235_at	MGC27382	-1.303788324	5.588273188	-3.466625449	0.001728743	0.009721619	-1.563732458	down
1809	1570259_at	1570259_at	LIMS1	-0.892013503	8.777364607	-3.464267058	0.00173933	0.009762802	-1.569504367	down
1810	1570262_at	1570262_at	LOC101928851	-0.786076251	4.388048029	-3.464260629	0.001739359	0.009762802	-1.569520099	down
1811	1570266_x_at	1570266_x_at	ERVH-1	-0.918759859	5.027488401	-3.464075775	0.001740191	0.009764467	-1.569972444	down
1812	1570267_at	1570267_at	CTD-2534I21.8	-0.71378875	4.827214459	-3.464010865	0.001740484	0.009765106	-1.570131281	down
1813	1570270_at	1570270_at	LOC101926942	-0.813653982	9.256121779	-3.463882397	0.001741063	0.009765202	-1.570445639	down
1814	1570274_at	1570274_at	PRSS55	-1.227321634	6.173229583	-3.463345497	0.001743484	0.009774916	-1.571759378	down
1815	1570315_at	1570315_at	HCCAT5	-0.921360656	9.041133408	-3.459486775	0.001760981	0.009845151	-1.581198977	down
1816	1570328_s_at	1570328_s_at	C20orf62	-2.164494858	5.35806164	-3.45919521	0.00176231	0.009848152	-1.581912068	down
1817	1570345_at	1570345_at	LINC00474	-0.646524525	10.61547515	-3.457657597	0.001769335	0.009874902	-1.585672285	down
1818	1570347_at	1570347_at	MLX	-0.884672795	4.423951897	-3.457572018	0.001769727	0.009874902	-1.585881548	down
1819	1570350_at	1570350_at	LOC101928269	-1.001558303	4.990790044	-3.457554633	0.001769806	0.009874902	-1.585924058	down
1820	1570362_at	1570362_at	AF213884.2	-2.32721226	7.204537491	-3.455820713	0.001777763	0.009908868	-1.590163523	down
1821	1570373_at	1570373_at	ZNF746	-1.022804692	6.027700502	-3.455458061	0.001779431	0.00991444	-1.591050108	down
1822	1570375_at	1570375_at	LOC100506585	-0.54953751	9.229238322	-3.45530963	0.001780114	0.009917236	-1.591412972	down
1823	1570393_at	1570393_at	EML5	-1.136033996	5.537552895	-3.453574092	0.001788123	0.009953739	-1.595655331	down
1824	1570398_at	1570398_at	FAM47E	-1.358556575	5.087485745	-3.452633582	0.001792477	0.009972743	-1.597953975	down
1825	1570411_at	1570411_at	LOC100133131	-1.861767111	4.727274996	-3.451443214	0.001798004	0.009997543	-1.600862934	down
1826	1570414_x_at	1570414_x_at	KLF3-AS1	-0.517823686	4.779710118	-3.45127669	0.001798778	0.009999815	-1.601269846	down
1827	1570423_at	1570423_at	FLG-AS1	-0.516992062	4.173185017	-3.451021469	0.001799965	0.010002348	-1.601893481	down
1828	1570424_at	1570424_at	RP11-471G13.5	-0.618059577	4.774497438	-3.450951365	0.001800292	0.010003145	-1.602064778	down
1829	1570441_at	1570441_at	NAPB	-0.774745949	7.58335835	-3.450370456	0.001802998	0.010011264	-1.603484153	down
1830	1570447_at	1570447_at	LINC00452	-0.538553349	3.975152962	-3.450121334	0.001804159	0.010015475	-1.604092824	down
1831	1570465_at	1570465_at	RP11-153K16.2	-0.82484399	6.493654514	-3.449413625	0.001807464	0.010027026	-1.605821848	down
1832	1570490_at	1570490_at	RP11-646E18.4	-0.658102475	8.908217631	-3.447771065	0.001815155	0.010056094	-1.609834301	down
1833	1570503_at	1570503_at	RP11-680F20.10	-0.680740876	4.173943822	-3.447407685	0.001816861	0.010062486	-1.61072187	down
1834	1570511_at	1570511_at	ARHGEF10L	-0.5782676	3.752262235	-3.447123146	0.001818197	0.010065811	-1.611416837	down
1835	1570523_s_at	1570523_s_at	ATG10	-0.523139621	3.916270645	-3.446152239	0.001822766	0.010085997	-1.613788055	down
1836	1570546_a_at	1570546_a_at	TACC2	-0.59957985	3.833327566	-3.44440542	0.001831014	0.010122414	-1.618053605	down
1837	1598_g_at	1598_g_at	GAS6	-0.646529683	6.15065605	-3.439655823	0.001853622	0.010200985	-1.629647383	down
1838	179_at	179_at	DTX2P1-UPK3BP1-PMS2P11	-1.009891902	5.137951011	-3.438978214	0.00185687	0.010213087	-1.631300922	down
1839	1861_at	1861_at	BAD	-0.716216868	5.630136172	-3.438963137	0.001856942	0.010213087	-1.631337712	down
1840	200005_at	200005_at	EIF3D	-0.671493235	4.342087238	-3.438304397	0.001860104	0.010224276	-1.63294508	down
1841	200006_at	200006_at	PARK7	-0.805892203	4.246109981	-3.438266721	0.001860285	0.010224276	-1.633037009	down
1842	200017_at	200017_at	RPS27A	-0.528097072	4.280484404	-3.436772007	0.001867481	0.010252487	-1.636683748	down
1843	200019_s_at	200019_s_at	FAU	-0.889323425	4.101499063	-3.436511741	0.001868737	0.010257321	-1.63731867	down
1844	200022_at	200022_at	RPL18	-0.60697748	3.400999325	-3.436135934	0.001870551	0.010264189	-1.638235425	down
1845	200025_s_at	200025_s_at	RPL27	-0.735993098	7.498074458	-3.435813651	0.001872109	0.01026913	-1.639021579	down
1846	200030_s_at	200030_s_at	SLC25A3	-0.518813197	6.257979336	-3.435314801	0.001874522	0.010277726	-1.640238382	down
1847	200033_at	200033_at	DDX5 /// MIR3064 /// MIR5047	-1.01388639	4.444520129	-3.435020377	0.001875948	0.010282449	-1.640956514	down
1848	200043_at	200043_at	ERH	-0.636692009	5.630458743	-3.433958003	0.001881101	0.010300369	-1.643547557	down
1849	200053_at	200053_at	SPAG7	-0.513094311	4.118391867	-3.432012039	0.001890575	0.010341892	-1.648292791	down
1850	200056_s_at	200056_s_at	C1D	-0.562415906	10.5874236	-3.431611578	0.001892531	0.010349483	-1.649269185	down
1851	200057_s_at	200057_s_at	NONO	-0.586857106	3.530906135	-3.431493975	0.001893106	0.01035159	-1.649555913	down
1852	200067_x_at	200067_x_at	SNX3	-1.562824398	5.488697385	-3.430199154	0.001899444	0.01037462	-1.652712566	down
1853	200070_at	200070_at	CNPPD1	-0.677972381	7.121047991	-3.4299945	0.001900447	0.010378243	-1.653211451	down
1854	200073_s_at	200073_s_at	HNRNPD	-1.837052028	5.898501894	-3.429773223	0.001901533	0.010379314	-1.653750844	down
1855	200077_s_at	200077_s_at	OAZ1	-0.591013643	5.862656934	-3.429428805	0.001903224	0.010386146	-1.654590384	down
1856	200082_s_at	200082_s_at	RPS7	-0.640913374	4.837533429	-3.428511079	0.001907738	0.010405175	-1.656827233	down
1857	200085_s_at	200085_s_at	TCEB2	-1.059439954	4.893125756	-3.428410308	0.001908234	0.010405175	-1.657072837	down
1858	200091_s_at	200091_s_at	RPS25	-0.581120461	6.949142757	-3.427756139	0.001911458	0.010416524	-1.658667137	down
1859	200092_s_at	200092_s_at	RPL37	-0.557524219	4.94250051	-3.427673744	0.001911865	0.0104177	-1.658867938	down
1860	200600_at	200600_at	MSN	-0.763530789	5.131388503	-3.42501486	0.001925027	0.010473764	-1.665346712	down
1861	200601_at	200601_at	ACTN4	-1.907337856	6.295973218	-3.424693169	0.001926626	0.010481418	-1.666130427	down
1862	200602_at	200602_at	APP	-0.693242216	4.37716722	-3.424610975	0.001927034	0.010481847	-1.666330667	down
1863	200606_at	200606_at	DSP	-0.620149083	4.21028892	-3.423995152	0.001930098	0.010493638	-1.667830861	down
1864	200610_s_at	200610_s_at	NCL	-0.769424863	4.70587746	-3.423664482	0.001931745	0.01049909	-1.668636358	down
1865	200618_at	200618_at	LASP1	-1.754128573	7.651329054	-3.422858505	0.001935766	0.010510982	-1.67059955	down
1866	200627_at	200627_at	PTGES3	-0.989055809	6.255414696	-3.422096089	0.001939577	0.01052465	-1.672456468	down
1867	200642_at	200642_at	SOD1	-0.644478801	4.526824935	-3.420505467	0.001947551	0.010552023	-1.676330016	down
1868	200648_s_at	200648_s_at	GLUL	-0.769037024	3.910569802	-3.419894617	0.001950621	0.010562566	-1.677817395	down
1869	200649_at	200649_at	NUCB1	-1.001844932	4.525047795	-3.419488493	0.001952666	0.010572588	-1.678806222	down
1870	200652_at	200652_at	SSR2	-0.92697924	7.668871673	-3.419252703	0.001953853	0.010575876	-1.6793803	down
1871	200657_at	200657_at	SLC25A5	-0.903499622	3.906612757	-3.418680989	0.001956736	0.01058624	-1.680772189	down
1872	200661_at	200661_at	CTSA	-0.573470532	8.415639511	-3.418267174	0.001958825	0.01059335	-1.681779599	down
1873	200663_at	200663_at	CD63	-0.826919101	7.510225745	-3.418106639	0.001959636	0.01059564	-1.6821704	down
1874	200664_s_at	200664_s_at	DNAJB1	-0.745164769	4.093997326	-3.418053267	0.001959906	0.01059605	-1.682300327	down
1875	200673_at	200673_at	LAPTM4A	-0.636304008	3.381696218	-3.416977685	0.001965349	0.01061603	-1.684918485	down
1876	200677_at	200677_at	PTTG1IP	-0.754762245	3.298828947	-3.416394906	0.001968304	0.010627794	-1.686336938	down
1877	200681_at	200681_at	GLO1	-0.608434781	7.129930498	-3.415721903	0.001971723	0.010640833	-1.687974871	down
1878	200688_at	200688_at	SF3B3	-0.552636795	5.319983457	-3.414895827	0.001975926	0.01065737	-1.689985174	down
1879	200692_s_at	200692_s_at	HSPA9	-0.90046184	4.436424778	-3.414443922	0.001978229	0.010665584	-1.691084832	down
1880	200695_at	200695_at	PPP2R1A	-0.861042934	6.588739994	-3.414002481	0.001980482	0.01067404	-1.692158967	down
1881	200701_at	200701_at	NPC2	-0.74177326	4.085037537	-3.413477345	0.001983164	0.01068271	-1.693436686	down
1882	200704_at	200704_at	LITAF	-1.748461266	6.751125326	-3.413220219	0.001984479	0.010686634	-1.694062273	down
1883	200709_at	200709_at	FKBP1A /// LOC101929368	-0.545506882	3.894774103	-3.41236581	0.001988854	0.010704922	-1.696140923	down
1884	200711_s_at	200711_s_at	SKP1	-0.676922013	6.478341853	-3.412149605	0.001989963	0.010706765	-1.696666885	down
1885	200712_s_at	200712_s_at	MAPRE1	-1.104745054	4.799601547	-3.412140272	0.00199001	0.010706765	-1.696689588	down
1886	200722_s_at	200722_s_at	CAPRIN1	-0.595435413	3.848671604	-3.410644044	0.001997699	0.010738785	-1.700329091	down
1887	200736_s_at	200736_s_at	GPX1	-0.658709796	4.151366742	-3.408139704	0.002010631	0.010792607	-1.706419366	down
1888	200749_at	200749_at	RAN	-0.686953262	4.688491351	-3.40674926	0.002017847	0.010818374	-1.709800003	down
1889	200762_at	200762_at	DPYSL2	-1.056512778	6.17136356	-3.404846446	0.002027762	0.010857689	-1.714425493	down
1890	200763_s_at	200763_s_at	RPLP1	-0.663604318	5.581198622	-3.404760595	0.00202821	0.010859027	-1.714634163	down
1891	200766_at	200766_at	CTSD	-1.158152569	4.331245839	-3.404538324	0.002029371	0.010862054	-1.715174401	down
1892	200772_x_at	200772_x_at	LOC100506248 /// LOC728026 /// MIR1244-1 /// MIR1244-2 /// MIR1244-3 /// PTMA	-1.0795297	6.924550682	-3.404093941	0.002031695	0.010867877	-1.716254452	down
1893	200780_x_at	200780_x_at	GNAS	-0.967922428	3.508458547	-3.4035424	0.002034584	0.01087387	-1.717594864	down
1894	200786_at	200786_at	PSMB7	-0.800486891	3.73753063	-3.403059268	0.002037117	0.010882203	-1.718768954	down
1895	200798_x_at	200798_x_at	MCL1	-0.669298028	4.169246906	-3.40200918	0.002042633	0.010898892	-1.721320606	down
1896	200800_s_at	200800_s_at	HSPA1A /// HSPA1B /// HSPA1L	-0.502828264	7.954997798	-3.401366265	0.002046017	0.01091482	-1.722882696	down
1897	200808_s_at	200808_s_at	ZYX	-0.556106508	3.785983311	-3.400158876	0.002052388	0.010940265	-1.725815972	down
1898	200814_at	200814_at	PSME1	-1.493136158	7.265716329	-3.399683228	0.002054903	0.010947267	-1.726971414	down
1899	200820_at	200820_at	PSMD8	-0.594346554	10.7242792	-3.398559031	0.002060858	0.010972581	-1.729702054	down
1900	200821_at	200821_at	LAMP2	-1.144220824	6.872573871	-3.398435649	0.002061513	0.010974518	-1.730001722	down
1901	200822_x_at	200822_x_at	TPI1	-0.828962937	4.764655466	-3.398414812	0.002061624	0.010974518	-1.730052332	down
1902	200826_at	200826_at	SNRPD2	-0.82106456	4.673572371	-3.397930296	0.002064197	0.010983937	-1.731229074	down
1903	200827_at	200827_at	PLOD1	-0.603429518	3.330315682	-3.397837914	0.002064688	0.01098548	-1.731453435	down
1904	200830_at	200830_at	PSMD2	-0.56278169	4.176803819	-3.397636767	0.002065757	0.010987907	-1.731941934	down
1905	200833_s_at	200833_s_at	RAP1B	-0.686872926	7.146392617	-3.397234071	0.002067899	0.01099437	-1.732919877	down
1906	200840_at	200840_at	KARS	-1.140039589	4.765713746	-3.396501844	0.0020718	0.011009397	-1.734697962	down
1907	200847_s_at	200847_s_at	SARAF	-0.609605477	3.912015671	-3.396081991	0.00207404	0.011013808	-1.735717432	down
1908	200852_x_at	200852_x_at	GNB2	-0.72336813	4.532375894	-3.395280236	0.002078325	0.011031201	-1.737664082	down
1909	200873_s_at	200873_s_at	CCT8	-0.814209109	4.392540366	-3.391954317	0.002096188	0.011103378	-1.745737401	down
1910	200876_s_at	200876_s_at	PSMB1	-1.497696845	4.853473421	-3.391643699	0.002097864	0.011109026	-1.746491231	down
1911	200878_at	200878_at	EPAS1	-1.279725475	5.858371116	-3.390946768	0.002101629	0.011126807	-1.748182493	down
1912	200882_s_at	200882_s_at	PSMD4	-0.845366408	9.185236478	-3.390481625	0.002104145	0.011134775	-1.749311192	down
1913	200887_s_at	200887_s_at	STAT1	-0.715297923	4.510346761	-3.390156016	0.002105908	0.011138985	-1.750101265	down
1914	200888_s_at	200888_s_at	RPL23 /// SNORA21	-0.732651213	9.410682696	-3.390121237	0.002106097	0.011138985	-1.750185653	down
1915	200900_s_at	200900_s_at	M6PR	-1.398486274	5.300816172	-3.388639423	0.002114139	0.011169251	-1.753780798	down
1916	200902_at	200902_at	15-Sep	-0.820545156	4.324104967	-3.388500711	0.002114894	0.011171078	-1.754117305	down
1917	200903_s_at	200903_s_at	AHCY	-0.563016251	9.157420958	-3.388316257	0.002115897	0.011175299	-1.754564771	down
1918	200904_at	200904_at	HLA-E	-0.973913935	6.685773177	-3.388252509	0.002116244	0.011176052	-1.754719415	down
1919	200908_s_at	200908_s_at	RPLP2	-0.577530457	3.604611272	-3.387578976	0.002119914	0.011191105	-1.756353243	down
1920	200916_at	200916_at	TAGLN2	-0.566400528	4.350411101	-3.386874916	0.002123756	0.011202734	-1.75806098	down
1921	200923_at	200923_at	LGALS3BP	-0.515101544	3.147122971	-3.385410403	0.002131769	0.011237414	-1.761612784	down
1922	200926_at	200926_at	RPS23	-1.334869802	4.112533312	-3.384951999	0.002134283	0.011247415	-1.7627244	down
1923	200927_s_at	200927_s_at	RAB14	-0.881355058	4.125289483	-3.384789032	0.002135178	0.011250203	-1.763119574	down
1924	200929_at	200929_at	TMED10	-0.733426678	4.195241216	-3.384743149	0.002135429	0.011250203	-1.763230833	down
1925	200930_s_at	200930_s_at	VCL	-0.802680338	4.757089854	-3.384694825	0.002135695	0.011250517	-1.763348012	down
1926	200932_s_at	200932_s_at	DCTN2	-0.791633309	4.085447364	-3.384561514	0.002136427	0.011251778	-1.763671266	down
1927	200935_at	200935_at	CALR	-0.500016538	4.854497442	-3.384381906	0.002137414	0.011254151	-1.764106773	down
1928	200937_s_at	200937_s_at	RPL5 /// SNORD21	-0.600354717	3.211645349	-3.384247604	0.002138152	0.01125587	-1.764432418	down
1929	200943_at	200943_at	HMGN1	-0.534956918	4.772641597	-3.383556107	0.002141957	0.011269389	-1.766109021	down
1930	200944_s_at	200944_s_at	HMGN1 /// LOC101927733	-0.80818794	6.272006811	-3.383170363	0.002144082	0.011278307	-1.767044235	down
1931	200948_at	200948_at	MLF2	-0.885282542	4.428375554	-3.382964312	0.002145218	0.011279727	-1.767543776	down
1932	200955_at	200955_at	IMMT	-0.756173234	6.808227872	-3.38235702	0.00214857	0.011291144	-1.769015997	down
1933	200966_x_at	200966_x_at	ALDOA	-1.050171833	7.23010175	-3.38112785	0.002155369	0.011314913	-1.771995475	down
1934	200968_s_at	200968_s_at	PPIB	-0.686353785	4.634291681	-3.380469359	0.00215902	0.011330544	-1.77359146	down
1935	200970_s_at	200970_s_at	SERP1	-0.508468355	4.648803233	-3.380441362	0.002159176	0.011330544	-1.773659314	down
1936	200987_x_at	200987_x_at	PSME3	-0.735250411	5.483784349	-3.378612772	0.002169347	0.011365374	-1.778090596	down
1937	200990_at	200990_at	TRIM28	-1.081326587	4.500567156	-3.37799241	0.002172808	0.011380236	-1.77959372	down
1938	200991_s_at	200991_s_at	SNX17	-1.008353421	9.660760406	-3.377737214	0.002174233	0.01138661	-1.780212022	down
1939	200997_at	200997_at	RBM14-RBM4 /// RBM4	-0.854852077	4.626701602	-3.376644718	0.002180346	0.01141167	-1.782858762	down
1940	201000_at	201000_at	AARS	-0.583465894	3.140882129	-3.376367034	0.002181902	0.011416928	-1.783531439	down
1941	201004_at	201004_at	SSR4	-0.52897858	2.921815526	-3.375867772	0.002184702	0.011427208	-1.784740822	down
1942	201008_s_at	201008_s_at	TXNIP	-0.586192991	10.94051022	-3.375624293	0.002186069	0.011429984	-1.785330586	down
1943	201011_at	201011_at	RPN1	-0.545237535	9.728311632	-3.375315446	0.002187805	0.011435776	-1.786078661	down
1944	201013_s_at	201013_s_at	PAICS	-0.971512387	7.519770554	-3.375091455	0.002189064	0.011440172	-1.786621184	down
1945	201015_s_at	201015_s_at	JUP	-0.619553903	4.234461025	-3.374856464	0.002190386	0.011444892	-1.787190335	down
1946	201020_at	201020_at	YWHAH	-0.717992812	5.538591888	-3.374284856	0.002193605	0.011454355	-1.788574709	down
1947	201021_s_at	201021_s_at	DSTN	-0.773931586	5.410250678	-3.374266329	0.002193709	0.011454355	-1.788619578	down
1948	201023_at	201023_at	TAF7	-0.508841208	3.65026695	-3.374237258	0.002193873	0.011454355	-1.788689983	down
1949	201028_s_at	201028_s_at	CD99	-0.569151999	3.252327939	-3.372975617	0.002200994	0.011486052	-1.791745187	down
1950	201030_x_at	201030_x_at	LDHB	-0.615779354	4.694765267	-3.372631176	0.002202943	0.011493457	-1.792579209	down
1951	201032_at	201032_at	BLCAP	-0.768702081	6.383852759	-3.372537973	0.00220347	0.011494583	-1.792804884	down
1952	201035_s_at	201035_s_at	HADH	-1.467009352	5.343193901	-3.372332415	0.002204634	0.011497362	-1.793302594	down
1953	201040_at	201040_at	GNAI2	-0.727280545	5.490519346	-3.37154272	0.00220911	0.011514791	-1.795214547	down
1954	201043_s_at	201043_s_at	ANP32A	-0.76445193	5.305186736	-3.371371366	0.002210082	0.011516683	-1.795629391	down
1955	201046_s_at	201046_s_at	RAD23A	-1.088901405	4.425581732	-3.371144831	0.002211368	0.011520209	-1.796177817	down
1956	201050_at	201050_at	PLD3	-0.714184967	4.038233999	-3.370647388	0.002214195	0.011530728	-1.797382037	down
1957	201061_s_at	201061_s_at	STOM	-0.801539675	4.288323002	-3.368810623	0.002224663	0.011572019	-1.801827894	down
1958	201064_s_at	201064_s_at	LOC100996696 /// PABPC4	-0.815006394	3.968510146	-3.36866391	0.002225501	0.011574172	-1.802182967	down
1959	201078_at	201078_at	TM9SF2	-0.775385736	5.315316058	-3.365977289	0.002240904	0.01163878	-1.80868399	down
1960	201082_s_at	201082_s_at	DCTN1 /// SLC4A5	-1.549380281	5.935652495	-3.365511836	0.002243583	0.011648268	-1.809810067	down
1961	201085_s_at	201085_s_at	SON	-0.766827647	5.280674214	-3.365289316	0.002244865	0.011651604	-1.810348392	down
1962	201087_at	201087_at	PXN	-0.870216482	4.10284625	-3.364674775	0.002248409	0.011667783	-1.811835022	down
1963	201092_at	201092_at	RBBP7	-0.739409043	4.901839865	-3.363907762	0.00225284	0.011684726	-1.81369034	down
1964	201093_x_at	201093_x_at	SDHA	-0.664023022	5.339387588	-3.363887458	0.002252957	0.011684726	-1.813739452	down
1965	201105_at	201105_at	LGALS1	-0.558161492	11.21048366	-3.362524917	0.002260849	0.011711361	-1.817034854	down
1966	201106_at	201106_at	GPX4	-0.954901756	5.835847522	-3.362520179	0.002260876	0.011711361	-1.817046312	down
1967	201114_x_at	201114_x_at	PSMA7	-0.515416125	6.382155069	-3.361368288	0.002267569	0.011737133	-1.819831814	down
1968	201124_at	201124_at	ITGB5	-0.973936299	4.920655913	-3.359851597	0.00227641	0.011771752	-1.823498881	down
1969	201126_s_at	201126_s_at	MGAT1	-0.558964899	3.428919965	-3.359562686	0.002278098	0.011777881	-1.824197336	down
1970	201134_x_at	201134_x_at	COX7C	-0.575696909	3.149307275	-3.358983261	0.002281487	0.011786351	-1.825598046	down
1971	201135_at	201135_at	ECHS1	-0.634160012	3.822846785	-3.358949189	0.002281687	0.011786351	-1.825680408	down
1972	201136_at	201136_at	PLP2	-0.633697478	4.630700708	-3.358926351	0.00228182	0.011786351	-1.825735616	down
1973	201139_s_at	201139_s_at	SSB	-1.31053627	4.447731199	-3.358633395	0.002283536	0.01179187	-1.826443768	down
1974	201140_s_at	201140_s_at	RAB5C	-1.424202139	5.869662179	-3.358385937	0.002284986	0.011798243	-1.827041921	down
1975	201145_at	201145_at	HAX1	-0.664959831	3.280688595	-3.357795511	0.002288449	0.011810549	-1.828469017	down
1976	201159_s_at	201159_s_at	NMT1	-1.152632252	4.790661065	-3.356106657	0.002298384	0.011846166	-1.832550521	down
1977	201162_at	201162_at	IGFBP7	-0.635404596	5.271686188	-3.355414395	0.002302468	0.01186291	-1.834223287	down
1978	201167_x_at	201167_x_at	ARHGDIA	-0.503780888	4.206922556	-3.354773664	0.002306254	0.011877775	-1.835771408	down
1979	201174_s_at	201174_s_at	TERF2IP	-0.946056255	8.648390835	-3.353807243	0.002311977	0.0118994	-1.838106226	down
1980	201186_at	201186_at	LRPAP1	-1.13623086	4.171588921	-3.351887882	0.002323383	0.011944611	-1.842742473	down
1981	201196_s_at	201196_s_at	AMD1	-0.732102886	4.46118356	-3.349984737	0.002334746	0.011991753	-1.847338472	down
1982	201202_at	201202_at	PCNA	-0.659061377	3.315900858	-3.348806265	0.002341809	0.012020492	-1.850183883	down
1983	201203_s_at	201203_s_at	RRBP1	-0.714909503	6.063551645	-3.348794389	0.00234188	0.012020492	-1.850212556	down
1984	201209_at	201209_at	HDAC1	-0.808011946	4.142734472	-3.347926214	0.002347097	0.012040487	-1.85230849	down
1985	201212_at	201212_at	LGMN	-0.615100927	4.842569825	-3.347527488	0.002349496	0.012049174	-1.853271013	down
1986	201217_x_at	201217_x_at	RNU86 /// RPL3 /// SNORD83B	-0.604483427	11.03818985	-3.346901177	0.00235327	0.012063103	-1.854782829	down
1987	201221_s_at	201221_s_at	SNRNP70	-2.793724103	5.317472744	-3.345563393	0.002361351	0.012099988	-1.858011641	down
1988	201227_s_at	201227_s_at	NDUFB8	-1.210882617	4.930910055	-3.344828636	0.002365801	0.012113059	-1.859784786	down
1989	201228_s_at	201228_s_at	ARIH2	-0.718015176	6.067172387	-3.344795857	0.002366	0.012113059	-1.859863888	down
1990	201234_at	201234_at	ILK	-0.61373685	3.686587339	-3.344609941	0.002367127	0.012113059	-1.86031252	down
1991	201240_s_at	201240_s_at	SPCS2	-0.572480227	8.341048434	-3.343704175	0.002372626	0.012136077	-1.862498074	down
1992	201241_at	201241_at	DDX1	-0.618845879	3.776050427	-3.34367011	0.002372833	0.012136077	-1.862580265	down
1993	201253_s_at	201253_s_at	CDIPT	-1.030309643	5.313044406	-3.342661949	0.002378969	0.012153817	-1.865012592	down
1994	201258_at	201258_at	RPS16	-1.406521354	6.855797476	-3.341957069	0.002383269	0.012170096	-1.866713033	down
1995	201264_at	201264_at	COPE	-0.61069528	9.962653632	-3.341143055	0.002388243	0.012188666	-1.868676561	down
1996	201269_s_at	201269_s_at	NUDCD3	-0.539108963	4.655140404	-3.340740151	0.002390709	0.012194966	-1.869648355	down
1997	201272_at	201272_at	AKR1B1	-0.950834938	4.293139938	-3.340450812	0.002392481	0.012201184	-1.870346203	down
1998	201274_at	201274_at	PSMA5	-0.581958808	7.274028968	-3.34017801	0.002394153	0.012206572	-1.871004144	down
1999	201276_at	201276_at	RAB5B	-1.226649207	4.947003196	-3.339881471	0.002395972	0.012214177	-1.871719307	down
[truncated: 6,074 more rows]
